# Supplementary material for: Cost of chronic kidney disease attributable to diabetes from the perspective of the Brazilian Unified Health System
Source: PLoS One. 2018 Oct 1;13(10):e0203992. doi: 10.1371/journal.pone.0203992 (PMC6166929; doi:10.1371/journal.pone.0203992)
Supplement: S1 Appendix — (XLSX) [file pone.0203992.s001.xlsx]

## Sheet: SIA
BRAZIL REGION	STATE	YEAR	PROCEDURE GROUP	PROCEDURE ID	PROCEDURE NAME	ICD-10	AGE GROUP	SEX	RACE/SKIN COLOR	COST	SYSTEM
MIDWEST	DF	2010	02 – Diagnostic procedures	0202030679	PESQUISA DE ANTICORPOS CONTRA O VIRUS DA HEPATITE C (ANTI-HCV)	N189	86 A 90	M	NOT REPORTED	37.1	SIA
MIDWEST	DF	2010	02 – Diagnostic procedures	0205010032	ECOCARDIOGRAFIA TRANSTORACICA	N189	71 A 75	M	NOT REPORTED	39.94	SIA
MIDWEST	DF	2010	02 – Diagnostic procedures	0205010032	ECOCARDIOGRAFIA TRANSTORACICA	N189	81 A 85	M	NOT REPORTED	39.94	SIA
MIDWEST	DF	2010	02 – Diagnostic procedures	0205010032	ECOCARDIOGRAFIA TRANSTORACICA	N189	86 A 90	M	NOT REPORTED	39.94	SIA
MIDWEST	DF	2010	02 – Diagnostic procedures	0206010010	TOMOGRAFIA COMPUTADORIZADA DE COLUNA CERVICAL C/ OU S/ CONTRASTE	N189	76 A 80	F	NOT REPORTED	86.76	SIA
MIDWEST	DF	2010	02 – Diagnostic procedures	0206010036	TOMOGRAFIA COMPUTADORIZADA DE COLUNA TORACICA C/ OU S/ CONTRASTE	N189	51 A 55	M	NOT REPORTED	173.52	SIA
MIDWEST	DF	2010	02 – Diagnostic procedures	0206010079	TOMOGRAFIA COMPUTADORIZADA DO CRANIO	N189	76 A 80	F	NOT REPORTED	97.44	SIA
MIDWEST	DF	2010	02 – Diagnostic procedures	0206030010	TOMOGRAFIA COMPUTADORIZADA DE ABDOMEN SUPERIOR	N189	41 A 45	M	NOT REPORTED	138.63	SIA
MIDWEST	DF	2010	02 – Diagnostic procedures	0206030010	TOMOGRAFIA COMPUTADORIZADA DE ABDOMEN SUPERIOR	N189	46 A 50	F	NOT REPORTED	277.26	SIA
MIDWEST	DF	2010	02 – Diagnostic procedures	0206030010	TOMOGRAFIA COMPUTADORIZADA DE ABDOMEN SUPERIOR	N189	46 A 50	M	NOT REPORTED	138.63	SIA
MIDWEST	DF	2010	02 – Diagnostic procedures	0206030010	TOMOGRAFIA COMPUTADORIZADA DE ABDOMEN SUPERIOR	N189	76 A 80	M	NOT REPORTED	138.63	SIA
MIDWEST	DF	2010	02 – Diagnostic procedures	0207010030	RESSONANCIA MAGNETICA DE COLUNA CERVICAL/PESCOÇO	N189	51 A 55	M	NOT REPORTED	268.75	SIA
MIDWEST	DF	2010	02 – Diagnostic procedures	0207010048	RESSONANCIA MAGNETICA DE COLUNA LOMBO-SACRA	N189	51 A 55	M	NOT REPORTED	268.75	SIA
MIDWEST	DF	2010	02 – Diagnostic procedures	0207010056	RESSONANCIA MAGNETICA DE COLUNA TORACICA	N189	51 A 55	M	NOT REPORTED	268.75	SIA
MIDWEST	DF	2010	02 – Diagnostic procedures	0208030018	CINTILOGRAFIA DE PARATIREOIDES	N188	61 A 65	F	NOT REPORTED	649.08	SIA
MIDWEST	DF	2010	02 – Diagnostic procedures	0208040056	CINTILOGRAFIA RENAL/RENOGRAMA (QUALITATIVA E/OU QUANTITATIVA)	N188	56 A 60	F	BROWN (PARDO)	266.06	SIA
MIDWEST	DF	2010	02 – Diagnostic procedures	0208040102	ESTUDO RENAL DINAMICO C/ OU S/ DIURETICO	N188	56 A 60	F	BROWN (PARDO)	165.24	SIA
MIDWEST	DF	2010	03 – Clinical procedures	0301050023	ASSISTÊNCIA DOMICILIAR POR EQUIPE MULTIPROFISSIONAL.	N189	86 A 90	M	NOT REPORTED	0	SIA
MIDWEST	DF	2010	03 – Clinical procedures	0301050031	ASSISTÊNCIA DOMICILIAR POR EQUIPE MULTIPROFISSIONAL NA ATENÇÃO ESPECIALIZADA	N189	76 A 80	M	BROWN (PARDO)	91.45	SIA
MIDWEST	DF	2010	03 – Clinical procedures	0301050031	ASSISTÊNCIA DOMICILIAR POR EQUIPE MULTIPROFISSIONAL NA ATENÇÃO ESPECIALIZADA	N189	76 A 80	M	NOT REPORTED	54.87	SIA
MIDWEST	DF	2010	03 – Clinical procedures	0301050031	ASSISTÊNCIA DOMICILIAR POR EQUIPE MULTIPROFISSIONAL NA ATENÇÃO ESPECIALIZADA	N189	86 A 90	M	NOT REPORTED	969.37	SIA
MIDWEST	DF	2010	03 – Clinical procedures	0302010025	ATENDIMENTO FISIOTERAPÊUTICO EM PACIENTES C/ DISFUNÇÕES UROGINECOLÓGICAS	N188	31 A 35	F	NOT REPORTED	42.03	SIA
MIDWEST	DF	2010	06 – Medications	0601030028	NOT INFORMED	N188	26 A 30	F	NOT REPORTED	0	SIA
MIDWEST	DF	2010	06 – Medications	0601030028	NOT INFORMED	N188	41 A 45	F	NOT REPORTED	0	SIA
MIDWEST	DF	2010	06 – Medications	0601030028	NOT INFORMED	N188	51 A 55	F	NOT REPORTED	0	SIA
MIDWEST	DF	2010	06 – Medications	0601030028	NOT INFORMED	N188	51 A 55	M	NOT REPORTED	14.88	SIA
MIDWEST	DF	2010	06 – Medications	0601040058	NOT INFORMED	N188	26 A 30	F	NOT REPORTED	0	SIA
MIDWEST	DF	2010	06 – Medications	0601040058	NOT INFORMED	N188	51 A 55	F	NOT REPORTED	0	SIA
MIDWEST	DF	2010	06 – Medications	0601040058	NOT INFORMED	N188	51 A 55	M	NOT REPORTED	0	SIA
MIDWEST	DF	2010	06 – Medications	0601040058	NOT INFORMED	N188	61 A 65	F	NOT REPORTED	0	SIA
MIDWEST	DF	2010	06 – Medications	0601040058	NOT INFORMED	N188	81 A 85	F	NOT REPORTED	0	SIA
MIDWEST	DF	2010	06 – Medications	0601040058	NOT INFORMED	N188	91 A 95	F	NOT REPORTED	0	SIA
MIDWEST	DF	2010	06 – Medications	0601350073	NOT INFORMED	N188	26 A 30	F	NOT REPORTED	26.1	SIA
MIDWEST	DF	2010	06 – Medications	0601350073	NOT INFORMED	N188	56 A 60	M	NOT REPORTED	32.48	SIA
MIDWEST	DF	2010	06 – Medications	0601350073	NOT INFORMED	N188	61 A 65	F	NOT REPORTED	26.1	SIA
MIDWEST	DF	2010	06 – Medications	0601350073	NOT INFORMED	N188	61 A 65	M	NOT REPORTED	8.7	SIA
MIDWEST	DF	2010	06 – Medications	0601350073	NOT INFORMED	N188	66 A 70	F	NOT REPORTED	17.4	SIA
MIDWEST	DF	2010	06 – Medications	0604260016	SACARATO DE HIDROXIDO FERRICO 100 MG INJETAVEL (POR FRASCO DE 5 ML)	N188	41 A 45	F	NOT REPORTED	19.05	SIA
MIDWEST	DF	2010	06 – Medications	0604260016	SACARATO DE HIDROXIDO FERRICO 100 MG INJETAVEL (POR FRASCO DE 5 ML)	N188	46 A 50	F	NOT REPORTED	7.62	SIA
MIDWEST	DF	2010	06 – Medications	0604260016	SACARATO DE HIDROXIDO FERRICO 100 MG INJETAVEL (POR FRASCO DE 5 ML)	N188	51 A 55	F	NOT REPORTED	15.24	SIA
MIDWEST	DF	2010	06 – Medications	0604260016	SACARATO DE HIDROXIDO FERRICO 100 MG INJETAVEL (POR FRASCO DE 5 ML)	N188	61 A 65	M	NOT REPORTED	7.62	SIA
MIDWEST	DF	2010	06 – Medications	0604470045	ALFAEPOETINA 4.000 UI INJETAVEL (POR FRASCO-AMPOLA)	N18	61 A 65	F	NOT REPORTED	0	SIA
MIDWEST	DF	2010	06 – Medications	0604470045	ALFAEPOETINA 4.000 UI INJETAVEL (POR FRASCO-AMPOLA)	N188	26 A 30	F	NOT REPORTED	0	SIA
MIDWEST	DF	2010	06 – Medications	0604470045	ALFAEPOETINA 4.000 UI INJETAVEL (POR FRASCO-AMPOLA)	N188	41 A 45	F	NOT REPORTED	0	SIA
MIDWEST	DF	2010	06 – Medications	0604470045	ALFAEPOETINA 4.000 UI INJETAVEL (POR FRASCO-AMPOLA)	N188	46 A 50	F	NOT REPORTED	0	SIA
MIDWEST	DF	2010	06 – Medications	0604470045	ALFAEPOETINA 4.000 UI INJETAVEL (POR FRASCO-AMPOLA)	N188	51 A 55	F	NOT REPORTED	0	SIA
MIDWEST	DF	2010	06 – Medications	0604470045	ALFAEPOETINA 4.000 UI INJETAVEL (POR FRASCO-AMPOLA)	N188	51 A 55	M	NOT REPORTED	0	SIA
MIDWEST	DF	2010	06 – Medications	0604470045	ALFAEPOETINA 4.000 UI INJETAVEL (POR FRASCO-AMPOLA)	N188	56 A 60	M	NOT REPORTED	0	SIA
MIDWEST	DF	2010	06 – Medications	0604470045	ALFAEPOETINA 4.000 UI INJETAVEL (POR FRASCO-AMPOLA)	N188	61 A 65	F	NOT REPORTED	0	SIA
MIDWEST	DF	2010	06 – Medications	0604470045	ALFAEPOETINA 4.000 UI INJETAVEL (POR FRASCO-AMPOLA)	N188	61 A 65	M	NOT REPORTED	0	SIA
MIDWEST	DF	2010	06 – Medications	0604470045	ALFAEPOETINA 4.000 UI INJETAVEL (POR FRASCO-AMPOLA)	N188	91 A 95	F	NOT REPORTED	0	SIA
MIDWEST	DF	2010	06 – Medications	0604620039	CALCITRIOL 0,25 MCG (POR CAPSULA)	N188	26 A 30	F	NOT REPORTED	0	SIA
MIDWEST	DF	2010	06 – Medications	0604620039	CALCITRIOL 0,25 MCG (POR CAPSULA)	N188	61 A 65	M	NOT REPORTED	0	SIA
MIDWEST	DF	2010	06 – Medications	0604620039	CALCITRIOL 0,25 MCG (POR CAPSULA)	N188	66 A 70	F	NOT REPORTED	0	SIA
MIDWEST	GO	2010	02 – Diagnostic procedures	0206030010	TOMOGRAFIA COMPUTADORIZADA DE ABDOMEN SUPERIOR	N189	31 A 35	M	NOT REPORTED	138.63	SIA
MIDWEST	GO	2010	02 – Diagnostic procedures	0206030010	TOMOGRAFIA COMPUTADORIZADA DE ABDOMEN SUPERIOR	N189	76 A 80	M	NOT REPORTED	138.63	SIA
MIDWEST	GO	2010	02 – Diagnostic procedures	0208040102	ESTUDO RENAL DINAMICO C/ OU S/ DIURETICO	N189	56 A 60	M	NOT REPORTED	165.24	SIA
MIDWEST	GO	2010	02 – Diagnostic procedures	0210010142	ARTERIOGRAFIA SELETIVA POR CATETER (POR VASO)	N189	81 A 85	F	NOT REPORTED	201.51	SIA
MIDWEST	GO	2010	05 – Transplantation	0501070060	EXAMES PARA INCLUSÃO EM LISTA DE CANDIDATOS A TRANSPLANTE DE PÂNCREAS, PULMÃO OU RIM	N188	31 A 35	M	NOT REPORTED	1165.11	SIA
MIDWEST	GO	2010	05 – Transplantation	0501070060	EXAMES PARA INCLUSÃO EM LISTA DE CANDIDATOS A TRANSPLANTE DE PÂNCREAS, PULMÃO OU RIM	N189	21 A 25	M	NOT REPORTED	1165.11	SIA
MIDWEST	GO	2010	05 – Transplantation	0501070060	EXAMES PARA INCLUSÃO EM LISTA DE CANDIDATOS A TRANSPLANTE DE PÂNCREAS, PULMÃO OU RIM	N189	31 A 35	F	NOT REPORTED	1165.11	SIA
MIDWEST	GO	2010	05 – Transplantation	0501070060	EXAMES PARA INCLUSÃO EM LISTA DE CANDIDATOS A TRANSPLANTE DE PÂNCREAS, PULMÃO OU RIM	N189	31 A 35	M	NOT REPORTED	1165.11	SIA
MIDWEST	GO	2010	05 – Transplantation	0501070060	EXAMES PARA INCLUSÃO EM LISTA DE CANDIDATOS A TRANSPLANTE DE PÂNCREAS, PULMÃO OU RIM	N189	41 A 45	F	NOT REPORTED	1165.11	SIA
MIDWEST	GO	2010	05 – Transplantation	0501070060	EXAMES PARA INCLUSÃO EM LISTA DE CANDIDATOS A TRANSPLANTE DE PÂNCREAS, PULMÃO OU RIM	N189	41 A 45	M	NOT REPORTED	1165.11	SIA
MIDWEST	GO	2010	05 – Transplantation	0501070060	EXAMES PARA INCLUSÃO EM LISTA DE CANDIDATOS A TRANSPLANTE DE PÂNCREAS, PULMÃO OU RIM	N189	46 A 50	F	NOT REPORTED	1165.11	SIA
MIDWEST	GO	2010	05 – Transplantation	0501070060	EXAMES PARA INCLUSÃO EM LISTA DE CANDIDATOS A TRANSPLANTE DE PÂNCREAS, PULMÃO OU RIM	N189	46 A 50	M	NOT REPORTED	1165.11	SIA
MIDWEST	GO	2010	06 – Medications	0601030028	NOT INFORMED	N188	76 A 80	F	BROWN (PARDO)	14.88	SIA
MIDWEST	GO	2010	06 – Medications	0601040058	NOT INFORMED	N188	61 A 65	M	BROWN (PARDO)	0	SIA
MIDWEST	GO	2010	06 – Medications	0604260016	SACARATO DE HIDROXIDO FERRICO 100 MG INJETAVEL (POR FRASCO DE 5 ML)	N188	36 A 40	F	BROWN (PARDO)	22.86	SIA
MIDWEST	GO	2010	06 – Medications	0604260016	SACARATO DE HIDROXIDO FERRICO 100 MG INJETAVEL (POR FRASCO DE 5 ML)	N188	36 A 40	F	NOT REPORTED	68.58	SIA
MIDWEST	GO	2010	06 – Medications	0604260016	SACARATO DE HIDROXIDO FERRICO 100 MG INJETAVEL (POR FRASCO DE 5 ML)	N188	76 A 80	F	BROWN (PARDO)	83.82	SIA
MIDWEST	GO	2010	06 – Medications	0604470045	ALFAEPOETINA 4.000 UI INJETAVEL (POR FRASCO-AMPOLA)	N188	18 A 20	F	NOT REPORTED	0	SIA
MIDWEST	GO	2010	06 – Medications	0604470045	ALFAEPOETINA 4.000 UI INJETAVEL (POR FRASCO-AMPOLA)	N188	36 A 40	F	BROWN (PARDO)	0	SIA
MIDWEST	GO	2010	06 – Medications	0604470045	ALFAEPOETINA 4.000 UI INJETAVEL (POR FRASCO-AMPOLA)	N188	36 A 40	F	NOT REPORTED	0	SIA
MIDWEST	GO	2010	06 – Medications	0604470045	ALFAEPOETINA 4.000 UI INJETAVEL (POR FRASCO-AMPOLA)	N188	56 A 60	F	BROWN (PARDO)	0	SIA
MIDWEST	GO	2010	06 – Medications	0604470045	ALFAEPOETINA 4.000 UI INJETAVEL (POR FRASCO-AMPOLA)	N188	56 A 60	F	NOT REPORTED	0	SIA
MIDWEST	GO	2010	06 – Medications	0604470045	ALFAEPOETINA 4.000 UI INJETAVEL (POR FRASCO-AMPOLA)	N188	76 A 80	F	BROWN (PARDO)	0	SIA
MIDWEST	GO	2010	06 – Medications	0604470045	ALFAEPOETINA 4.000 UI INJETAVEL (POR FRASCO-AMPOLA)	N188	76 A 80	F	NOT REPORTED	0	SIA
MIDWEST	GO	2010	06 – Medications	0604470045	ALFAEPOETINA 4.000 UI INJETAVEL (POR FRASCO-AMPOLA)	N188	81 A 85	F	NOT REPORTED	0	SIA
MIDWEST	GO	2010	08 – Ancillary health care activities	0803010079	UNIDADE DE REMUNERACAO P/ DESLOCAMENTO DE ACOMPANHANTE POR TRANSPORTE AEREO (CADA 200 MILHAS)	N189	21 A 25	F	NOT REPORTED	2178	SIA
MIDWEST	GO	2010	08 – Ancillary health care activities	0803010079	UNIDADE DE REMUNERACAO P/ DESLOCAMENTO DE ACOMPANHANTE POR TRANSPORTE AEREO (CADA 200 MILHAS)	N189	26 A 30	F	NOT REPORTED	5445	SIA
MIDWEST	GO	2010	08 – Ancillary health care activities	0803010079	UNIDADE DE REMUNERACAO P/ DESLOCAMENTO DE ACOMPANHANTE POR TRANSPORTE AEREO (CADA 200 MILHAS)	N189	46 A 50	F	NOT REPORTED	1089	SIA
MIDWEST	GO	2010	08 – Ancillary health care activities	0803010079	UNIDADE DE REMUNERACAO P/ DESLOCAMENTO DE ACOMPANHANTE POR TRANSPORTE AEREO (CADA 200 MILHAS)	N189	51 A 55	F	NOT REPORTED	1089	SIA
MIDWEST	GO	2010	08 – Ancillary health care activities	0803010087	UNIDADE DE REMUNERACAO P/ DESLOCAMENTO DE PACIENTE POR TRANSPORTE AEREO (CADA 200 MILHAS)	N189	26 A 30	M	NOT REPORTED	1089	SIA
MIDWEST	GO	2010	08 – Ancillary health care activities	0803010087	UNIDADE DE REMUNERACAO P/ DESLOCAMENTO DE PACIENTE POR TRANSPORTE AEREO (CADA 200 MILHAS)	N189	41 A 45	M	NOT REPORTED	1089	SIA
MIDWEST	GO	2010	08 – Ancillary health care activities	0803010087	UNIDADE DE REMUNERACAO P/ DESLOCAMENTO DE PACIENTE POR TRANSPORTE AEREO (CADA 200 MILHAS)	N189	51 A 55	F	NOT REPORTED	1089	SIA
MIDWEST	GO	2010	08 – Ancillary health care activities	0803010125	UNIDADE DE REMUNERACAO P/DESLOCAMENTO DE PACIENTE POR TRANSPORTE TERRESTRE (CADA 50 KM )	N189	26 A 30	M	NOT REPORTED	712.8	SIA
MIDWEST	GO	2010	08 – Ancillary health care activities	0803010125	UNIDADE DE REMUNERACAO P/DESLOCAMENTO DE PACIENTE POR TRANSPORTE TERRESTRE (CADA 50 KM )	N189	41 A 45	F	NOT REPORTED	1425.6	SIA
MIDWEST	GO	2010	08 – Ancillary health care activities	0803010125	UNIDADE DE REMUNERACAO P/DESLOCAMENTO DE PACIENTE POR TRANSPORTE TERRESTRE (CADA 50 KM )	N189	46 A 50	F	WHITE	712.8	SIA
MIDWEST	GO	2010	08 – Ancillary health care activities	0803010125	UNIDADE DE REMUNERACAO P/DESLOCAMENTO DE PACIENTE POR TRANSPORTE TERRESTRE (CADA 50 KM )	N189	51 A 55	M	WHITE	712.8	SIA
MIDWEST	GO	2010	08 – Ancillary health care activities	0803010125	UNIDADE DE REMUNERACAO P/DESLOCAMENTO DE PACIENTE POR TRANSPORTE TERRESTRE (CADA 50 KM )	N189	51 A 55	M	NOT REPORTED	712.8	SIA
MIDWEST	GO	2010	08 – Ancillary health care activities	0803010125	UNIDADE DE REMUNERACAO P/DESLOCAMENTO DE PACIENTE POR TRANSPORTE TERRESTRE (CADA 50 KM )	N189	56 A 60	M	NOT REPORTED	1069.2	SIA
MIDWEST	GO	2010	08 – Ancillary health care activities	0803010125	UNIDADE DE REMUNERACAO P/DESLOCAMENTO DE PACIENTE POR TRANSPORTE TERRESTRE (CADA 50 KM )	N189	61 A 65	F	WHITE	712.8	SIA
MIDWEST	GO	2010	08 – Ancillary health care activities	0803010125	UNIDADE DE REMUNERACAO P/DESLOCAMENTO DE PACIENTE POR TRANSPORTE TERRESTRE (CADA 50 KM )	N189	61 A 65	M	NOT REPORTED	356.4	SIA
MIDWEST	GO	2010	08 – Ancillary health care activities	0803010125	UNIDADE DE REMUNERACAO P/DESLOCAMENTO DE PACIENTE POR TRANSPORTE TERRESTRE (CADA 50 KM )	N189	66 A 70	M	NOT REPORTED	712.8	SIA
MIDWEST	GO	2010	08 – Ancillary health care activities	0803010125	UNIDADE DE REMUNERACAO P/DESLOCAMENTO DE PACIENTE POR TRANSPORTE TERRESTRE (CADA 50 KM )	N189	71 A 75	M	NOT REPORTED	712.8	SIA
MIDWEST	MS	2010	02 – Diagnostic procedures	0204060028	DENSITOMETRIA OSSEA DUO-ENERGETICA DE COLUNA (VERTEBRAS LOMBARES E/OU FEMUR)	N189	66 A 70	F	NOT REPORTED	55.1	SIA
MIDWEST	MS	2010	02 – Diagnostic procedures	0205010032	ECOCARDIOGRAFIA TRANSTORACICA	N188	66 A 70	M	NOT REPORTED	39.94	SIA
MIDWEST	MS	2010	02 – Diagnostic procedures	0205010032	ECOCARDIOGRAFIA TRANSTORACICA	N189	31 A 35	M	NOT REPORTED	39.94	SIA
MIDWEST	MS	2010	02 – Diagnostic procedures	0205010032	ECOCARDIOGRAFIA TRANSTORACICA	N189	36 A 40	F	NOT REPORTED	39.94	SIA
MIDWEST	MS	2010	02 – Diagnostic procedures	0205010032	ECOCARDIOGRAFIA TRANSTORACICA	N189	46 A 50	F	BROWN (PARDO)	39.94	SIA
MIDWEST	MS	2010	02 – Diagnostic procedures	0205010032	ECOCARDIOGRAFIA TRANSTORACICA	N189	51 A 55	F	BROWN (PARDO)	39.94	SIA
MIDWEST	MS	2010	02 – Diagnostic procedures	0205010032	ECOCARDIOGRAFIA TRANSTORACICA	N189	51 A 55	M	WHITE	39.94	SIA
MIDWEST	MS	2010	02 – Diagnostic procedures	0205010032	ECOCARDIOGRAFIA TRANSTORACICA	N189	61 A 65	M	BROWN (PARDO)	39.94	SIA
MIDWEST	MS	2010	02 – Diagnostic procedures	0205010032	ECOCARDIOGRAFIA TRANSTORACICA	N189	66 A 70	M	BROWN (PARDO)	39.94	SIA
MIDWEST	MS	2010	02 – Diagnostic procedures	0205010032	ECOCARDIOGRAFIA TRANSTORACICA	N189	76 A 80	M	BROWN (PARDO)	39.94	SIA
MIDWEST	MS	2010	02 – Diagnostic procedures	0206030010	TOMOGRAFIA COMPUTADORIZADA DE ABDOMEN SUPERIOR	N188	61 A 65	F	NOT REPORTED	138.63	SIA
MIDWEST	MS	2010	02 – Diagnostic procedures	0206030010	TOMOGRAFIA COMPUTADORIZADA DE ABDOMEN SUPERIOR	N189	31 A 35	F	NOT REPORTED	138.63	SIA
MIDWEST	MS	2010	02 – Diagnostic procedures	0206030010	TOMOGRAFIA COMPUTADORIZADA DE ABDOMEN SUPERIOR	N189	71 A 75	F	BROWN (PARDO)	138.63	SIA
MIDWEST	MS	2010	02 – Diagnostic procedures	0206030037	TOMOGRAFIA COMPUTADORIZADA DE PELVE / BACIA / ABDOMEN INFERIOR	N189	31 A 35	F	NOT REPORTED	138.63	SIA
MIDWEST	MS	2010	02 – Diagnostic procedures	0206030037	TOMOGRAFIA COMPUTADORIZADA DE PELVE / BACIA / ABDOMEN INFERIOR	N189	71 A 75	F	BROWN (PARDO)	138.63	SIA
MIDWEST	MS	2010	06 – Medications	0601030028	NOT INFORMED	N188	26 A 30	F	NOT REPORTED	29.76	SIA
MIDWEST	MS	2010	06 – Medications	0601030028	NOT INFORMED	N188	36 A 40	M	NOT REPORTED	70.68	SIA
MIDWEST	MS	2010	06 – Medications	0601030028	NOT INFORMED	N188	46 A 50	F	NOT REPORTED	0	SIA
MIDWEST	MS	2010	06 – Medications	0601030028	NOT INFORMED	N188	46 A 50	M	NOT REPORTED	29.76	SIA
MIDWEST	MS	2010	06 – Medications	0601030028	NOT INFORMED	N188	51 A 55	F	NOT REPORTED	74.4	SIA
MIDWEST	MS	2010	06 – Medications	0601040040	NOT INFORMED	N188	36 A 40	F	NOT REPORTED	46.2	SIA
MIDWEST	MS	2010	06 – Medications	0601040058	NOT INFORMED	N188	26 A 30	F	NOT REPORTED	0	SIA
MIDWEST	MS	2010	06 – Medications	0601040058	NOT INFORMED	N188	26 A 30	M	NOT REPORTED	0	SIA
MIDWEST	MS	2010	06 – Medications	0601040058	NOT INFORMED	N188	31 A 35	F	NOT REPORTED	0	SIA
MIDWEST	MS	2010	06 – Medications	0601040058	NOT INFORMED	N188	36 A 40	F	NOT REPORTED	0	SIA
MIDWEST	MS	2010	06 – Medications	0601040058	NOT INFORMED	N188	36 A 40	M	NOT REPORTED	0	SIA
MIDWEST	MS	2010	06 – Medications	0601040058	NOT INFORMED	N188	41 A 45	F	NOT REPORTED	0	SIA
MIDWEST	MS	2010	06 – Medications	0601040058	NOT INFORMED	N188	41 A 45	M	NOT REPORTED	0	SIA
MIDWEST	MS	2010	06 – Medications	0601040058	NOT INFORMED	N188	46 A 50	F	NOT REPORTED	0	SIA
MIDWEST	MS	2010	06 – Medications	0601040058	NOT INFORMED	N188	46 A 50	M	NOT REPORTED	0	SIA
MIDWEST	MS	2010	06 – Medications	0601040058	NOT INFORMED	N188	51 A 55	F	NOT REPORTED	0	SIA
MIDWEST	MS	2010	06 – Medications	0601040058	NOT INFORMED	N188	51 A 55	M	NOT REPORTED	0	SIA
MIDWEST	MS	2010	06 – Medications	0601040058	NOT INFORMED	N188	56 A 60	F	NOT REPORTED	0	SIA
MIDWEST	MS	2010	06 – Medications	0601040058	NOT INFORMED	N188	56 A 60	M	NOT REPORTED	0	SIA
MIDWEST	MS	2010	06 – Medications	0601040058	NOT INFORMED	N188	61 A 65	F	NOT REPORTED	0	SIA
MIDWEST	MS	2010	06 – Medications	0601040058	NOT INFORMED	N188	61 A 65	M	NOT REPORTED	0	SIA
MIDWEST	MS	2010	06 – Medications	0601040058	NOT INFORMED	N188	66 A 70	M	NOT REPORTED	0	SIA
MIDWEST	MS	2010	06 – Medications	0601040058	NOT INFORMED	N188	71 A 75	F	NOT REPORTED	0	SIA
MIDWEST	MS	2010	06 – Medications	0601040058	NOT INFORMED	N188	71 A 75	M	NOT REPORTED	0	SIA
MIDWEST	MS	2010	06 – Medications	0601040058	NOT INFORMED	N188	76 A 80	F	NOT REPORTED	0	SIA
MIDWEST	MS	2010	06 – Medications	0601040058	NOT INFORMED	N188	76 A 80	M	NOT REPORTED	0	SIA
MIDWEST	MS	2010	06 – Medications	0601040058	NOT INFORMED	N188	81 A 85	F	NOT REPORTED	0	SIA
MIDWEST	MS	2010	06 – Medications	0601040058	NOT INFORMED	N188	81 A 85	M	NOT REPORTED	0	SIA
MIDWEST	MS	2010	06 – Medications	0601040058	NOT INFORMED	N188	86 A 90	F	NOT REPORTED	0	SIA
MIDWEST	MS	2010	06 – Medications	0601040058	NOT INFORMED	N188	86 A 90	M	NOT REPORTED	0	SIA
MIDWEST	MS	2010	06 – Medications	0601350073	NOT INFORMED	N188	61 A 65	F	NOT REPORTED	34.8	SIA
MIDWEST	MS	2010	06 – Medications	0601350073	NOT INFORMED	N188	71 A 75	F	NOT REPORTED	17.4	SIA
MIDWEST	MS	2010	06 – Medications	0604260016	SACARATO DE HIDROXIDO FERRICO 100 MG INJETAVEL (POR FRASCO DE 5 ML)	N188	51 A 55	M	NOT REPORTED	15.24	SIA
MIDWEST	MS	2010	06 – Medications	0604260016	SACARATO DE HIDROXIDO FERRICO 100 MG INJETAVEL (POR FRASCO DE 5 ML)	N188	76 A 80	M	NOT REPORTED	15.24	SIA
MIDWEST	MS	2010	06 – Medications	0604470037	ALFAEPOETINA 3.000 UI INJETAVEL (POR FRASCO-AMPOLA)	N188	36 A 40	F	NOT REPORTED	120.96	SIA
MIDWEST	MS	2010	06 – Medications	0604470045	ALFAEPOETINA 4.000 UI INJETAVEL (POR FRASCO-AMPOLA)	N188	18 A 20	F	NOT REPORTED	0	SIA
MIDWEST	MS	2010	06 – Medications	0604470045	ALFAEPOETINA 4.000 UI INJETAVEL (POR FRASCO-AMPOLA)	N188	21 A 25	F	NOT REPORTED	0	SIA
MIDWEST	MS	2010	06 – Medications	0604470045	ALFAEPOETINA 4.000 UI INJETAVEL (POR FRASCO-AMPOLA)	N188	26 A 30	F	NOT REPORTED	0	SIA
MIDWEST	MS	2010	06 – Medications	0604470045	ALFAEPOETINA 4.000 UI INJETAVEL (POR FRASCO-AMPOLA)	N188	26 A 30	M	NOT REPORTED	0	SIA
MIDWEST	MS	2010	06 – Medications	0604470045	ALFAEPOETINA 4.000 UI INJETAVEL (POR FRASCO-AMPOLA)	N188	31 A 35	F	NOT REPORTED	0	SIA
MIDWEST	MS	2010	06 – Medications	0604470045	ALFAEPOETINA 4.000 UI INJETAVEL (POR FRASCO-AMPOLA)	N188	36 A 40	F	NOT REPORTED	0	SIA
MIDWEST	MS	2010	06 – Medications	0604470045	ALFAEPOETINA 4.000 UI INJETAVEL (POR FRASCO-AMPOLA)	N188	41 A 45	F	NOT REPORTED	0	SIA
MIDWEST	MS	2010	06 – Medications	0604470045	ALFAEPOETINA 4.000 UI INJETAVEL (POR FRASCO-AMPOLA)	N188	41 A 45	M	NOT REPORTED	0	SIA
MIDWEST	MS	2010	06 – Medications	0604470045	ALFAEPOETINA 4.000 UI INJETAVEL (POR FRASCO-AMPOLA)	N188	46 A 50	F	NOT REPORTED	0	SIA
MIDWEST	MS	2010	06 – Medications	0604470045	ALFAEPOETINA 4.000 UI INJETAVEL (POR FRASCO-AMPOLA)	N188	46 A 50	M	NOT REPORTED	0	SIA
MIDWEST	MS	2010	06 – Medications	0604470045	ALFAEPOETINA 4.000 UI INJETAVEL (POR FRASCO-AMPOLA)	N188	51 A 55	F	NOT REPORTED	0	SIA
MIDWEST	MS	2010	06 – Medications	0604470045	ALFAEPOETINA 4.000 UI INJETAVEL (POR FRASCO-AMPOLA)	N188	51 A 55	M	NOT REPORTED	0	SIA
MIDWEST	MS	2010	06 – Medications	0604470045	ALFAEPOETINA 4.000 UI INJETAVEL (POR FRASCO-AMPOLA)	N188	56 A 60	F	NOT REPORTED	0	SIA
MIDWEST	MS	2010	06 – Medications	0604470045	ALFAEPOETINA 4.000 UI INJETAVEL (POR FRASCO-AMPOLA)	N188	56 A 60	M	NOT REPORTED	0	SIA
MIDWEST	MS	2010	06 – Medications	0604470045	ALFAEPOETINA 4.000 UI INJETAVEL (POR FRASCO-AMPOLA)	N188	61 A 65	F	NOT REPORTED	0	SIA
MIDWEST	MS	2010	06 – Medications	0604470045	ALFAEPOETINA 4.000 UI INJETAVEL (POR FRASCO-AMPOLA)	N188	61 A 65	M	NOT REPORTED	0	SIA
MIDWEST	MS	2010	06 – Medications	0604470045	ALFAEPOETINA 4.000 UI INJETAVEL (POR FRASCO-AMPOLA)	N188	66 A 70	M	NOT REPORTED	0	SIA
MIDWEST	MS	2010	06 – Medications	0604470045	ALFAEPOETINA 4.000 UI INJETAVEL (POR FRASCO-AMPOLA)	N188	71 A 75	F	NOT REPORTED	0	SIA
MIDWEST	MS	2010	06 – Medications	0604470045	ALFAEPOETINA 4.000 UI INJETAVEL (POR FRASCO-AMPOLA)	N188	71 A 75	M	NOT REPORTED	0	SIA
MIDWEST	MS	2010	06 – Medications	0604470045	ALFAEPOETINA 4.000 UI INJETAVEL (POR FRASCO-AMPOLA)	N188	76 A 80	F	NOT REPORTED	0	SIA
MIDWEST	MS	2010	06 – Medications	0604470045	ALFAEPOETINA 4.000 UI INJETAVEL (POR FRASCO-AMPOLA)	N188	76 A 80	M	NOT REPORTED	0	SIA
MIDWEST	MS	2010	06 – Medications	0604470045	ALFAEPOETINA 4.000 UI INJETAVEL (POR FRASCO-AMPOLA)	N188	81 A 85	F	NOT REPORTED	0	SIA
MIDWEST	MS	2010	06 – Medications	0604470045	ALFAEPOETINA 4.000 UI INJETAVEL (POR FRASCO-AMPOLA)	N188	81 A 85	M	NOT REPORTED	0	SIA
MIDWEST	MS	2010	06 – Medications	0604470045	ALFAEPOETINA 4.000 UI INJETAVEL (POR FRASCO-AMPOLA)	N188	86 A 90	F	NOT REPORTED	0	SIA
MIDWEST	MS	2010	06 – Medications	0604470045	ALFAEPOETINA 4.000 UI INJETAVEL (POR FRASCO-AMPOLA)	N188	86 A 90	M	NOT REPORTED	0	SIA
MIDWEST	MS	2010	06 – Medications	0604470045	ALFAEPOETINA 4.000 UI INJETAVEL (POR FRASCO-AMPOLA)	N188	91 A 95	F	NOT REPORTED	0	SIA
MIDWEST	MS	2010	06 – Medications	0604620039	CALCITRIOL 0,25 MCG (POR CAPSULA)	N188	51 A 55	F	NOT REPORTED	0	SIA
MIDWEST	MS	2010	06 – Medications	0604620039	CALCITRIOL 0,25 MCG (POR CAPSULA)	N188	56 A 60	F	NOT REPORTED	0	SIA
MIDWEST	MS	2010	06 – Medications	0604620039	CALCITRIOL 0,25 MCG (POR CAPSULA)	N188	61 A 65	F	NOT REPORTED	0	SIA
MIDWEST	MS	2010	06 – Medications	0604620039	CALCITRIOL 0,25 MCG (POR CAPSULA)	N188	71 A 75	F	NOT REPORTED	0	SIA
MIDWEST	MS	2010	06 – Medications	0604620047	CALCITRIOL 1,0 MCG INJETAVEL (POR AMPOLA)	N188	51 A 55	F	NOT REPORTED	0	SIA
MIDWEST	MS	2010	08 – Ancillary health care activities	0803010010	AJUDA DE CUSTO P/ ALIMENTACAO/PERNOITE DE PACIENTE	N189	26 A 30	F	BROWN (PARDO)	123.75	SIA
MIDWEST	MS	2010	08 – Ancillary health care activities	0803010010	AJUDA DE CUSTO P/ ALIMENTACAO/PERNOITE DE PACIENTE	N189	61 A 65	M	WHITE	222.75	SIA
MIDWEST	MS	2010	08 – Ancillary health care activities	0803010125	UNIDADE DE REMUNERACAO P/DESLOCAMENTO DE PACIENTE POR TRANSPORTE TERRESTRE (CADA 50 KM )	N189	26 A 30	F	BROWN (PARDO)	396	SIA
MIDWEST	MS	2010	08 – Ancillary health care activities	0803010125	UNIDADE DE REMUNERACAO P/DESLOCAMENTO DE PACIENTE POR TRANSPORTE TERRESTRE (CADA 50 KM )	N189	26 A 30	M	BROWN (PARDO)	188.1	SIA
MIDWEST	MS	2010	08 – Ancillary health care activities	0803010125	UNIDADE DE REMUNERACAO P/DESLOCAMENTO DE PACIENTE POR TRANSPORTE TERRESTRE (CADA 50 KM )	N189	61 A 65	M	WHITE	188.1	SIA
MIDWEST	MT	2010	02 – Diagnostic procedures	0206010079	TOMOGRAFIA COMPUTADORIZADA DO CRANIO	N188	56 A 60	M	NOT REPORTED	97.44	SIA
MIDWEST	MT	2010	02 – Diagnostic procedures	0206030010	TOMOGRAFIA COMPUTADORIZADA DE ABDOMEN SUPERIOR	N189	61 A 65	F	NOT REPORTED	138.63	SIA
MIDWEST	MT	2010	02 – Diagnostic procedures	0208040056	CINTILOGRAFIA RENAL/RENOGRAMA (QUALITATIVA E/OU QUANTITATIVA)	N188	66 A 70	M	NOT REPORTED	133.03	SIA
MIDWEST	MT	2010	02 – Diagnostic procedures	0208040056	CINTILOGRAFIA RENAL/RENOGRAMA (QUALITATIVA E/OU QUANTITATIVA)	N189	18 A 20	F	NOT REPORTED	133.03	SIA
MIDWEST	MT	2010	02 – Diagnostic procedures	0208040056	CINTILOGRAFIA RENAL/RENOGRAMA (QUALITATIVA E/OU QUANTITATIVA)	N189	46 A 50	F	NOT REPORTED	133.03	SIA
MIDWEST	MT	2010	02 – Diagnostic procedures	0208040056	CINTILOGRAFIA RENAL/RENOGRAMA (QUALITATIVA E/OU QUANTITATIVA)	N189	61 A 65	M	NOT REPORTED	133.03	SIA
MIDWEST	MT	2010	02 – Diagnostic procedures	0208040102	ESTUDO RENAL DINAMICO C/ OU S/ DIURETICO	N188	66 A 70	M	NOT REPORTED	165.24	SIA
MIDWEST	MT	2010	02 – Diagnostic procedures	0208040102	ESTUDO RENAL DINAMICO C/ OU S/ DIURETICO	N189	61 A 65	M	NOT REPORTED	165.24	SIA
MIDWEST	MT	2010	02 – Diagnostic procedures	0208050035	CINTILOGRAFIA DE OSSOS C/ OU S/ FLUXO SANGUINEO (CORPO INTEIRO)	N189	31 A 35	M	NOT REPORTED	190.99	SIA
MIDWEST	MT	2010	02 – Diagnostic procedures	0208050035	CINTILOGRAFIA DE OSSOS C/ OU S/ FLUXO SANGUINEO (CORPO INTEIRO)	N189	56 A 60	M	NOT REPORTED	190.99	SIA
MIDWEST	MT	2010	03 – Clinical procedures	0301050031	ASSISTÊNCIA DOMICILIAR POR EQUIPE MULTIPROFISSIONAL NA ATENÇÃO ESPECIALIZADA	N189	71 A 75	F	BROWN (PARDO)	36.58	SIA
MIDWEST	MT	2010	06 – Medications	0601040040	NOT INFORMED	N188	26 A 30	F	NOT REPORTED	138.6	SIA
MIDWEST	MT	2010	06 – Medications	0601040040	NOT INFORMED	N188	41 A 45	M	NOT REPORTED	138.6	SIA
MIDWEST	MT	2010	06 – Medications	0601040040	NOT INFORMED	N188	51 A 55	M	NOT REPORTED	138.6	SIA
MIDWEST	MT	2010	06 – Medications	0601040040	NOT INFORMED	N188	56 A 60	M	NOT REPORTED	92.4	SIA
MIDWEST	MT	2010	06 – Medications	0601040040	NOT INFORMED	N188	61 A 65	M	NOT REPORTED	138.6	SIA
MIDWEST	MT	2010	06 – Medications	0601040040	NOT INFORMED	N188	66 A 70	F	NOT REPORTED	138.6	SIA
MIDWEST	MT	2010	06 – Medications	0601040040	NOT INFORMED	N188	71 A 75	F	NOT REPORTED	92.4	SIA
MIDWEST	MT	2010	06 – Medications	0601040040	NOT INFORMED	N188	71 A 75	M	NOT REPORTED	138.6	SIA
MIDWEST	MT	2010	06 – Medications	0601040040	NOT INFORMED	N188	76 A 80	F	NOT REPORTED	46.2	SIA
MIDWEST	MT	2010	06 – Medications	0601040040	NOT INFORMED	N188	76 A 80	M	NOT REPORTED	138.6	SIA
MIDWEST	MT	2010	06 – Medications	0601040040	NOT INFORMED	N188	81 A 85	M	NOT REPORTED	184.8	SIA
MIDWEST	MT	2010	06 – Medications	0601040040	NOT INFORMED	N189	46 A 50	M	NOT REPORTED	231	SIA
MIDWEST	MT	2010	06 – Medications	0601040040	NOT INFORMED	N189	51 A 55	M	NOT REPORTED	161.7	SIA
MIDWEST	MT	2010	06 – Medications	0601040040	NOT INFORMED	N189	56 A 60	M	NOT REPORTED	69.3	SIA
MIDWEST	MT	2010	06 – Medications	0601040058	NOT INFORMED	N188	61 A 65	F	NOT REPORTED	0	SIA
MIDWEST	MT	2010	06 – Medications	0601040058	NOT INFORMED	N188	66 A 70	M	NOT REPORTED	0	SIA
MIDWEST	MT	2010	06 – Medications	0601040058	NOT INFORMED	N188	86 A 90	M	NOT REPORTED	0	SIA
MIDWEST	MT	2010	06 – Medications	0604260016	SACARATO DE HIDROXIDO FERRICO 100 MG INJETAVEL (POR FRASCO DE 5 ML)	N188	21 A 25	F	NOT REPORTED	60.96	SIA
MIDWEST	MT	2010	06 – Medications	0604260016	SACARATO DE HIDROXIDO FERRICO 100 MG INJETAVEL (POR FRASCO DE 5 ML)	N188	51 A 55	M	NOT REPORTED	99.06	SIA
MIDWEST	MT	2010	06 – Medications	0604260016	SACARATO DE HIDROXIDO FERRICO 100 MG INJETAVEL (POR FRASCO DE 5 ML)	N188	71 A 75	F	NOT REPORTED	38.1	SIA
MIDWEST	MT	2010	06 – Medications	0604260016	SACARATO DE HIDROXIDO FERRICO 100 MG INJETAVEL (POR FRASCO DE 5 ML)	N188	76 A 80	F	NOT REPORTED	45.72	SIA
MIDWEST	MT	2010	06 – Medications	0604260016	SACARATO DE HIDROXIDO FERRICO 100 MG INJETAVEL (POR FRASCO DE 5 ML)	N188	86 A 90	F	NOT REPORTED	0	SIA
MIDWEST	MT	2010	06 – Medications	0604400012	SEVELAMER 800 MG (POR COMPRIMIDO)	N189	21 A 25	F	NOT REPORTED	0	SIA
MIDWEST	MT	2010	06 – Medications	0604400012	SEVELAMER 800 MG (POR COMPRIMIDO)	N189	51 A 55	M	NOT REPORTED	0	SIA
MIDWEST	MT	2010	06 – Medications	0604400012	SEVELAMER 800 MG (POR COMPRIMIDO)	N189	56 A 60	M	NOT REPORTED	0	SIA
MIDWEST	MT	2010	06 – Medications	0604400012	SEVELAMER 800 MG (POR COMPRIMIDO)	N189	71 A 75	M	NOT REPORTED	0	SIA
MIDWEST	MT	2010	06 – Medications	0604470010	ALFAEPOETINA 1.000 UI INJETAVEL (POR FRASCO-AMPOLA)	N188	76 A 80	M	NOT REPORTED	96.48	SIA
MIDWEST	MT	2010	06 – Medications	0604470029	ALFAEPOETINA 2.000 UI INJETAVEL (POR FRASCO-AMPOLA)	N188	41 A 45	M	NOT REPORTED	0	SIA
MIDWEST	MT	2010	06 – Medications	0604470029	ALFAEPOETINA 2.000 UI INJETAVEL (POR FRASCO-AMPOLA)	N188	51 A 55	M	NOT REPORTED	0	SIA
MIDWEST	MT	2010	06 – Medications	0604470029	ALFAEPOETINA 2.000 UI INJETAVEL (POR FRASCO-AMPOLA)	N188	66 A 70	M	NOT REPORTED	0	SIA
MIDWEST	MT	2010	06 – Medications	0604470029	ALFAEPOETINA 2.000 UI INJETAVEL (POR FRASCO-AMPOLA)	N188	71 A 75	F	NOT REPORTED	0	SIA
MIDWEST	MT	2010	06 – Medications	0604470037	ALFAEPOETINA 3.000 UI INJETAVEL (POR FRASCO-AMPOLA)	N18	31 A 35	F	NOT REPORTED	120.96	SIA
MIDWEST	MT	2010	06 – Medications	0604470037	ALFAEPOETINA 3.000 UI INJETAVEL (POR FRASCO-AMPOLA)	N18	41 A 45	M	NOT REPORTED	40.32	SIA
MIDWEST	MT	2010	06 – Medications	0604470037	ALFAEPOETINA 3.000 UI INJETAVEL (POR FRASCO-AMPOLA)	N18	71 A 75	M	NOT REPORTED	80.64	SIA
MIDWEST	MT	2010	06 – Medications	0604470037	ALFAEPOETINA 3.000 UI INJETAVEL (POR FRASCO-AMPOLA)	N18	76 A 80	M	NOT REPORTED	120.96	SIA
MIDWEST	MT	2010	06 – Medications	0604470037	ALFAEPOETINA 3.000 UI INJETAVEL (POR FRASCO-AMPOLA)	N188	41 A 45	M	NOT REPORTED	60.48	SIA
MIDWEST	MT	2010	06 – Medications	0604470037	ALFAEPOETINA 3.000 UI INJETAVEL (POR FRASCO-AMPOLA)	N188	46 A 50	F	NOT REPORTED	0	SIA
MIDWEST	MT	2010	06 – Medications	0604470037	ALFAEPOETINA 3.000 UI INJETAVEL (POR FRASCO-AMPOLA)	N188	46 A 50	M	NOT REPORTED	120.96	SIA
MIDWEST	MT	2010	06 – Medications	0604470037	ALFAEPOETINA 3.000 UI INJETAVEL (POR FRASCO-AMPOLA)	N188	51 A 55	F	NOT REPORTED	75.6	SIA
MIDWEST	MT	2010	06 – Medications	0604470037	ALFAEPOETINA 3.000 UI INJETAVEL (POR FRASCO-AMPOLA)	N188	51 A 55	M	NOT REPORTED	90.72	SIA
MIDWEST	MT	2010	06 – Medications	0604470037	ALFAEPOETINA 3.000 UI INJETAVEL (POR FRASCO-AMPOLA)	N188	56 A 60	M	NOT REPORTED	40.32	SIA
MIDWEST	MT	2010	06 – Medications	0604470037	ALFAEPOETINA 3.000 UI INJETAVEL (POR FRASCO-AMPOLA)	N188	61 A 65	M	NOT REPORTED	60.48	SIA
MIDWEST	MT	2010	06 – Medications	0604470037	ALFAEPOETINA 3.000 UI INJETAVEL (POR FRASCO-AMPOLA)	N188	66 A 70	F	NOT REPORTED	181.44	SIA
MIDWEST	MT	2010	06 – Medications	0604470037	ALFAEPOETINA 3.000 UI INJETAVEL (POR FRASCO-AMPOLA)	N188	71 A 75	F	NOT REPORTED	120.96	SIA
MIDWEST	MT	2010	06 – Medications	0604470037	ALFAEPOETINA 3.000 UI INJETAVEL (POR FRASCO-AMPOLA)	N188	71 A 75	M	NOT REPORTED	302.4	SIA
MIDWEST	MT	2010	06 – Medications	0604470037	ALFAEPOETINA 3.000 UI INJETAVEL (POR FRASCO-AMPOLA)	N188	76 A 80	M	NOT REPORTED	141.12	SIA
MIDWEST	MT	2010	06 – Medications	0604470037	ALFAEPOETINA 3.000 UI INJETAVEL (POR FRASCO-AMPOLA)	N188	81 A 85	F	NOT REPORTED	60.48	SIA
MIDWEST	MT	2010	06 – Medications	0604470037	ALFAEPOETINA 3.000 UI INJETAVEL (POR FRASCO-AMPOLA)	N188	81 A 85	M	NOT REPORTED	60.48	SIA
MIDWEST	MT	2010	06 – Medications	0604470037	ALFAEPOETINA 3.000 UI INJETAVEL (POR FRASCO-AMPOLA)	N188	91 A 95	F	NOT REPORTED	0	SIA
MIDWEST	MT	2010	06 – Medications	0604470037	ALFAEPOETINA 3.000 UI INJETAVEL (POR FRASCO-AMPOLA)	N189	21 A 25	F	NOT REPORTED	120.96	SIA
MIDWEST	MT	2010	06 – Medications	0604470037	ALFAEPOETINA 3.000 UI INJETAVEL (POR FRASCO-AMPOLA)	N189	36 A 40	F	NOT REPORTED	40.32	SIA
MIDWEST	MT	2010	06 – Medications	0604470037	ALFAEPOETINA 3.000 UI INJETAVEL (POR FRASCO-AMPOLA)	N189	46 A 50	M	NOT REPORTED	80.64	SIA
MIDWEST	MT	2010	06 – Medications	0604470037	ALFAEPOETINA 3.000 UI INJETAVEL (POR FRASCO-AMPOLA)	N189	51 A 55	M	NOT REPORTED	40.32	SIA
MIDWEST	MT	2010	06 – Medications	0604470045	ALFAEPOETINA 4.000 UI INJETAVEL (POR FRASCO-AMPOLA)	N188	21 A 25	F	NOT REPORTED	0	SIA
MIDWEST	MT	2010	06 – Medications	0604470045	ALFAEPOETINA 4.000 UI INJETAVEL (POR FRASCO-AMPOLA)	N188	41 A 45	M	NOT REPORTED	0	SIA
MIDWEST	MT	2010	06 – Medications	0604470045	ALFAEPOETINA 4.000 UI INJETAVEL (POR FRASCO-AMPOLA)	N188	46 A 50	F	NOT REPORTED	0	SIA
MIDWEST	MT	2010	06 – Medications	0604470045	ALFAEPOETINA 4.000 UI INJETAVEL (POR FRASCO-AMPOLA)	N188	51 A 55	M	NOT REPORTED	0	SIA
MIDWEST	MT	2010	06 – Medications	0604470045	ALFAEPOETINA 4.000 UI INJETAVEL (POR FRASCO-AMPOLA)	N188	56 A 60	F	NOT REPORTED	0	SIA
MIDWEST	MT	2010	06 – Medications	0604470045	ALFAEPOETINA 4.000 UI INJETAVEL (POR FRASCO-AMPOLA)	N188	56 A 60	M	NOT REPORTED	0	SIA
MIDWEST	MT	2010	06 – Medications	0604470045	ALFAEPOETINA 4.000 UI INJETAVEL (POR FRASCO-AMPOLA)	N188	61 A 65	F	NOT REPORTED	0	SIA
MIDWEST	MT	2010	06 – Medications	0604470045	ALFAEPOETINA 4.000 UI INJETAVEL (POR FRASCO-AMPOLA)	N188	66 A 70	F	NOT REPORTED	0	SIA
MIDWEST	MT	2010	06 – Medications	0604470045	ALFAEPOETINA 4.000 UI INJETAVEL (POR FRASCO-AMPOLA)	N188	66 A 70	M	NOT REPORTED	0	SIA
MIDWEST	MT	2010	06 – Medications	0604470045	ALFAEPOETINA 4.000 UI INJETAVEL (POR FRASCO-AMPOLA)	N188	71 A 75	F	NOT REPORTED	0	SIA
MIDWEST	MT	2010	06 – Medications	0604470045	ALFAEPOETINA 4.000 UI INJETAVEL (POR FRASCO-AMPOLA)	N188	76 A 80	F	NOT REPORTED	0	SIA
MIDWEST	MT	2010	06 – Medications	0604470045	ALFAEPOETINA 4.000 UI INJETAVEL (POR FRASCO-AMPOLA)	N188	81 A 85	F	NOT REPORTED	0	SIA
MIDWEST	MT	2010	06 – Medications	0604470045	ALFAEPOETINA 4.000 UI INJETAVEL (POR FRASCO-AMPOLA)	N188	81 A 85	M	NOT REPORTED	0	SIA
MIDWEST	MT	2010	06 – Medications	0604470045	ALFAEPOETINA 4.000 UI INJETAVEL (POR FRASCO-AMPOLA)	N188	86 A 90	F	NOT REPORTED	0	SIA
MIDWEST	MT	2010	06 – Medications	0604470045	ALFAEPOETINA 4.000 UI INJETAVEL (POR FRASCO-AMPOLA)	N188	86 A 90	M	NOT REPORTED	0	SIA
MIDWEST	MT	2010	06 – Medications	0604470045	ALFAEPOETINA 4.000 UI INJETAVEL (POR FRASCO-AMPOLA)	N188	91 A 95	F	NOT REPORTED	0	SIA
MIDWEST	MT	2010	06 – Medications	0604470045	ALFAEPOETINA 4.000 UI INJETAVEL (POR FRASCO-AMPOLA)	N189	41 A 45	F	NOT REPORTED	0	SIA
MIDWEST	MT	2010	06 – Medications	0604470045	ALFAEPOETINA 4.000 UI INJETAVEL (POR FRASCO-AMPOLA)	N189	46 A 50	M	NOT REPORTED	0	SIA
MIDWEST	MT	2010	06 – Medications	0604470045	ALFAEPOETINA 4.000 UI INJETAVEL (POR FRASCO-AMPOLA)	N189	51 A 55	M	NOT REPORTED	0	SIA
MIDWEST	MT	2010	06 – Medications	0604470045	ALFAEPOETINA 4.000 UI INJETAVEL (POR FRASCO-AMPOLA)	N189	56 A 60	M	NOT REPORTED	0	SIA
MIDWEST	MT	2010	06 – Medications	0604470045	ALFAEPOETINA 4.000 UI INJETAVEL (POR FRASCO-AMPOLA)	N189	71 A 75	M	NOT REPORTED	0	SIA
MIDWEST	MT	2010	06 – Medications	0604620039	CALCITRIOL 0,25 MCG (POR CAPSULA)	N188	31 A 35	F	NOT REPORTED	0	SIA
MIDWEST	MT	2010	06 – Medications	0604620039	CALCITRIOL 0,25 MCG (POR CAPSULA)	N188	46 A 50	M	NOT REPORTED	0	SIA
MIDWEST	MT	2010	06 – Medications	0604620039	CALCITRIOL 0,25 MCG (POR CAPSULA)	N188	51 A 55	M	NOT REPORTED	0	SIA
MIDWEST	MT	2010	06 – Medications	0604620039	CALCITRIOL 0,25 MCG (POR CAPSULA)	N188	76 A 80	F	NOT REPORTED	0	SIA
MIDWEST	MT	2010	06 – Medications	0604620047	CALCITRIOL 1,0 MCG INJETAVEL (POR AMPOLA)	N188	51 A 55	M	NOT REPORTED	0	SIA
MIDWEST	MT	2010	08 – Ancillary health care activities	0803010079	UNIDADE DE REMUNERACAO P/ DESLOCAMENTO DE ACOMPANHANTE POR TRANSPORTE AEREO (CADA 200 MILHAS)	N189	26 A 30	F	NOT REPORTED	1815	SIA
MIDWEST	MT	2010	08 – Ancillary health care activities	0803010087	UNIDADE DE REMUNERACAO P/ DESLOCAMENTO DE PACIENTE POR TRANSPORTE AEREO (CADA 200 MILHAS)	N189	21 A 25	F	NOT REPORTED	1633.5	SIA
MIDWEST	MT	2010	08 – Ancillary health care activities	0803010087	UNIDADE DE REMUNERACAO P/ DESLOCAMENTO DE PACIENTE POR TRANSPORTE AEREO (CADA 200 MILHAS)	N189	31 A 35	F	NOT REPORTED	11071.5	SIA
MIDWEST	MT	2010	08 – Ancillary health care activities	0803010087	UNIDADE DE REMUNERACAO P/ DESLOCAMENTO DE PACIENTE POR TRANSPORTE AEREO (CADA 200 MILHAS)	N189	36 A 40	F	NOT REPORTED	726	SIA
MIDWEST	MT	2010	08 – Ancillary health care activities	0803010087	UNIDADE DE REMUNERACAO P/ DESLOCAMENTO DE PACIENTE POR TRANSPORTE AEREO (CADA 200 MILHAS)	N189	41 A 45	F	NOT REPORTED	1089	SIA
MIDWEST	MT	2010	08 – Ancillary health care activities	0803010087	UNIDADE DE REMUNERACAO P/ DESLOCAMENTO DE PACIENTE POR TRANSPORTE AEREO (CADA 200 MILHAS)	N189	41 A 45	M	NOT REPORTED	907.5	SIA
MIDWEST	MT	2010	08 – Ancillary health care activities	0803010087	UNIDADE DE REMUNERACAO P/ DESLOCAMENTO DE PACIENTE POR TRANSPORTE AEREO (CADA 200 MILHAS)	N189	46 A 50	F	NOT REPORTED	1633.5	SIA
MIDWEST	MT	2010	08 – Ancillary health care activities	0803010125	UNIDADE DE REMUNERACAO P/DESLOCAMENTO DE PACIENTE POR TRANSPORTE TERRESTRE (CADA 50 KM )	N189	76 A 80	F	WHITE	4.95	SIA
NORTHEAST	AL	2010	02 – Diagnostic procedures	0205010032	ECOCARDIOGRAFIA TRANSTORACICA	N188	21 A 25	F	NOT REPORTED	119.82	SIA
NORTHEAST	AL	2010	02 – Diagnostic procedures	0205010032	ECOCARDIOGRAFIA TRANSTORACICA	N188	26 A 30	F	NOT REPORTED	39.94	SIA
NORTHEAST	AL	2010	02 – Diagnostic procedures	0205010032	ECOCARDIOGRAFIA TRANSTORACICA	N188	31 A 35	F	NOT REPORTED	159.76	SIA
NORTHEAST	AL	2010	02 – Diagnostic procedures	0205010032	ECOCARDIOGRAFIA TRANSTORACICA	N188	31 A 35	M	NOT REPORTED	79.88	SIA
NORTHEAST	AL	2010	02 – Diagnostic procedures	0205010032	ECOCARDIOGRAFIA TRANSTORACICA	N188	36 A 40	F	NOT REPORTED	39.94	SIA
NORTHEAST	AL	2010	02 – Diagnostic procedures	0205010032	ECOCARDIOGRAFIA TRANSTORACICA	N188	36 A 40	M	NOT REPORTED	239.64	SIA
NORTHEAST	AL	2010	02 – Diagnostic procedures	0205010032	ECOCARDIOGRAFIA TRANSTORACICA	N188	41 A 45	M	NOT REPORTED	79.88	SIA
NORTHEAST	AL	2010	02 – Diagnostic procedures	0205010032	ECOCARDIOGRAFIA TRANSTORACICA	N188	46 A 50	F	NOT REPORTED	39.94	SIA
NORTHEAST	AL	2010	02 – Diagnostic procedures	0205010032	ECOCARDIOGRAFIA TRANSTORACICA	N188	46 A 50	M	NOT REPORTED	79.88	SIA
NORTHEAST	AL	2010	02 – Diagnostic procedures	0205010032	ECOCARDIOGRAFIA TRANSTORACICA	N188	51 A 55	F	NOT REPORTED	239.64	SIA
NORTHEAST	AL	2010	02 – Diagnostic procedures	0205010032	ECOCARDIOGRAFIA TRANSTORACICA	N188	56 A 60	F	NOT REPORTED	79.88	SIA
NORTHEAST	AL	2010	02 – Diagnostic procedures	0205010032	ECOCARDIOGRAFIA TRANSTORACICA	N188	56 A 60	M	NOT REPORTED	79.88	SIA
NORTHEAST	AL	2010	02 – Diagnostic procedures	0205010032	ECOCARDIOGRAFIA TRANSTORACICA	N188	61 A 65	F	NOT REPORTED	39.94	SIA
NORTHEAST	AL	2010	02 – Diagnostic procedures	0205010032	ECOCARDIOGRAFIA TRANSTORACICA	N188	61 A 65	M	NOT REPORTED	39.94	SIA
NORTHEAST	AL	2010	02 – Diagnostic procedures	0205010032	ECOCARDIOGRAFIA TRANSTORACICA	N188	66 A 70	F	NOT REPORTED	39.94	SIA
NORTHEAST	AL	2010	02 – Diagnostic procedures	0205010032	ECOCARDIOGRAFIA TRANSTORACICA	N188	66 A 70	M	NOT REPORTED	39.94	SIA
NORTHEAST	AL	2010	02 – Diagnostic procedures	0205010032	ECOCARDIOGRAFIA TRANSTORACICA	N188	76 A 80	F	NOT REPORTED	39.94	SIA
NORTHEAST	AL	2010	02 – Diagnostic procedures	0208020020	CINTILOGRAFIA DE FIGADO E VIAS BILIARES	N189	76 A 80	F	NOT REPORTED	187.93	SIA
NORTHEAST	AL	2010	02 – Diagnostic procedures	0208040056	CINTILOGRAFIA RENAL/RENOGRAMA (QUALITATIVA E/OU QUANTITATIVA)	N189	26 A 30	F	BROWN (PARDO)	133.03	SIA
NORTHEAST	AL	2010	02 – Diagnostic procedures	0208040056	CINTILOGRAFIA RENAL/RENOGRAMA (QUALITATIVA E/OU QUANTITATIVA)	N189	31 A 35	F	NOT REPORTED	133.03	SIA
NORTHEAST	AL	2010	02 – Diagnostic procedures	0208040056	CINTILOGRAFIA RENAL/RENOGRAMA (QUALITATIVA E/OU QUANTITATIVA)	N189	36 A 40	F	ASIAN	133.03	SIA
NORTHEAST	AL	2010	02 – Diagnostic procedures	0208040056	CINTILOGRAFIA RENAL/RENOGRAMA (QUALITATIVA E/OU QUANTITATIVA)	N189	61 A 65	F	BROWN (PARDO)	133.03	SIA
NORTHEAST	AL	2010	02 – Diagnostic procedures	0208040102	ESTUDO RENAL DINAMICO C/ OU S/ DIURETICO	N189	36 A 40	F	ASIAN	165.24	SIA
NORTHEAST	AL	2010	02 – Diagnostic procedures	0208040102	ESTUDO RENAL DINAMICO C/ OU S/ DIURETICO	N189	61 A 65	F	BROWN (PARDO)	330.48	SIA
NORTHEAST	AL	2010	02 – Diagnostic procedures	0210010029	ANGIOGRAFIA DE ARCO AORTICO	N188	51 A 55	F	NOT REPORTED	137.01	SIA
NORTHEAST	AL	2010	02 – Diagnostic procedures	0210010142	ARTERIOGRAFIA SELETIVA POR CATETER (POR VASO)	N188	51 A 55	F	NOT REPORTED	403.02	SIA
NORTHEAST	AL	2010	02 – Diagnostic procedures	0210010142	ARTERIOGRAFIA SELETIVA POR CATETER (POR VASO)	N189	26 A 30	F	NOT REPORTED	403.02	SIA
NORTHEAST	AL	2010	02 – Diagnostic procedures	0210010142	ARTERIOGRAFIA SELETIVA POR CATETER (POR VASO)	N189	66 A 70	F	NOT REPORTED	201.51	SIA
NORTHEAST	AL	2010	02 – Diagnostic procedures	0210010185	FLEBOGRAFIA DE CAVA INFERIOR E/OU SUPERIOR	N188	51 A 55	F	NOT REPORTED	200.01	SIA
NORTHEAST	AL	2010	02 – Diagnostic procedures	0210010185	FLEBOGRAFIA DE CAVA INFERIOR E/OU SUPERIOR	N189	26 A 30	F	NOT REPORTED	600.03	SIA
NORTHEAST	AL	2010	02 – Diagnostic procedures	0210010185	FLEBOGRAFIA DE CAVA INFERIOR E/OU SUPERIOR	N189	66 A 70	F	NOT REPORTED	600.03	SIA
NORTHEAST	AL	2010	06 – Medications	0601030028	NOT INFORMED	N188	51 A 55	M	NOT REPORTED	44.64	SIA
NORTHEAST	AL	2010	06 – Medications	0601030028	NOT INFORMED	N188	81 A 85	M	NOT REPORTED	14.88	SIA
NORTHEAST	AL	2010	06 – Medications	0601040058	NOT INFORMED	N188	21 A 25	M	NOT REPORTED	0	SIA
NORTHEAST	AL	2010	06 – Medications	0601040058	NOT INFORMED	N188	31 A 35	F	NOT REPORTED	0	SIA
NORTHEAST	AL	2010	06 – Medications	0601040058	NOT INFORMED	N188	46 A 50	M	NOT REPORTED	0	SIA
NORTHEAST	AL	2010	06 – Medications	0601040058	NOT INFORMED	N188	51 A 55	M	NOT REPORTED	0	SIA
NORTHEAST	AL	2010	06 – Medications	0601040058	NOT INFORMED	N188	56 A 60	F	NOT REPORTED	0	SIA
NORTHEAST	AL	2010	06 – Medications	0601040058	NOT INFORMED	N188	61 A 65	F	NOT REPORTED	0	SIA
NORTHEAST	AL	2010	06 – Medications	0601040058	NOT INFORMED	N188	66 A 70	F	NOT REPORTED	0	SIA
NORTHEAST	AL	2010	06 – Medications	0601040058	NOT INFORMED	N188	81 A 85	M	NOT REPORTED	0	SIA
NORTHEAST	AL	2010	06 – Medications	0601040058	NOT INFORMED	N188	86 A 90	F	NOT REPORTED	0	SIA
NORTHEAST	AL	2010	06 – Medications	0601350073	NOT INFORMED	N188	31 A 35	F	NOT REPORTED	8.7	SIA
NORTHEAST	AL	2010	06 – Medications	0604260016	SACARATO DE HIDROXIDO FERRICO 100 MG INJETAVEL (POR FRASCO DE 5 ML)	N188	31 A 35	F	NOT REPORTED	30.48	SIA
NORTHEAST	AL	2010	06 – Medications	0604260016	SACARATO DE HIDROXIDO FERRICO 100 MG INJETAVEL (POR FRASCO DE 5 ML)	N188	41 A 45	M	NOT REPORTED	15.24	SIA
NORTHEAST	AL	2010	06 – Medications	0604260016	SACARATO DE HIDROXIDO FERRICO 100 MG INJETAVEL (POR FRASCO DE 5 ML)	N188	51 A 55	M	NOT REPORTED	22.86	SIA
NORTHEAST	AL	2010	06 – Medications	0604260016	SACARATO DE HIDROXIDO FERRICO 100 MG INJETAVEL (POR FRASCO DE 5 ML)	N188	86 A 90	M	NOT REPORTED	7.62	SIA
NORTHEAST	AL	2010	06 – Medications	0604470045	ALFAEPOETINA 4.000 UI INJETAVEL (POR FRASCO-AMPOLA)	N188	31 A 35	F	NOT REPORTED	0	SIA
NORTHEAST	AL	2010	06 – Medications	0604470045	ALFAEPOETINA 4.000 UI INJETAVEL (POR FRASCO-AMPOLA)	N188	41 A 45	M	NOT REPORTED	0	SIA
NORTHEAST	AL	2010	06 – Medications	0604470045	ALFAEPOETINA 4.000 UI INJETAVEL (POR FRASCO-AMPOLA)	N188	46 A 50	M	NOT REPORTED	0	SIA
NORTHEAST	AL	2010	06 – Medications	0604470045	ALFAEPOETINA 4.000 UI INJETAVEL (POR FRASCO-AMPOLA)	N188	51 A 55	F	NOT REPORTED	0	SIA
NORTHEAST	AL	2010	06 – Medications	0604470045	ALFAEPOETINA 4.000 UI INJETAVEL (POR FRASCO-AMPOLA)	N188	51 A 55	M	NOT REPORTED	0	SIA
NORTHEAST	AL	2010	06 – Medications	0604470045	ALFAEPOETINA 4.000 UI INJETAVEL (POR FRASCO-AMPOLA)	N188	71 A 75	F	NOT REPORTED	0	SIA
NORTHEAST	AL	2010	06 – Medications	0604470045	ALFAEPOETINA 4.000 UI INJETAVEL (POR FRASCO-AMPOLA)	N188	71 A 75	M	NOT REPORTED	0	SIA
NORTHEAST	AL	2010	06 – Medications	0604470045	ALFAEPOETINA 4.000 UI INJETAVEL (POR FRASCO-AMPOLA)	N188	76 A 80	F	NOT REPORTED	0	SIA
NORTHEAST	AL	2010	06 – Medications	0604470045	ALFAEPOETINA 4.000 UI INJETAVEL (POR FRASCO-AMPOLA)	N188	86 A 90	F	NOT REPORTED	0	SIA
NORTHEAST	AL	2010	06 – Medications	0604470053	ALFAEPOETINA 10.000 UI INJETAVEL (POR FRASCO-AMPOLA)	N188	46 A 50	M	NOT REPORTED	87.32	SIA
NORTHEAST	AL	2010	06 – Medications	0604470053	ALFAEPOETINA 10.000 UI INJETAVEL (POR FRASCO-AMPOLA)	N188	86 A 90	M	NOT REPORTED	87.32	SIA
NORTHEAST	AL	2010	06 – Medications	0604620039	CALCITRIOL 0,25 MCG (POR CAPSULA)	N188	31 A 35	F	NOT REPORTED	0	SIA
NORTHEAST	AL	2010	06 – Medications	0604620047	CALCITRIOL 1,0 MCG INJETAVEL (POR AMPOLA)	N188	31 A 35	F	NOT REPORTED	0	SIA
NORTHEAST	AL	2010	06 – Medications	0604620047	CALCITRIOL 1,0 MCG INJETAVEL (POR AMPOLA)	N188	46 A 50	M	NOT REPORTED	0	SIA
NORTHEAST	AL	2010	08 – Ancillary health care activities	0803010109	UNIDADE DE REMUNERACAO P/DESLOCAMENTO DE ACOMPANHANTE POR TRANSPORTE TERRESTRE (CADA 50 KM DE DISTANCIA)	N189	21 A 25	M	BROWN (PARDO)	1143.45	SIA
NORTHEAST	AL	2010	08 – Ancillary health care activities	0803010109	UNIDADE DE REMUNERACAO P/DESLOCAMENTO DE ACOMPANHANTE POR TRANSPORTE TERRESTRE (CADA 50 KM DE DISTANCIA)	N189	26 A 30	F	BROWN (PARDO)	123.75	SIA
NORTHEAST	AL	2010	08 – Ancillary health care activities	0803010109	UNIDADE DE REMUNERACAO P/DESLOCAMENTO DE ACOMPANHANTE POR TRANSPORTE TERRESTRE (CADA 50 KM DE DISTANCIA)	N189	31 A 35	F	BROWN (PARDO)	990	SIA
NORTHEAST	AL	2010	08 – Ancillary health care activities	0803010109	UNIDADE DE REMUNERACAO P/DESLOCAMENTO DE ACOMPANHANTE POR TRANSPORTE TERRESTRE (CADA 50 KM DE DISTANCIA)	N189	31 A 35	F	NOT REPORTED	1519.65	SIA
NORTHEAST	AL	2010	08 – Ancillary health care activities	0803010109	UNIDADE DE REMUNERACAO P/DESLOCAMENTO DE ACOMPANHANTE POR TRANSPORTE TERRESTRE (CADA 50 KM DE DISTANCIA)	N189	36 A 40	F	BROWN (PARDO)	762.3	SIA
NORTHEAST	AL	2010	08 – Ancillary health care activities	0803010109	UNIDADE DE REMUNERACAO P/DESLOCAMENTO DE ACOMPANHANTE POR TRANSPORTE TERRESTRE (CADA 50 KM DE DISTANCIA)	N189	36 A 40	F	NOT REPORTED	123.75	SIA
NORTHEAST	AL	2010	08 – Ancillary health care activities	0803010109	UNIDADE DE REMUNERACAO P/DESLOCAMENTO DE ACOMPANHANTE POR TRANSPORTE TERRESTRE (CADA 50 KM DE DISTANCIA)	N189	41 A 45	F	BROWN (PARDO)	866.25	SIA
NORTHEAST	AL	2010	08 – Ancillary health care activities	0803010109	UNIDADE DE REMUNERACAO P/DESLOCAMENTO DE ACOMPANHANTE POR TRANSPORTE TERRESTRE (CADA 50 KM DE DISTANCIA)	N189	41 A 45	F	NOT REPORTED	371.25	SIA
NORTHEAST	AL	2010	08 – Ancillary health care activities	0803010109	UNIDADE DE REMUNERACAO P/DESLOCAMENTO DE ACOMPANHANTE POR TRANSPORTE TERRESTRE (CADA 50 KM DE DISTANCIA)	N189	51 A 55	F	BROWN (PARDO)	123.75	SIA
NORTHEAST	AL	2010	08 – Ancillary health care activities	0803010109	UNIDADE DE REMUNERACAO P/DESLOCAMENTO DE ACOMPANHANTE POR TRANSPORTE TERRESTRE (CADA 50 KM DE DISTANCIA)	N189	51 A 55	F	NOT REPORTED	1054.35	SIA
NORTHEAST	AL	2010	08 – Ancillary health care activities	0803010109	UNIDADE DE REMUNERACAO P/DESLOCAMENTO DE ACOMPANHANTE POR TRANSPORTE TERRESTRE (CADA 50 KM DE DISTANCIA)	N189	51 A 55	M	BROWN (PARDO)	242.55	SIA
NORTHEAST	AL	2010	08 – Ancillary health care activities	0803010109	UNIDADE DE REMUNERACAO P/DESLOCAMENTO DE ACOMPANHANTE POR TRANSPORTE TERRESTRE (CADA 50 KM DE DISTANCIA)	N189	61 A 65	F	WHITE	381.15	SIA
NORTHEAST	AL	2010	08 – Ancillary health care activities	0803010109	UNIDADE DE REMUNERACAO P/DESLOCAMENTO DE ACOMPANHANTE POR TRANSPORTE TERRESTRE (CADA 50 KM DE DISTANCIA)	N189	61 A 65	F	BROWN (PARDO)	123.75	SIA
NORTHEAST	AL	2010	08 – Ancillary health care activities	0803010125	UNIDADE DE REMUNERACAO P/DESLOCAMENTO DE PACIENTE POR TRANSPORTE TERRESTRE (CADA 50 KM )	N189	18 A 20	M	BROWN (PARDO)	1173.15	SIA
NORTHEAST	AL	2010	08 – Ancillary health care activities	0803010125	UNIDADE DE REMUNERACAO P/DESLOCAMENTO DE PACIENTE POR TRANSPORTE TERRESTRE (CADA 50 KM )	N189	21 A 25	M	WHITE	1381.05	SIA
NORTHEAST	AL	2010	08 – Ancillary health care activities	0803010125	UNIDADE DE REMUNERACAO P/DESLOCAMENTO DE PACIENTE POR TRANSPORTE TERRESTRE (CADA 50 KM )	N189	21 A 25	M	BROWN (PARDO)	5182.65	SIA
NORTHEAST	AL	2010	08 – Ancillary health care activities	0803010125	UNIDADE DE REMUNERACAO P/DESLOCAMENTO DE PACIENTE POR TRANSPORTE TERRESTRE (CADA 50 KM )	N189	21 A 25	M	BLACK	2638.35	SIA
NORTHEAST	AL	2010	08 – Ancillary health care activities	0803010125	UNIDADE DE REMUNERACAO P/DESLOCAMENTO DE PACIENTE POR TRANSPORTE TERRESTRE (CADA 50 KM )	N189	21 A 25	M	NOT REPORTED	633.6	SIA
NORTHEAST	AL	2010	08 – Ancillary health care activities	0803010125	UNIDADE DE REMUNERACAO P/DESLOCAMENTO DE PACIENTE POR TRANSPORTE TERRESTRE (CADA 50 KM )	N189	26 A 30	F	WHITE	4281.75	SIA
NORTHEAST	AL	2010	08 – Ancillary health care activities	0803010125	UNIDADE DE REMUNERACAO P/DESLOCAMENTO DE PACIENTE POR TRANSPORTE TERRESTRE (CADA 50 KM )	N189	26 A 30	F	BROWN (PARDO)	3227.4	SIA
NORTHEAST	AL	2010	08 – Ancillary health care activities	0803010125	UNIDADE DE REMUNERACAO P/DESLOCAMENTO DE PACIENTE POR TRANSPORTE TERRESTRE (CADA 50 KM )	N189	26 A 30	M	BROWN (PARDO)	1861.2	SIA
NORTHEAST	AL	2010	08 – Ancillary health care activities	0803010125	UNIDADE DE REMUNERACAO P/DESLOCAMENTO DE PACIENTE POR TRANSPORTE TERRESTRE (CADA 50 KM )	N189	26 A 30	M	BLACK	777.15	SIA
NORTHEAST	AL	2010	08 – Ancillary health care activities	0803010125	UNIDADE DE REMUNERACAO P/DESLOCAMENTO DE PACIENTE POR TRANSPORTE TERRESTRE (CADA 50 KM )	N189	31 A 35	F	BROWN (PARDO)	6860.7	SIA
NORTHEAST	AL	2010	08 – Ancillary health care activities	0803010125	UNIDADE DE REMUNERACAO P/DESLOCAMENTO DE PACIENTE POR TRANSPORTE TERRESTRE (CADA 50 KM )	N189	31 A 35	F	BLACK	2286.9	SIA
NORTHEAST	AL	2010	08 – Ancillary health care activities	0803010125	UNIDADE DE REMUNERACAO P/DESLOCAMENTO DE PACIENTE POR TRANSPORTE TERRESTRE (CADA 50 KM )	N189	31 A 35	F	NOT REPORTED	1079.1	SIA
NORTHEAST	AL	2010	08 – Ancillary health care activities	0803010125	UNIDADE DE REMUNERACAO P/DESLOCAMENTO DE PACIENTE POR TRANSPORTE TERRESTRE (CADA 50 KM )	N189	31 A 35	M	BROWN (PARDO)	3380.85	SIA
NORTHEAST	AL	2010	08 – Ancillary health care activities	0803010125	UNIDADE DE REMUNERACAO P/DESLOCAMENTO DE PACIENTE POR TRANSPORTE TERRESTRE (CADA 50 KM )	N189	31 A 35	M	NOT REPORTED	376.2	SIA
NORTHEAST	AL	2010	08 – Ancillary health care activities	0803010125	UNIDADE DE REMUNERACAO P/DESLOCAMENTO DE PACIENTE POR TRANSPORTE TERRESTRE (CADA 50 KM )	N189	36 A 40	F	ASIAN	381.15	SIA
NORTHEAST	AL	2010	08 – Ancillary health care activities	0803010125	UNIDADE DE REMUNERACAO P/DESLOCAMENTO DE PACIENTE POR TRANSPORTE TERRESTRE (CADA 50 KM )	N189	36 A 40	F	WHITE	6568.65	SIA
NORTHEAST	AL	2010	08 – Ancillary health care activities	0803010125	UNIDADE DE REMUNERACAO P/DESLOCAMENTO DE PACIENTE POR TRANSPORTE TERRESTRE (CADA 50 KM )	N189	36 A 40	F	BROWN (PARDO)	6949.8	SIA
NORTHEAST	AL	2010	08 – Ancillary health care activities	0803010125	UNIDADE DE REMUNERACAO P/DESLOCAMENTO DE PACIENTE POR TRANSPORTE TERRESTRE (CADA 50 KM )	N189	36 A 40	F	BLACK	796.95	SIA
NORTHEAST	AL	2010	08 – Ancillary health care activities	0803010125	UNIDADE DE REMUNERACAO P/DESLOCAMENTO DE PACIENTE POR TRANSPORTE TERRESTRE (CADA 50 KM )	N189	36 A 40	F	NOT REPORTED	257.4	SIA
NORTHEAST	AL	2010	08 – Ancillary health care activities	0803010125	UNIDADE DE REMUNERACAO P/DESLOCAMENTO DE PACIENTE POR TRANSPORTE TERRESTRE (CADA 50 KM )	N189	36 A 40	M	WHITE	381.15	SIA
NORTHEAST	AL	2010	08 – Ancillary health care activities	0803010125	UNIDADE DE REMUNERACAO P/DESLOCAMENTO DE PACIENTE POR TRANSPORTE TERRESTRE (CADA 50 KM )	N189	36 A 40	M	BROWN (PARDO)	1524.6	SIA
NORTHEAST	AL	2010	08 – Ancillary health care activities	0803010125	UNIDADE DE REMUNERACAO P/DESLOCAMENTO DE PACIENTE POR TRANSPORTE TERRESTRE (CADA 50 KM )	N189	41 A 45	F	WHITE	1905.75	SIA
NORTHEAST	AL	2010	08 – Ancillary health care activities	0803010125	UNIDADE DE REMUNERACAO P/DESLOCAMENTO DE PACIENTE POR TRANSPORTE TERRESTRE (CADA 50 KM )	N189	41 A 45	F	BROWN (PARDO)	1494.9	SIA
NORTHEAST	AL	2010	08 – Ancillary health care activities	0803010125	UNIDADE DE REMUNERACAO P/DESLOCAMENTO DE PACIENTE POR TRANSPORTE TERRESTRE (CADA 50 KM )	N189	41 A 45	M	WHITE	2286.9	SIA
NORTHEAST	AL	2010	08 – Ancillary health care activities	0803010125	UNIDADE DE REMUNERACAO P/DESLOCAMENTO DE PACIENTE POR TRANSPORTE TERRESTRE (CADA 50 KM )	N189	41 A 45	M	BROWN (PARDO)	5390.55	SIA
NORTHEAST	AL	2010	08 – Ancillary health care activities	0803010125	UNIDADE DE REMUNERACAO P/DESLOCAMENTO DE PACIENTE POR TRANSPORTE TERRESTRE (CADA 50 KM )	N189	41 A 45	M	NOT REPORTED	247.5	SIA
NORTHEAST	AL	2010	08 – Ancillary health care activities	0803010125	UNIDADE DE REMUNERACAO P/DESLOCAMENTO DE PACIENTE POR TRANSPORTE TERRESTRE (CADA 50 KM )	N189	46 A 50	F	WHITE	3519.45	SIA
NORTHEAST	AL	2010	08 – Ancillary health care activities	0803010125	UNIDADE DE REMUNERACAO P/DESLOCAMENTO DE PACIENTE POR TRANSPORTE TERRESTRE (CADA 50 KM )	N189	46 A 50	F	BROWN (PARDO)	1935.45	SIA
NORTHEAST	AL	2010	08 – Ancillary health care activities	0803010125	UNIDADE DE REMUNERACAO P/DESLOCAMENTO DE PACIENTE POR TRANSPORTE TERRESTRE (CADA 50 KM )	N189	46 A 50	M	WHITE	1905.75	SIA
NORTHEAST	AL	2010	08 – Ancillary health care activities	0803010125	UNIDADE DE REMUNERACAO P/DESLOCAMENTO DE PACIENTE POR TRANSPORTE TERRESTRE (CADA 50 KM )	N189	46 A 50	M	BROWN (PARDO)	8167.5	SIA
NORTHEAST	AL	2010	08 – Ancillary health care activities	0803010125	UNIDADE DE REMUNERACAO P/DESLOCAMENTO DE PACIENTE POR TRANSPORTE TERRESTRE (CADA 50 KM )	N189	46 A 50	M	NOT REPORTED	2351.25	SIA
NORTHEAST	AL	2010	08 – Ancillary health care activities	0803010125	UNIDADE DE REMUNERACAO P/DESLOCAMENTO DE PACIENTE POR TRANSPORTE TERRESTRE (CADA 50 KM )	N189	51 A 55	F	WHITE	1143.45	SIA
NORTHEAST	AL	2010	08 – Ancillary health care activities	0803010125	UNIDADE DE REMUNERACAO P/DESLOCAMENTO DE PACIENTE POR TRANSPORTE TERRESTRE (CADA 50 KM )	N189	51 A 55	F	BROWN (PARDO)	1524.6	SIA
NORTHEAST	AL	2010	08 – Ancillary health care activities	0803010125	UNIDADE DE REMUNERACAO P/DESLOCAMENTO DE PACIENTE POR TRANSPORTE TERRESTRE (CADA 50 KM )	N189	51 A 55	F	NOT REPORTED	1029.6	SIA
NORTHEAST	AL	2010	08 – Ancillary health care activities	0803010125	UNIDADE DE REMUNERACAO P/DESLOCAMENTO DE PACIENTE POR TRANSPORTE TERRESTRE (CADA 50 KM )	N189	51 A 55	M	WHITE	6147.9	SIA
NORTHEAST	AL	2010	08 – Ancillary health care activities	0803010125	UNIDADE DE REMUNERACAO P/DESLOCAMENTO DE PACIENTE POR TRANSPORTE TERRESTRE (CADA 50 KM )	N189	51 A 55	M	BROWN (PARDO)	4455	SIA
NORTHEAST	AL	2010	08 – Ancillary health care activities	0803010125	UNIDADE DE REMUNERACAO P/DESLOCAMENTO DE PACIENTE POR TRANSPORTE TERRESTRE (CADA 50 KM )	N189	51 A 55	M	NOT REPORTED	1188	SIA
NORTHEAST	AL	2010	08 – Ancillary health care activities	0803010125	UNIDADE DE REMUNERACAO P/DESLOCAMENTO DE PACIENTE POR TRANSPORTE TERRESTRE (CADA 50 KM )	N189	56 A 60	F	WHITE	1108.8	SIA
NORTHEAST	AL	2010	08 – Ancillary health care activities	0803010125	UNIDADE DE REMUNERACAO P/DESLOCAMENTO DE PACIENTE POR TRANSPORTE TERRESTRE (CADA 50 KM )	N189	56 A 60	M	BROWN (PARDO)	7132.95	SIA
NORTHEAST	AL	2010	08 – Ancillary health care activities	0803010125	UNIDADE DE REMUNERACAO P/DESLOCAMENTO DE PACIENTE POR TRANSPORTE TERRESTRE (CADA 50 KM )	N189	56 A 60	M	NOT REPORTED	316.8	SIA
NORTHEAST	AL	2010	08 – Ancillary health care activities	0803010125	UNIDADE DE REMUNERACAO P/DESLOCAMENTO DE PACIENTE POR TRANSPORTE TERRESTRE (CADA 50 KM )	N189	61 A 65	F	BROWN (PARDO)	930.6	SIA
NORTHEAST	AL	2010	08 – Ancillary health care activities	0803010125	UNIDADE DE REMUNERACAO P/DESLOCAMENTO DE PACIENTE POR TRANSPORTE TERRESTRE (CADA 50 KM )	N189	61 A 65	F	NOT REPORTED	247.5	SIA
NORTHEAST	AL	2010	08 – Ancillary health care activities	0803010125	UNIDADE DE REMUNERACAO P/DESLOCAMENTO DE PACIENTE POR TRANSPORTE TERRESTRE (CADA 50 KM )	N189	61 A 65	M	BROWN (PARDO)	1737.45	SIA
NORTHEAST	AL	2010	08 – Ancillary health care activities	0803010125	UNIDADE DE REMUNERACAO P/DESLOCAMENTO DE PACIENTE POR TRANSPORTE TERRESTRE (CADA 50 KM )	N189	66 A 70	F	NATIVE BRAZILIAN	3479.85	SIA
NORTHEAST	AL	2010	08 – Ancillary health care activities	0803010125	UNIDADE DE REMUNERACAO P/DESLOCAMENTO DE PACIENTE POR TRANSPORTE TERRESTRE (CADA 50 KM )	N189	66 A 70	F	BROWN (PARDO)	331.65	SIA
NORTHEAST	AL	2010	08 – Ancillary health care activities	0803010125	UNIDADE DE REMUNERACAO P/DESLOCAMENTO DE PACIENTE POR TRANSPORTE TERRESTRE (CADA 50 KM )	N189	66 A 70	F	BLACK	2286.9	SIA
NORTHEAST	AL	2010	08 – Ancillary health care activities	0803010125	UNIDADE DE REMUNERACAO P/DESLOCAMENTO DE PACIENTE POR TRANSPORTE TERRESTRE (CADA 50 KM )	N189	66 A 70	F	NOT REPORTED	1861.2	SIA
NORTHEAST	AL	2010	08 – Ancillary health care activities	0803010125	UNIDADE DE REMUNERACAO P/DESLOCAMENTO DE PACIENTE POR TRANSPORTE TERRESTRE (CADA 50 KM )	N189	66 A 70	M	WHITE	1905.75	SIA
NORTHEAST	AL	2010	08 – Ancillary health care activities	0803010125	UNIDADE DE REMUNERACAO P/DESLOCAMENTO DE PACIENTE POR TRANSPORTE TERRESTRE (CADA 50 KM )	N189	66 A 70	M	BROWN (PARDO)	3385.8	SIA
NORTHEAST	AL	2010	08 – Ancillary health care activities	0803010125	UNIDADE DE REMUNERACAO P/DESLOCAMENTO DE PACIENTE POR TRANSPORTE TERRESTRE (CADA 50 KM )	N189	66 A 70	M	BLACK	2286.9	SIA
NORTHEAST	AL	2010	08 – Ancillary health care activities	0803010125	UNIDADE DE REMUNERACAO P/DESLOCAMENTO DE PACIENTE POR TRANSPORTE TERRESTRE (CADA 50 KM )	N189	71 A 75	F	WHITE	693	SIA
NORTHEAST	AL	2010	08 – Ancillary health care activities	0803010125	UNIDADE DE REMUNERACAO P/DESLOCAMENTO DE PACIENTE POR TRANSPORTE TERRESTRE (CADA 50 KM )	N189	71 A 75	M	WHITE	1494.9	SIA
NORTHEAST	AL	2010	08 – Ancillary health care activities	0803010125	UNIDADE DE REMUNERACAO P/DESLOCAMENTO DE PACIENTE POR TRANSPORTE TERRESTRE (CADA 50 KM )	N189	71 A 75	M	BROWN (PARDO)	8172.45	SIA
NORTHEAST	AL	2010	08 – Ancillary health care activities	0803010125	UNIDADE DE REMUNERACAO P/DESLOCAMENTO DE PACIENTE POR TRANSPORTE TERRESTRE (CADA 50 KM )	N189	71 A 75	M	NOT REPORTED	1415.7	SIA
NORTHEAST	AL	2010	08 – Ancillary health care activities	0803010125	UNIDADE DE REMUNERACAO P/DESLOCAMENTO DE PACIENTE POR TRANSPORTE TERRESTRE (CADA 50 KM )	N189	76 A 80	M	BROWN (PARDO)	207.9	SIA
NORTHEAST	AL	2010	08 – Ancillary health care activities	0803010125	UNIDADE DE REMUNERACAO P/DESLOCAMENTO DE PACIENTE POR TRANSPORTE TERRESTRE (CADA 50 KM )	N189	76 A 80	M	NOT REPORTED	183.15	SIA
NORTHEAST	BA	2010	02 – Diagnostic procedures	0205010032	ECOCARDIOGRAFIA TRANSTORACICA	N188	51 A 55	F	BLACK	39.94	SIA
NORTHEAST	BA	2010	02 – Diagnostic procedures	0205010032	ECOCARDIOGRAFIA TRANSTORACICA	N189	46 A 50	F	NOT REPORTED	39.94	SIA
NORTHEAST	BA	2010	02 – Diagnostic procedures	0206010079	TOMOGRAFIA COMPUTADORIZADA DO CRANIO	N189	46 A 50	F	NOT REPORTED	97.44	SIA
NORTHEAST	BA	2010	02 – Diagnostic procedures	0206010079	TOMOGRAFIA COMPUTADORIZADA DO CRANIO	N189	71 A 75	F	NOT REPORTED	97.44	SIA
NORTHEAST	BA	2010	02 – Diagnostic procedures	0206020031	TOMOGRAFIA COMPUTADORIZADA DE TORAX	N188	36 A 40	M	NOT REPORTED	136.41	SIA
NORTHEAST	BA	2010	02 – Diagnostic procedures	0206030010	TOMOGRAFIA COMPUTADORIZADA DE ABDOMEN SUPERIOR	N188	36 A 40	M	NOT REPORTED	138.63	SIA
NORTHEAST	BA	2010	02 – Diagnostic procedures	0206030010	TOMOGRAFIA COMPUTADORIZADA DE ABDOMEN SUPERIOR	N188	66 A 70	M	NOT REPORTED	138.63	SIA
NORTHEAST	BA	2010	02 – Diagnostic procedures	0206030010	TOMOGRAFIA COMPUTADORIZADA DE ABDOMEN SUPERIOR	N189	26 A 30	F	NOT REPORTED	138.63	SIA
NORTHEAST	BA	2010	02 – Diagnostic procedures	0206030010	TOMOGRAFIA COMPUTADORIZADA DE ABDOMEN SUPERIOR	N189	31 A 35	M	NOT REPORTED	277.26	SIA
NORTHEAST	BA	2010	02 – Diagnostic procedures	0206030010	TOMOGRAFIA COMPUTADORIZADA DE ABDOMEN SUPERIOR	N189	56 A 60	M	NOT REPORTED	138.63	SIA
NORTHEAST	BA	2010	02 – Diagnostic procedures	0206030010	TOMOGRAFIA COMPUTADORIZADA DE ABDOMEN SUPERIOR	N189	76 A 80	F	NOT REPORTED	138.63	SIA
NORTHEAST	BA	2010	02 – Diagnostic procedures	0206030037	TOMOGRAFIA COMPUTADORIZADA DE PELVE / BACIA / ABDOMEN INFERIOR	N188	36 A 40	M	NOT REPORTED	138.63	SIA
NORTHEAST	BA	2010	02 – Diagnostic procedures	0206030037	TOMOGRAFIA COMPUTADORIZADA DE PELVE / BACIA / ABDOMEN INFERIOR	N189	56 A 60	M	NOT REPORTED	138.63	SIA
NORTHEAST	BA	2010	02 – Diagnostic procedures	0206030037	TOMOGRAFIA COMPUTADORIZADA DE PELVE / BACIA / ABDOMEN INFERIOR	N189	76 A 80	F	NOT REPORTED	138.63	SIA
NORTHEAST	BA	2010	02 – Diagnostic procedures	0208010025	CINTILOGRAFIA DE MIOCARDIO P/ AVALIACAO DA PERFUSAO EM SITUACAO DE ESTRESSE (MINIMO 3 PROJECOES)	N189	41 A 45	M	BROWN (PARDO)	408.52	SIA
NORTHEAST	BA	2010	02 – Diagnostic procedures	0208010025	CINTILOGRAFIA DE MIOCARDIO P/ AVALIACAO DA PERFUSAO EM SITUACAO DE ESTRESSE (MINIMO 3 PROJECOES)	N189	56 A 60	M	BROWN (PARDO)	408.52	SIA
NORTHEAST	BA	2010	02 – Diagnostic procedures	0208010033	CINTILOGRAFIA DE MIOCARDIO P/ AVALIACAO DA PERFUSAO EM SITUACAO DE REPOUSO (MINIMO 3 PROJECOES)	N189	41 A 45	M	BROWN (PARDO)	383.07	SIA
NORTHEAST	BA	2010	02 – Diagnostic procedures	0208010033	CINTILOGRAFIA DE MIOCARDIO P/ AVALIACAO DA PERFUSAO EM SITUACAO DE REPOUSO (MINIMO 3 PROJECOES)	N189	56 A 60	M	BROWN (PARDO)	383.07	SIA
NORTHEAST	BA	2010	02 – Diagnostic procedures	0208030018	CINTILOGRAFIA DE PARATIREOIDES	N189	31 A 35	F	BROWN (PARDO)	324.54	SIA
NORTHEAST	BA	2010	02 – Diagnostic procedures	0208030018	CINTILOGRAFIA DE PARATIREOIDES	N189	66 A 70	M	BROWN (PARDO)	324.54	SIA
NORTHEAST	BA	2010	02 – Diagnostic procedures	0208040056	CINTILOGRAFIA RENAL/RENOGRAMA (QUALITATIVA E/OU QUANTITATIVA)	N188	46 A 50	F	BROWN (PARDO)	266.06	SIA
NORTHEAST	BA	2010	02 – Diagnostic procedures	0208040056	CINTILOGRAFIA RENAL/RENOGRAMA (QUALITATIVA E/OU QUANTITATIVA)	N188	56 A 60	F	BROWN (PARDO)	133.03	SIA
NORTHEAST	BA	2010	02 – Diagnostic procedures	0208040056	CINTILOGRAFIA RENAL/RENOGRAMA (QUALITATIVA E/OU QUANTITATIVA)	N188	76 A 80	F	NOT REPORTED	133.03	SIA
NORTHEAST	BA	2010	02 – Diagnostic procedures	0208040080	DETERMINACAO DE FILTRACAO GLOMERULAR	N188	76 A 80	F	NOT REPORTED	63.22	SIA
NORTHEAST	BA	2010	02 – Diagnostic procedures	0208040102	ESTUDO RENAL DINAMICO C/ OU S/ DIURETICO	N188	46 A 50	F	BROWN (PARDO)	165.24	SIA
NORTHEAST	BA	2010	02 – Diagnostic procedures	0208040102	ESTUDO RENAL DINAMICO C/ OU S/ DIURETICO	N188	56 A 60	F	BROWN (PARDO)	165.24	SIA
NORTHEAST	BA	2010	02 – Diagnostic procedures	0210010029	ANGIOGRAFIA DE ARCO AORTICO	N188	26 A 30	M	NOT REPORTED	137.01	SIA
NORTHEAST	BA	2010	02 – Diagnostic procedures	0210010045	AORTOGRAFIA ABDOMINAL	N188	26 A 30	M	NOT REPORTED	189.73	SIA
NORTHEAST	BA	2010	02 – Diagnostic procedures	0210010053	AORTOGRAFIA TORACICA	N188	26 A 30	M	NOT REPORTED	170.44	SIA
NORTHEAST	BA	2010	02 – Diagnostic procedures	0210010070	ARTERIOGRAFIA DE MEMBRO	N188	26 A 30	M	NOT REPORTED	358.92	SIA
NORTHEAST	BA	2010	02 – Diagnostic procedures	0210010126	ARTERIOGRAFIA PELVICA	N188	26 A 30	M	NOT REPORTED	340.88	SIA
NORTHEAST	BA	2010	02 – Diagnostic procedures	0210010134	ARTERIOGRAFIA SELETIVA DE CAROTIDA	N188	26 A 30	M	NOT REPORTED	190.31	SIA
NORTHEAST	BA	2010	02 – Diagnostic procedures	0210010142	ARTERIOGRAFIA SELETIVA POR CATETER (POR VASO)	N188	26 A 30	M	NOT REPORTED	201.51	SIA
NORTHEAST	BA	2010	06 – Medications	0601030028	NOT INFORMED	N188	26 A 30	M	NOT REPORTED	14.88	SIA
NORTHEAST	BA	2010	06 – Medications	0601030028	NOT INFORMED	N188	41 A 45	F	NOT REPORTED	78.12	SIA
NORTHEAST	BA	2010	06 – Medications	0601030028	NOT INFORMED	N188	41 A 45	M	NOT REPORTED	29.76	SIA
NORTHEAST	BA	2010	06 – Medications	0601030028	NOT INFORMED	N188	51 A 55	M	NOT REPORTED	18.6	SIA
NORTHEAST	BA	2010	06 – Medications	0601030028	NOT INFORMED	N188	61 A 65	M	NOT REPORTED	22.32	SIA
NORTHEAST	BA	2010	06 – Medications	0601040031	NOT INFORMED	N188	46 A 50	M	NOT REPORTED	0	SIA
NORTHEAST	BA	2010	06 – Medications	0601040058	NOT INFORMED	N188	31 A 35	M	NOT REPORTED	0	SIA
NORTHEAST	BA	2010	06 – Medications	0601350073	NOT INFORMED	N188	51 A 55	F	NOT REPORTED	55.68	SIA
NORTHEAST	BA	2010	06 – Medications	0604260016	SACARATO DE HIDROXIDO FERRICO 100 MG INJETAVEL (POR FRASCO DE 5 ML)	N188	21 A 25	M	NOT REPORTED	45.72	SIA
NORTHEAST	BA	2010	06 – Medications	0604260016	SACARATO DE HIDROXIDO FERRICO 100 MG INJETAVEL (POR FRASCO DE 5 ML)	N188	51 A 55	F	NOT REPORTED	15.24	SIA
NORTHEAST	BA	2010	06 – Medications	0604470045	ALFAEPOETINA 4.000 UI INJETAVEL (POR FRASCO-AMPOLA)	N188	21 A 25	M	NOT REPORTED	0	SIA
NORTHEAST	BA	2010	06 – Medications	0604470045	ALFAEPOETINA 4.000 UI INJETAVEL (POR FRASCO-AMPOLA)	N188	51 A 55	F	NOT REPORTED	0	SIA
NORTHEAST	BA	2010	08 – Ancillary health care activities	0803010010	AJUDA DE CUSTO P/ ALIMENTACAO/PERNOITE DE PACIENTE	N188	51 A 55	M	ASIAN	148.5	SIA
NORTHEAST	BA	2010	08 – Ancillary health care activities	0803010010	AJUDA DE CUSTO P/ ALIMENTACAO/PERNOITE DE PACIENTE	N188	51 A 55	M	BROWN (PARDO)	0	SIA
NORTHEAST	BA	2010	08 – Ancillary health care activities	0803010010	AJUDA DE CUSTO P/ ALIMENTACAO/PERNOITE DE PACIENTE	N188	71 A 75	M	WHITE	965.25	SIA
NORTHEAST	BA	2010	08 – Ancillary health care activities	0803010010	AJUDA DE CUSTO P/ ALIMENTACAO/PERNOITE DE PACIENTE	N188	71 A 75	M	BROWN (PARDO)	519.75	SIA
NORTHEAST	BA	2010	08 – Ancillary health care activities	0803010010	AJUDA DE CUSTO P/ ALIMENTACAO/PERNOITE DE PACIENTE	N189	26 A 30	F	BROWN (PARDO)	74.25	SIA
NORTHEAST	BA	2010	08 – Ancillary health care activities	0803010010	AJUDA DE CUSTO P/ ALIMENTACAO/PERNOITE DE PACIENTE	N189	26 A 30	M	NOT REPORTED	222.75	SIA
NORTHEAST	BA	2010	08 – Ancillary health care activities	0803010010	AJUDA DE CUSTO P/ ALIMENTACAO/PERNOITE DE PACIENTE	N189	31 A 35	F	BROWN (PARDO)	123.75	SIA
NORTHEAST	BA	2010	08 – Ancillary health care activities	0803010010	AJUDA DE CUSTO P/ ALIMENTACAO/PERNOITE DE PACIENTE	N189	31 A 35	F	NOT REPORTED	99	SIA
NORTHEAST	BA	2010	08 – Ancillary health care activities	0803010010	AJUDA DE CUSTO P/ ALIMENTACAO/PERNOITE DE PACIENTE	N189	31 A 35	M	BROWN (PARDO)	49.5	SIA
NORTHEAST	BA	2010	08 – Ancillary health care activities	0803010010	AJUDA DE CUSTO P/ ALIMENTACAO/PERNOITE DE PACIENTE	N189	31 A 35	M	NOT REPORTED	0	SIA
NORTHEAST	BA	2010	08 – Ancillary health care activities	0803010010	AJUDA DE CUSTO P/ ALIMENTACAO/PERNOITE DE PACIENTE	N189	36 A 40	M	BROWN (PARDO)	396	SIA
NORTHEAST	BA	2010	08 – Ancillary health care activities	0803010010	AJUDA DE CUSTO P/ ALIMENTACAO/PERNOITE DE PACIENTE	N189	41 A 45	M	BROWN (PARDO)	198	SIA
NORTHEAST	BA	2010	08 – Ancillary health care activities	0803010010	AJUDA DE CUSTO P/ ALIMENTACAO/PERNOITE DE PACIENTE	N189	46 A 50	M	BROWN (PARDO)	0	SIA
NORTHEAST	BA	2010	08 – Ancillary health care activities	0803010010	AJUDA DE CUSTO P/ ALIMENTACAO/PERNOITE DE PACIENTE	N189	61 A 65	F	BROWN (PARDO)	74.25	SIA
NORTHEAST	BA	2010	08 – Ancillary health care activities	0803010028	AJUDA DE CUSTO P/ ALIMENTACAO DE PACIENTE S/PERNOITE	N18	26 A 30	F	NOT REPORTED	2091.6	SIA
NORTHEAST	BA	2010	08 – Ancillary health care activities	0803010028	AJUDA DE CUSTO P/ ALIMENTACAO DE PACIENTE S/PERNOITE	N188	18 A 20	F	NOT REPORTED	0	SIA
NORTHEAST	BA	2010	08 – Ancillary health care activities	0803010028	AJUDA DE CUSTO P/ ALIMENTACAO DE PACIENTE S/PERNOITE	N188	21 A 25	F	BROWN (PARDO)	109.2	SIA
NORTHEAST	BA	2010	08 – Ancillary health care activities	0803010028	AJUDA DE CUSTO P/ ALIMENTACAO DE PACIENTE S/PERNOITE	N188	31 A 35	F	BLACK	0	SIA
NORTHEAST	BA	2010	08 – Ancillary health care activities	0803010028	AJUDA DE CUSTO P/ ALIMENTACAO DE PACIENTE S/PERNOITE	N188	31 A 35	M	BROWN (PARDO)	302.4	SIA
NORTHEAST	BA	2010	08 – Ancillary health care activities	0803010028	AJUDA DE CUSTO P/ ALIMENTACAO DE PACIENTE S/PERNOITE	N188	36 A 40	F	BLACK	109.2	SIA
NORTHEAST	BA	2010	08 – Ancillary health care activities	0803010028	AJUDA DE CUSTO P/ ALIMENTACAO DE PACIENTE S/PERNOITE	N188	41 A 45	F	NOT REPORTED	117.6	SIA
NORTHEAST	BA	2010	08 – Ancillary health care activities	0803010028	AJUDA DE CUSTO P/ ALIMENTACAO DE PACIENTE S/PERNOITE	N188	41 A 45	M	WHITE	0	SIA
NORTHEAST	BA	2010	08 – Ancillary health care activities	0803010028	AJUDA DE CUSTO P/ ALIMENTACAO DE PACIENTE S/PERNOITE	N188	41 A 45	M	BROWN (PARDO)	2049.6	SIA
NORTHEAST	BA	2010	08 – Ancillary health care activities	0803010028	AJUDA DE CUSTO P/ ALIMENTACAO DE PACIENTE S/PERNOITE	N188	41 A 45	M	NOT REPORTED	0	SIA
NORTHEAST	BA	2010	08 – Ancillary health care activities	0803010028	AJUDA DE CUSTO P/ ALIMENTACAO DE PACIENTE S/PERNOITE	N188	46 A 50	F	BROWN (PARDO)	0	SIA
NORTHEAST	BA	2010	08 – Ancillary health care activities	0803010028	AJUDA DE CUSTO P/ ALIMENTACAO DE PACIENTE S/PERNOITE	N188	46 A 50	M	BROWN (PARDO)	739.2	SIA
NORTHEAST	BA	2010	08 – Ancillary health care activities	0803010028	AJUDA DE CUSTO P/ ALIMENTACAO DE PACIENTE S/PERNOITE	N188	46 A 50	M	NOT REPORTED	134.4	SIA
NORTHEAST	BA	2010	08 – Ancillary health care activities	0803010028	AJUDA DE CUSTO P/ ALIMENTACAO DE PACIENTE S/PERNOITE	N188	51 A 55	F	BROWN (PARDO)	1402.8	SIA
NORTHEAST	BA	2010	08 – Ancillary health care activities	0803010028	AJUDA DE CUSTO P/ ALIMENTACAO DE PACIENTE S/PERNOITE	N188	51 A 55	M	BROWN (PARDO)	1016.4	SIA
NORTHEAST	BA	2010	08 – Ancillary health care activities	0803010028	AJUDA DE CUSTO P/ ALIMENTACAO DE PACIENTE S/PERNOITE	N188	51 A 55	M	BLACK	2116.8	SIA
NORTHEAST	BA	2010	08 – Ancillary health care activities	0803010028	AJUDA DE CUSTO P/ ALIMENTACAO DE PACIENTE S/PERNOITE	N188	51 A 55	M	NOT REPORTED	58.8	SIA
NORTHEAST	BA	2010	08 – Ancillary health care activities	0803010028	AJUDA DE CUSTO P/ ALIMENTACAO DE PACIENTE S/PERNOITE	N188	56 A 60	F	BROWN (PARDO)	789.6	SIA
NORTHEAST	BA	2010	08 – Ancillary health care activities	0803010028	AJUDA DE CUSTO P/ ALIMENTACAO DE PACIENTE S/PERNOITE	N188	56 A 60	M	WHITE	2049.6	SIA
NORTHEAST	BA	2010	08 – Ancillary health care activities	0803010028	AJUDA DE CUSTO P/ ALIMENTACAO DE PACIENTE S/PERNOITE	N188	56 A 60	M	BROWN (PARDO)	1142.4	SIA
NORTHEAST	BA	2010	08 – Ancillary health care activities	0803010028	AJUDA DE CUSTO P/ ALIMENTACAO DE PACIENTE S/PERNOITE	N188	56 A 60	M	BLACK	109.2	SIA
NORTHEAST	BA	2010	08 – Ancillary health care activities	0803010028	AJUDA DE CUSTO P/ ALIMENTACAO DE PACIENTE S/PERNOITE	N188	61 A 65	M	BROWN (PARDO)	151.2	SIA
NORTHEAST	BA	2010	08 – Ancillary health care activities	0803010028	AJUDA DE CUSTO P/ ALIMENTACAO DE PACIENTE S/PERNOITE	N188	66 A 70	M	BROWN (PARDO)	159.6	SIA
NORTHEAST	BA	2010	08 – Ancillary health care activities	0803010028	AJUDA DE CUSTO P/ ALIMENTACAO DE PACIENTE S/PERNOITE	N188	66 A 70	M	NOT REPORTED	512.4	SIA
NORTHEAST	BA	2010	08 – Ancillary health care activities	0803010028	AJUDA DE CUSTO P/ ALIMENTACAO DE PACIENTE S/PERNOITE	N188	71 A 75	F	BROWN (PARDO)	436.8	SIA
NORTHEAST	BA	2010	08 – Ancillary health care activities	0803010028	AJUDA DE CUSTO P/ ALIMENTACAO DE PACIENTE S/PERNOITE	N188	71 A 75	M	WHITE	327.6	SIA
NORTHEAST	BA	2010	08 – Ancillary health care activities	0803010028	AJUDA DE CUSTO P/ ALIMENTACAO DE PACIENTE S/PERNOITE	N188	71 A 75	M	BROWN (PARDO)	554.4	SIA
NORTHEAST	BA	2010	08 – Ancillary health care activities	0803010028	AJUDA DE CUSTO P/ ALIMENTACAO DE PACIENTE S/PERNOITE	N188	76 A 80	F	NOT REPORTED	504	SIA
NORTHEAST	BA	2010	08 – Ancillary health care activities	0803010028	AJUDA DE CUSTO P/ ALIMENTACAO DE PACIENTE S/PERNOITE	N188	76 A 80	M	BROWN (PARDO)	403.2	SIA
NORTHEAST	BA	2010	08 – Ancillary health care activities	0803010028	AJUDA DE CUSTO P/ ALIMENTACAO DE PACIENTE S/PERNOITE	N188	76 A 80	M	BLACK	344.4	SIA
NORTHEAST	BA	2010	08 – Ancillary health care activities	0803010028	AJUDA DE CUSTO P/ ALIMENTACAO DE PACIENTE S/PERNOITE	N188	81 A 85	M	BROWN (PARDO)	0	SIA
NORTHEAST	BA	2010	08 – Ancillary health care activities	0803010028	AJUDA DE CUSTO P/ ALIMENTACAO DE PACIENTE S/PERNOITE	N188	81 A 85	M	NOT REPORTED	756	SIA
NORTHEAST	BA	2010	08 – Ancillary health care activities	0803010028	AJUDA DE CUSTO P/ ALIMENTACAO DE PACIENTE S/PERNOITE	N188	86 A 90	M	NOT REPORTED	109.2	SIA
NORTHEAST	BA	2010	08 – Ancillary health care activities	0803010028	AJUDA DE CUSTO P/ ALIMENTACAO DE PACIENTE S/PERNOITE	N189	18 A 20	M	NOT REPORTED	310.8	SIA
NORTHEAST	BA	2010	08 – Ancillary health care activities	0803010028	AJUDA DE CUSTO P/ ALIMENTACAO DE PACIENTE S/PERNOITE	N189	21 A 25	F	NOT REPORTED	1310.4	SIA
NORTHEAST	BA	2010	08 – Ancillary health care activities	0803010028	AJUDA DE CUSTO P/ ALIMENTACAO DE PACIENTE S/PERNOITE	N189	21 A 25	M	BROWN (PARDO)	0	SIA
NORTHEAST	BA	2010	08 – Ancillary health care activities	0803010028	AJUDA DE CUSTO P/ ALIMENTACAO DE PACIENTE S/PERNOITE	N189	21 A 25	M	NOT REPORTED	638.4	SIA
NORTHEAST	BA	2010	08 – Ancillary health care activities	0803010028	AJUDA DE CUSTO P/ ALIMENTACAO DE PACIENTE S/PERNOITE	N189	26 A 30	F	BROWN (PARDO)	218.4	SIA
NORTHEAST	BA	2010	08 – Ancillary health care activities	0803010028	AJUDA DE CUSTO P/ ALIMENTACAO DE PACIENTE S/PERNOITE	N189	26 A 30	F	NOT REPORTED	1604.4	SIA
NORTHEAST	BA	2010	08 – Ancillary health care activities	0803010028	AJUDA DE CUSTO P/ ALIMENTACAO DE PACIENTE S/PERNOITE	N189	26 A 30	M	WHITE	50.4	SIA
NORTHEAST	BA	2010	08 – Ancillary health care activities	0803010028	AJUDA DE CUSTO P/ ALIMENTACAO DE PACIENTE S/PERNOITE	N189	26 A 30	M	NOT REPORTED	1276.8	SIA
NORTHEAST	BA	2010	08 – Ancillary health care activities	0803010028	AJUDA DE CUSTO P/ ALIMENTACAO DE PACIENTE S/PERNOITE	N189	31 A 35	F	BROWN (PARDO)	319.2	SIA
NORTHEAST	BA	2010	08 – Ancillary health care activities	0803010028	AJUDA DE CUSTO P/ ALIMENTACAO DE PACIENTE S/PERNOITE	N189	31 A 35	F	NOT REPORTED	1587.6	SIA
NORTHEAST	BA	2010	08 – Ancillary health care activities	0803010028	AJUDA DE CUSTO P/ ALIMENTACAO DE PACIENTE S/PERNOITE	N189	31 A 35	M	BROWN (PARDO)	1596	SIA
NORTHEAST	BA	2010	08 – Ancillary health care activities	0803010028	AJUDA DE CUSTO P/ ALIMENTACAO DE PACIENTE S/PERNOITE	N189	31 A 35	M	NOT REPORTED	1310.4	SIA
NORTHEAST	BA	2010	08 – Ancillary health care activities	0803010028	AJUDA DE CUSTO P/ ALIMENTACAO DE PACIENTE S/PERNOITE	N189	36 A 40	F	NOT REPORTED	1755.6	SIA
NORTHEAST	BA	2010	08 – Ancillary health care activities	0803010028	AJUDA DE CUSTO P/ ALIMENTACAO DE PACIENTE S/PERNOITE	N189	36 A 40	M	WHITE	4032	SIA
NORTHEAST	BA	2010	08 – Ancillary health care activities	0803010028	AJUDA DE CUSTO P/ ALIMENTACAO DE PACIENTE S/PERNOITE	N189	36 A 40	M	BROWN (PARDO)	478.8	SIA
NORTHEAST	BA	2010	08 – Ancillary health care activities	0803010028	AJUDA DE CUSTO P/ ALIMENTACAO DE PACIENTE S/PERNOITE	N189	36 A 40	M	NOT REPORTED	730.8	SIA
NORTHEAST	BA	2010	08 – Ancillary health care activities	0803010028	AJUDA DE CUSTO P/ ALIMENTACAO DE PACIENTE S/PERNOITE	N189	41 A 45	F	BROWN (PARDO)	1310.4	SIA
NORTHEAST	BA	2010	08 – Ancillary health care activities	0803010028	AJUDA DE CUSTO P/ ALIMENTACAO DE PACIENTE S/PERNOITE	N189	41 A 45	F	NOT REPORTED	3124.8	SIA
NORTHEAST	BA	2010	08 – Ancillary health care activities	0803010028	AJUDA DE CUSTO P/ ALIMENTACAO DE PACIENTE S/PERNOITE	N189	41 A 45	M	BROWN (PARDO)	134.4	SIA
NORTHEAST	BA	2010	08 – Ancillary health care activities	0803010028	AJUDA DE CUSTO P/ ALIMENTACAO DE PACIENTE S/PERNOITE	N189	41 A 45	M	NOT REPORTED	747.6	SIA
NORTHEAST	BA	2010	08 – Ancillary health care activities	0803010028	AJUDA DE CUSTO P/ ALIMENTACAO DE PACIENTE S/PERNOITE	N189	46 A 50	F	BROWN (PARDO)	4300.8	SIA
NORTHEAST	BA	2010	08 – Ancillary health care activities	0803010028	AJUDA DE CUSTO P/ ALIMENTACAO DE PACIENTE S/PERNOITE	N189	46 A 50	F	NOT REPORTED	1705.2	SIA
NORTHEAST	BA	2010	08 – Ancillary health care activities	0803010028	AJUDA DE CUSTO P/ ALIMENTACAO DE PACIENTE S/PERNOITE	N189	46 A 50	M	BROWN (PARDO)	772.8	SIA
NORTHEAST	BA	2010	08 – Ancillary health care activities	0803010028	AJUDA DE CUSTO P/ ALIMENTACAO DE PACIENTE S/PERNOITE	N189	46 A 50	M	NOT REPORTED	537.6	SIA
NORTHEAST	BA	2010	08 – Ancillary health care activities	0803010028	AJUDA DE CUSTO P/ ALIMENTACAO DE PACIENTE S/PERNOITE	N189	51 A 55	F	BROWN (PARDO)	2142	SIA
NORTHEAST	BA	2010	08 – Ancillary health care activities	0803010028	AJUDA DE CUSTO P/ ALIMENTACAO DE PACIENTE S/PERNOITE	N189	51 A 55	F	NOT REPORTED	3015.6	SIA
NORTHEAST	BA	2010	08 – Ancillary health care activities	0803010028	AJUDA DE CUSTO P/ ALIMENTACAO DE PACIENTE S/PERNOITE	N189	51 A 55	M	BROWN (PARDO)	1848	SIA
NORTHEAST	BA	2010	08 – Ancillary health care activities	0803010028	AJUDA DE CUSTO P/ ALIMENTACAO DE PACIENTE S/PERNOITE	N189	51 A 55	M	NOT REPORTED	3292.8	SIA
NORTHEAST	BA	2010	08 – Ancillary health care activities	0803010028	AJUDA DE CUSTO P/ ALIMENTACAO DE PACIENTE S/PERNOITE	N189	56 A 60	F	BROWN (PARDO)	504	SIA
NORTHEAST	BA	2010	08 – Ancillary health care activities	0803010028	AJUDA DE CUSTO P/ ALIMENTACAO DE PACIENTE S/PERNOITE	N189	56 A 60	M	BROWN (PARDO)	134.4	SIA
NORTHEAST	BA	2010	08 – Ancillary health care activities	0803010028	AJUDA DE CUSTO P/ ALIMENTACAO DE PACIENTE S/PERNOITE	N189	56 A 60	M	NOT REPORTED	2553.6	SIA
NORTHEAST	BA	2010	08 – Ancillary health care activities	0803010028	AJUDA DE CUSTO P/ ALIMENTACAO DE PACIENTE S/PERNOITE	N189	61 A 65	F	BROWN (PARDO)	100.8	SIA
NORTHEAST	BA	2010	08 – Ancillary health care activities	0803010028	AJUDA DE CUSTO P/ ALIMENTACAO DE PACIENTE S/PERNOITE	N189	61 A 65	F	BLACK	84	SIA
NORTHEAST	BA	2010	08 – Ancillary health care activities	0803010028	AJUDA DE CUSTO P/ ALIMENTACAO DE PACIENTE S/PERNOITE	N189	61 A 65	F	NOT REPORTED	1638	SIA
NORTHEAST	BA	2010	08 – Ancillary health care activities	0803010028	AJUDA DE CUSTO P/ ALIMENTACAO DE PACIENTE S/PERNOITE	N189	61 A 65	M	ASIAN	2545.2	SIA
NORTHEAST	BA	2010	08 – Ancillary health care activities	0803010028	AJUDA DE CUSTO P/ ALIMENTACAO DE PACIENTE S/PERNOITE	N189	61 A 65	M	BROWN (PARDO)	504	SIA
NORTHEAST	BA	2010	08 – Ancillary health care activities	0803010028	AJUDA DE CUSTO P/ ALIMENTACAO DE PACIENTE S/PERNOITE	N189	61 A 65	M	NOT REPORTED	218.4	SIA
NORTHEAST	BA	2010	08 – Ancillary health care activities	0803010028	AJUDA DE CUSTO P/ ALIMENTACAO DE PACIENTE S/PERNOITE	N189	66 A 70	F	BROWN (PARDO)	646.8	SIA
NORTHEAST	BA	2010	08 – Ancillary health care activities	0803010028	AJUDA DE CUSTO P/ ALIMENTACAO DE PACIENTE S/PERNOITE	N189	66 A 70	F	NOT REPORTED	319.2	SIA
NORTHEAST	BA	2010	08 – Ancillary health care activities	0803010028	AJUDA DE CUSTO P/ ALIMENTACAO DE PACIENTE S/PERNOITE	N189	66 A 70	M	BROWN (PARDO)	504	SIA
NORTHEAST	BA	2010	08 – Ancillary health care activities	0803010028	AJUDA DE CUSTO P/ ALIMENTACAO DE PACIENTE S/PERNOITE	N189	66 A 70	M	NOT REPORTED	1528.8	SIA
NORTHEAST	BA	2010	08 – Ancillary health care activities	0803010028	AJUDA DE CUSTO P/ ALIMENTACAO DE PACIENTE S/PERNOITE	N189	71 A 75	F	BROWN (PARDO)	1881.6	SIA
NORTHEAST	BA	2010	08 – Ancillary health care activities	0803010028	AJUDA DE CUSTO P/ ALIMENTACAO DE PACIENTE S/PERNOITE	N189	71 A 75	F	NOT REPORTED	109.2	SIA
NORTHEAST	BA	2010	08 – Ancillary health care activities	0803010028	AJUDA DE CUSTO P/ ALIMENTACAO DE PACIENTE S/PERNOITE	N189	71 A 75	M	BROWN (PARDO)	201.6	SIA
NORTHEAST	BA	2010	08 – Ancillary health care activities	0803010028	AJUDA DE CUSTO P/ ALIMENTACAO DE PACIENTE S/PERNOITE	N189	71 A 75	M	NOT REPORTED	1285.2	SIA
NORTHEAST	BA	2010	08 – Ancillary health care activities	0803010028	AJUDA DE CUSTO P/ ALIMENTACAO DE PACIENTE S/PERNOITE	N189	76 A 80	M	NOT REPORTED	1108.8	SIA
NORTHEAST	BA	2010	08 – Ancillary health care activities	0803010028	AJUDA DE CUSTO P/ ALIMENTACAO DE PACIENTE S/PERNOITE	N189	81 A 85	F	NOT REPORTED	739.2	SIA
NORTHEAST	BA	2010	08 – Ancillary health care activities	0803010028	AJUDA DE CUSTO P/ ALIMENTACAO DE PACIENTE S/PERNOITE	N189	81 A 85	M	NOT REPORTED	109.2	SIA
NORTHEAST	BA	2010	08 – Ancillary health care activities	0803010028	AJUDA DE CUSTO P/ ALIMENTACAO DE PACIENTE S/PERNOITE	N189	86 A 90	M	BROWN (PARDO)	1008	SIA
NORTHEAST	BA	2010	08 – Ancillary health care activities	0803010044	AJUDA DE CUSTO P/ ALIMENTACAO/PERNOITE DE ACOMPANHANTE	N189	26 A 30	F	NOT REPORTED	49.5	SIA
NORTHEAST	BA	2010	08 – Ancillary health care activities	0803010044	AJUDA DE CUSTO P/ ALIMENTACAO/PERNOITE DE ACOMPANHANTE	N189	31 A 35	F	BROWN (PARDO)	123.75	SIA
NORTHEAST	BA	2010	08 – Ancillary health care activities	0803010044	AJUDA DE CUSTO P/ ALIMENTACAO/PERNOITE DE ACOMPANHANTE	N189	36 A 40	M	BROWN (PARDO)	519.75	SIA
NORTHEAST	BA	2010	08 – Ancillary health care activities	0803010044	AJUDA DE CUSTO P/ ALIMENTACAO/PERNOITE DE ACOMPANHANTE	N189	41 A 45	M	BROWN (PARDO)	198	SIA
NORTHEAST	BA	2010	08 – Ancillary health care activities	0803010044	AJUDA DE CUSTO P/ ALIMENTACAO/PERNOITE DE ACOMPANHANTE	N189	46 A 50	M	BROWN (PARDO)	0	SIA
NORTHEAST	BA	2010	08 – Ancillary health care activities	0803010044	AJUDA DE CUSTO P/ ALIMENTACAO/PERNOITE DE ACOMPANHANTE	N189	51 A 55	F	NOT REPORTED	99	SIA
NORTHEAST	BA	2010	08 – Ancillary health care activities	0803010052	AJUDA DE CUSTO P/ALIMENTACAO DE ACOMPANHANTE S/PERNOITE	N18	31 A 35	F	NOT REPORTED	260.4	SIA
NORTHEAST	BA	2010	08 – Ancillary health care activities	0803010052	AJUDA DE CUSTO P/ALIMENTACAO DE ACOMPANHANTE S/PERNOITE	N188	21 A 25	F	NOT REPORTED	117.6	SIA
NORTHEAST	BA	2010	08 – Ancillary health care activities	0803010052	AJUDA DE CUSTO P/ALIMENTACAO DE ACOMPANHANTE S/PERNOITE	N188	31 A 35	F	BROWN (PARDO)	109.2	SIA
NORTHEAST	BA	2010	08 – Ancillary health care activities	0803010052	AJUDA DE CUSTO P/ALIMENTACAO DE ACOMPANHANTE S/PERNOITE	N188	31 A 35	F	NOT REPORTED	109.2	SIA
NORTHEAST	BA	2010	08 – Ancillary health care activities	0803010052	AJUDA DE CUSTO P/ALIMENTACAO DE ACOMPANHANTE S/PERNOITE	N188	41 A 45	F	BROWN (PARDO)	109.2	SIA
NORTHEAST	BA	2010	08 – Ancillary health care activities	0803010052	AJUDA DE CUSTO P/ALIMENTACAO DE ACOMPANHANTE S/PERNOITE	N188	41 A 45	M	BROWN (PARDO)	109.2	SIA
NORTHEAST	BA	2010	08 – Ancillary health care activities	0803010052	AJUDA DE CUSTO P/ALIMENTACAO DE ACOMPANHANTE S/PERNOITE	N188	51 A 55	F	ASIAN	201.6	SIA
NORTHEAST	BA	2010	08 – Ancillary health care activities	0803010052	AJUDA DE CUSTO P/ALIMENTACAO DE ACOMPANHANTE S/PERNOITE	N188	51 A 55	M	BROWN (PARDO)	16.8	SIA
NORTHEAST	BA	2010	08 – Ancillary health care activities	0803010052	AJUDA DE CUSTO P/ALIMENTACAO DE ACOMPANHANTE S/PERNOITE	N188	56 A 60	F	NOT REPORTED	0	SIA
NORTHEAST	BA	2010	08 – Ancillary health care activities	0803010052	AJUDA DE CUSTO P/ALIMENTACAO DE ACOMPANHANTE S/PERNOITE	N188	56 A 60	M	BLACK	0	SIA
NORTHEAST	BA	2010	08 – Ancillary health care activities	0803010052	AJUDA DE CUSTO P/ALIMENTACAO DE ACOMPANHANTE S/PERNOITE	N188	61 A 65	F	WHITE	0	SIA
NORTHEAST	BA	2010	08 – Ancillary health care activities	0803010052	AJUDA DE CUSTO P/ALIMENTACAO DE ACOMPANHANTE S/PERNOITE	N188	66 A 70	F	NOT REPORTED	218.4	SIA
NORTHEAST	BA	2010	08 – Ancillary health care activities	0803010052	AJUDA DE CUSTO P/ALIMENTACAO DE ACOMPANHANTE S/PERNOITE	N188	71 A 75	M	NOT REPORTED	67.2	SIA
NORTHEAST	BA	2010	08 – Ancillary health care activities	0803010052	AJUDA DE CUSTO P/ALIMENTACAO DE ACOMPANHANTE S/PERNOITE	N189	21 A 25	F	NOT REPORTED	1310.4	SIA
NORTHEAST	BA	2010	08 – Ancillary health care activities	0803010052	AJUDA DE CUSTO P/ALIMENTACAO DE ACOMPANHANTE S/PERNOITE	N189	21 A 25	M	NOT REPORTED	218.4	SIA
NORTHEAST	BA	2010	08 – Ancillary health care activities	0803010052	AJUDA DE CUSTO P/ALIMENTACAO DE ACOMPANHANTE S/PERNOITE	N189	31 A 35	F	BROWN (PARDO)	42	SIA
NORTHEAST	BA	2010	08 – Ancillary health care activities	0803010052	AJUDA DE CUSTO P/ALIMENTACAO DE ACOMPANHANTE S/PERNOITE	N189	31 A 35	F	NOT REPORTED	621.6	SIA
NORTHEAST	BA	2010	08 – Ancillary health care activities	0803010052	AJUDA DE CUSTO P/ALIMENTACAO DE ACOMPANHANTE S/PERNOITE	N189	31 A 35	M	BROWN (PARDO)	504	SIA
NORTHEAST	BA	2010	08 – Ancillary health care activities	0803010052	AJUDA DE CUSTO P/ALIMENTACAO DE ACOMPANHANTE S/PERNOITE	N189	31 A 35	M	NOT REPORTED	1201.2	SIA
NORTHEAST	BA	2010	08 – Ancillary health care activities	0803010052	AJUDA DE CUSTO P/ALIMENTACAO DE ACOMPANHANTE S/PERNOITE	N189	36 A 40	M	BROWN (PARDO)	176.4	SIA
NORTHEAST	BA	2010	08 – Ancillary health care activities	0803010052	AJUDA DE CUSTO P/ALIMENTACAO DE ACOMPANHANTE S/PERNOITE	N189	41 A 45	F	BROWN (PARDO)	201.6	SIA
NORTHEAST	BA	2010	08 – Ancillary health care activities	0803010052	AJUDA DE CUSTO P/ALIMENTACAO DE ACOMPANHANTE S/PERNOITE	N189	41 A 45	F	NOT REPORTED	1159.2	SIA
NORTHEAST	BA	2010	08 – Ancillary health care activities	0803010052	AJUDA DE CUSTO P/ALIMENTACAO DE ACOMPANHANTE S/PERNOITE	N189	41 A 45	M	BROWN (PARDO)	134.4	SIA
NORTHEAST	BA	2010	08 – Ancillary health care activities	0803010052	AJUDA DE CUSTO P/ALIMENTACAO DE ACOMPANHANTE S/PERNOITE	N189	46 A 50	M	BROWN (PARDO)	504	SIA
NORTHEAST	BA	2010	08 – Ancillary health care activities	0803010052	AJUDA DE CUSTO P/ALIMENTACAO DE ACOMPANHANTE S/PERNOITE	N189	51 A 55	F	BROWN (PARDO)	1176	SIA
NORTHEAST	BA	2010	08 – Ancillary health care activities	0803010052	AJUDA DE CUSTO P/ALIMENTACAO DE ACOMPANHANTE S/PERNOITE	N189	51 A 55	F	NOT REPORTED	982.8	SIA
NORTHEAST	BA	2010	08 – Ancillary health care activities	0803010052	AJUDA DE CUSTO P/ALIMENTACAO DE ACOMPANHANTE S/PERNOITE	N189	51 A 55	M	NOT REPORTED	982.8	SIA
NORTHEAST	BA	2010	08 – Ancillary health care activities	0803010052	AJUDA DE CUSTO P/ALIMENTACAO DE ACOMPANHANTE S/PERNOITE	N189	56 A 60	M	NOT REPORTED	882	SIA
NORTHEAST	BA	2010	08 – Ancillary health care activities	0803010052	AJUDA DE CUSTO P/ALIMENTACAO DE ACOMPANHANTE S/PERNOITE	N189	61 A 65	M	BROWN (PARDO)	428.4	SIA
NORTHEAST	BA	2010	08 – Ancillary health care activities	0803010052	AJUDA DE CUSTO P/ALIMENTACAO DE ACOMPANHANTE S/PERNOITE	N189	66 A 70	F	BROWN (PARDO)	134.4	SIA
NORTHEAST	BA	2010	08 – Ancillary health care activities	0803010052	AJUDA DE CUSTO P/ALIMENTACAO DE ACOMPANHANTE S/PERNOITE	N189	66 A 70	M	NOT REPORTED	982.8	SIA
NORTHEAST	BA	2010	08 – Ancillary health care activities	0803010052	AJUDA DE CUSTO P/ALIMENTACAO DE ACOMPANHANTE S/PERNOITE	N189	71 A 75	F	BROWN (PARDO)	1344	SIA
NORTHEAST	BA	2010	08 – Ancillary health care activities	0803010052	AJUDA DE CUSTO P/ALIMENTACAO DE ACOMPANHANTE S/PERNOITE	N189	71 A 75	F	NOT REPORTED	109.2	SIA
NORTHEAST	BA	2010	08 – Ancillary health care activities	0803010052	AJUDA DE CUSTO P/ALIMENTACAO DE ACOMPANHANTE S/PERNOITE	N189	71 A 75	M	NOT REPORTED	361.2	SIA
NORTHEAST	BA	2010	08 – Ancillary health care activities	0803010109	UNIDADE DE REMUNERACAO P/DESLOCAMENTO DE ACOMPANHANTE POR TRANSPORTE TERRESTRE (CADA 50 KM DE DISTANCIA)	N18	26 A 30	F	NOT REPORTED	1470.15	SIA
NORTHEAST	BA	2010	08 – Ancillary health care activities	0803010109	UNIDADE DE REMUNERACAO P/DESLOCAMENTO DE ACOMPANHANTE POR TRANSPORTE TERRESTRE (CADA 50 KM DE DISTANCIA)	N188	21 A 25	F	NOT REPORTED	0	SIA
NORTHEAST	BA	2010	08 – Ancillary health care activities	0803010109	UNIDADE DE REMUNERACAO P/DESLOCAMENTO DE ACOMPANHANTE POR TRANSPORTE TERRESTRE (CADA 50 KM DE DISTANCIA)	N188	31 A 35	F	BROWN (PARDO)	64.35	SIA
NORTHEAST	BA	2010	08 – Ancillary health care activities	0803010109	UNIDADE DE REMUNERACAO P/DESLOCAMENTO DE ACOMPANHANTE POR TRANSPORTE TERRESTRE (CADA 50 KM DE DISTANCIA)	N188	31 A 35	F	NOT REPORTED	990	SIA
NORTHEAST	BA	2010	08 – Ancillary health care activities	0803010109	UNIDADE DE REMUNERACAO P/DESLOCAMENTO DE ACOMPANHANTE POR TRANSPORTE TERRESTRE (CADA 50 KM DE DISTANCIA)	N188	31 A 35	M	BROWN (PARDO)	198	SIA
NORTHEAST	BA	2010	08 – Ancillary health care activities	0803010109	UNIDADE DE REMUNERACAO P/DESLOCAMENTO DE ACOMPANHANTE POR TRANSPORTE TERRESTRE (CADA 50 KM DE DISTANCIA)	N188	31 A 35	M	NOT REPORTED	257.4	SIA
NORTHEAST	BA	2010	08 – Ancillary health care activities	0803010109	UNIDADE DE REMUNERACAO P/DESLOCAMENTO DE ACOMPANHANTE POR TRANSPORTE TERRESTRE (CADA 50 KM DE DISTANCIA)	N188	41 A 45	F	BROWN (PARDO)	64.35	SIA
NORTHEAST	BA	2010	08 – Ancillary health care activities	0803010109	UNIDADE DE REMUNERACAO P/DESLOCAMENTO DE ACOMPANHANTE POR TRANSPORTE TERRESTRE (CADA 50 KM DE DISTANCIA)	N188	41 A 45	M	BROWN (PARDO)	64.35	SIA
NORTHEAST	BA	2010	08 – Ancillary health care activities	0803010109	UNIDADE DE REMUNERACAO P/DESLOCAMENTO DE ACOMPANHANTE POR TRANSPORTE TERRESTRE (CADA 50 KM DE DISTANCIA)	N188	46 A 50	F	NOT REPORTED	1093.95	SIA
NORTHEAST	BA	2010	08 – Ancillary health care activities	0803010109	UNIDADE DE REMUNERACAO P/DESLOCAMENTO DE ACOMPANHANTE POR TRANSPORTE TERRESTRE (CADA 50 KM DE DISTANCIA)	N188	46 A 50	M	NOT REPORTED	257.4	SIA
NORTHEAST	BA	2010	08 – Ancillary health care activities	0803010109	UNIDADE DE REMUNERACAO P/DESLOCAMENTO DE ACOMPANHANTE POR TRANSPORTE TERRESTRE (CADA 50 KM DE DISTANCIA)	N188	56 A 60	F	NOT REPORTED	257.4	SIA
NORTHEAST	BA	2010	08 – Ancillary health care activities	0803010109	UNIDADE DE REMUNERACAO P/DESLOCAMENTO DE ACOMPANHANTE POR TRANSPORTE TERRESTRE (CADA 50 KM DE DISTANCIA)	N188	56 A 60	M	BLACK	64.35	SIA
NORTHEAST	BA	2010	08 – Ancillary health care activities	0803010109	UNIDADE DE REMUNERACAO P/DESLOCAMENTO DE ACOMPANHANTE POR TRANSPORTE TERRESTRE (CADA 50 KM DE DISTANCIA)	N188	61 A 65	F	WHITE	0	SIA
NORTHEAST	BA	2010	08 – Ancillary health care activities	0803010109	UNIDADE DE REMUNERACAO P/DESLOCAMENTO DE ACOMPANHANTE POR TRANSPORTE TERRESTRE (CADA 50 KM DE DISTANCIA)	N188	61 A 65	F	NOT REPORTED	831.6	SIA
NORTHEAST	BA	2010	08 – Ancillary health care activities	0803010109	UNIDADE DE REMUNERACAO P/DESLOCAMENTO DE ACOMPANHANTE POR TRANSPORTE TERRESTRE (CADA 50 KM DE DISTANCIA)	N188	66 A 70	F	NOT REPORTED	188.1	SIA
NORTHEAST	BA	2010	08 – Ancillary health care activities	0803010109	UNIDADE DE REMUNERACAO P/DESLOCAMENTO DE ACOMPANHANTE POR TRANSPORTE TERRESTRE (CADA 50 KM DE DISTANCIA)	N189	31 A 35	F	BROWN (PARDO)	118.8	SIA
NORTHEAST	BA	2010	08 – Ancillary health care activities	0803010109	UNIDADE DE REMUNERACAO P/DESLOCAMENTO DE ACOMPANHANTE POR TRANSPORTE TERRESTRE (CADA 50 KM DE DISTANCIA)	N189	31 A 35	M	BROWN (PARDO)	89.1	SIA
NORTHEAST	BA	2010	08 – Ancillary health care activities	0803010109	UNIDADE DE REMUNERACAO P/DESLOCAMENTO DE ACOMPANHANTE POR TRANSPORTE TERRESTRE (CADA 50 KM DE DISTANCIA)	N189	36 A 40	M	BROWN (PARDO)	282.15	SIA
NORTHEAST	BA	2010	08 – Ancillary health care activities	0803010109	UNIDADE DE REMUNERACAO P/DESLOCAMENTO DE ACOMPANHANTE POR TRANSPORTE TERRESTRE (CADA 50 KM DE DISTANCIA)	N189	41 A 45	F	BROWN (PARDO)	237.6	SIA
NORTHEAST	BA	2010	08 – Ancillary health care activities	0803010109	UNIDADE DE REMUNERACAO P/DESLOCAMENTO DE ACOMPANHANTE POR TRANSPORTE TERRESTRE (CADA 50 KM DE DISTANCIA)	N189	41 A 45	M	BROWN (PARDO)	79.2	SIA
NORTHEAST	BA	2010	08 – Ancillary health care activities	0803010109	UNIDADE DE REMUNERACAO P/DESLOCAMENTO DE ACOMPANHANTE POR TRANSPORTE TERRESTRE (CADA 50 KM DE DISTANCIA)	N189	46 A 50	M	BROWN (PARDO)	663.3	SIA
NORTHEAST	BA	2010	08 – Ancillary health care activities	0803010109	UNIDADE DE REMUNERACAO P/DESLOCAMENTO DE ACOMPANHANTE POR TRANSPORTE TERRESTRE (CADA 50 KM DE DISTANCIA)	N189	51 A 55	F	BROWN (PARDO)	1059.3	SIA
NORTHEAST	BA	2010	08 – Ancillary health care activities	0803010109	UNIDADE DE REMUNERACAO P/DESLOCAMENTO DE ACOMPANHANTE POR TRANSPORTE TERRESTRE (CADA 50 KM DE DISTANCIA)	N189	51 A 55	F	NOT REPORTED	460.35	SIA
NORTHEAST	BA	2010	08 – Ancillary health care activities	0803010109	UNIDADE DE REMUNERACAO P/DESLOCAMENTO DE ACOMPANHANTE POR TRANSPORTE TERRESTRE (CADA 50 KM DE DISTANCIA)	N189	51 A 55	M	BROWN (PARDO)	79.2	SIA
NORTHEAST	BA	2010	08 – Ancillary health care activities	0803010109	UNIDADE DE REMUNERACAO P/DESLOCAMENTO DE ACOMPANHANTE POR TRANSPORTE TERRESTRE (CADA 50 KM DE DISTANCIA)	N189	61 A 65	M	BROWN (PARDO)	564.3	SIA
NORTHEAST	BA	2010	08 – Ancillary health care activities	0803010109	UNIDADE DE REMUNERACAO P/DESLOCAMENTO DE ACOMPANHANTE POR TRANSPORTE TERRESTRE (CADA 50 KM DE DISTANCIA)	N189	66 A 70	F	BROWN (PARDO)	564.3	SIA
NORTHEAST	BA	2010	08 – Ancillary health care activities	0803010109	UNIDADE DE REMUNERACAO P/DESLOCAMENTO DE ACOMPANHANTE POR TRANSPORTE TERRESTRE (CADA 50 KM DE DISTANCIA)	N189	71 A 75	F	BROWN (PARDO)	663.3	SIA
NORTHEAST	BA	2010	08 – Ancillary health care activities	0803010125	UNIDADE DE REMUNERACAO P/DESLOCAMENTO DE PACIENTE POR TRANSPORTE TERRESTRE (CADA 50 KM )	N18	26 A 30	F	NOT REPORTED	3880.8	SIA
NORTHEAST	BA	2010	08 – Ancillary health care activities	0803010125	UNIDADE DE REMUNERACAO P/DESLOCAMENTO DE PACIENTE POR TRANSPORTE TERRESTRE (CADA 50 KM )	N188	18 A 20	F	NOT REPORTED	59.4	SIA
NORTHEAST	BA	2010	08 – Ancillary health care activities	0803010125	UNIDADE DE REMUNERACAO P/DESLOCAMENTO DE PACIENTE POR TRANSPORTE TERRESTRE (CADA 50 KM )	N188	21 A 25	F	BROWN (PARDO)	64.35	SIA
NORTHEAST	BA	2010	08 – Ancillary health care activities	0803010125	UNIDADE DE REMUNERACAO P/DESLOCAMENTO DE PACIENTE POR TRANSPORTE TERRESTRE (CADA 50 KM )	N188	21 A 25	M	NOT REPORTED	1188	SIA
NORTHEAST	BA	2010	08 – Ancillary health care activities	0803010125	UNIDADE DE REMUNERACAO P/DESLOCAMENTO DE PACIENTE POR TRANSPORTE TERRESTRE (CADA 50 KM )	N188	26 A 30	M	BROWN (PARDO)	222.75	SIA
NORTHEAST	BA	2010	08 – Ancillary health care activities	0803010125	UNIDADE DE REMUNERACAO P/DESLOCAMENTO DE PACIENTE POR TRANSPORTE TERRESTRE (CADA 50 KM )	N188	26 A 30	M	NOT REPORTED	0	SIA
NORTHEAST	BA	2010	08 – Ancillary health care activities	0803010125	UNIDADE DE REMUNERACAO P/DESLOCAMENTO DE PACIENTE POR TRANSPORTE TERRESTRE (CADA 50 KM )	N188	31 A 35	F	BLACK	0	SIA
NORTHEAST	BA	2010	08 – Ancillary health care activities	0803010125	UNIDADE DE REMUNERACAO P/DESLOCAMENTO DE PACIENTE POR TRANSPORTE TERRESTRE (CADA 50 KM )	N188	31 A 35	F	NOT REPORTED	0	SIA
NORTHEAST	BA	2010	08 – Ancillary health care activities	0803010125	UNIDADE DE REMUNERACAO P/DESLOCAMENTO DE PACIENTE POR TRANSPORTE TERRESTRE (CADA 50 KM )	N188	31 A 35	M	BROWN (PARDO)	178.2	SIA
NORTHEAST	BA	2010	08 – Ancillary health care activities	0803010125	UNIDADE DE REMUNERACAO P/DESLOCAMENTO DE PACIENTE POR TRANSPORTE TERRESTRE (CADA 50 KM )	N188	31 A 35	M	NOT REPORTED	0	SIA
NORTHEAST	BA	2010	08 – Ancillary health care activities	0803010125	UNIDADE DE REMUNERACAO P/DESLOCAMENTO DE PACIENTE POR TRANSPORTE TERRESTRE (CADA 50 KM )	N188	36 A 40	F	BROWN (PARDO)	39.6	SIA
NORTHEAST	BA	2010	08 – Ancillary health care activities	0803010125	UNIDADE DE REMUNERACAO P/DESLOCAMENTO DE PACIENTE POR TRANSPORTE TERRESTRE (CADA 50 KM )	N188	36 A 40	F	BLACK	64.35	SIA
NORTHEAST	BA	2010	08 – Ancillary health care activities	0803010125	UNIDADE DE REMUNERACAO P/DESLOCAMENTO DE PACIENTE POR TRANSPORTE TERRESTRE (CADA 50 KM )	N188	36 A 40	F	NOT REPORTED	301.95	SIA
NORTHEAST	BA	2010	08 – Ancillary health care activities	0803010125	UNIDADE DE REMUNERACAO P/DESLOCAMENTO DE PACIENTE POR TRANSPORTE TERRESTRE (CADA 50 KM )	N188	36 A 40	M	BROWN (PARDO)	108.9	SIA
NORTHEAST	BA	2010	08 – Ancillary health care activities	0803010125	UNIDADE DE REMUNERACAO P/DESLOCAMENTO DE PACIENTE POR TRANSPORTE TERRESTRE (CADA 50 KM )	N188	36 A 40	M	NOT REPORTED	306.9	SIA
NORTHEAST	BA	2010	08 – Ancillary health care activities	0803010125	UNIDADE DE REMUNERACAO P/DESLOCAMENTO DE PACIENTE POR TRANSPORTE TERRESTRE (CADA 50 KM )	N188	41 A 45	F	BROWN (PARDO)	148.5	SIA
NORTHEAST	BA	2010	08 – Ancillary health care activities	0803010125	UNIDADE DE REMUNERACAO P/DESLOCAMENTO DE PACIENTE POR TRANSPORTE TERRESTRE (CADA 50 KM )	N188	41 A 45	F	NOT REPORTED	188.1	SIA
NORTHEAST	BA	2010	08 – Ancillary health care activities	0803010125	UNIDADE DE REMUNERACAO P/DESLOCAMENTO DE PACIENTE POR TRANSPORTE TERRESTRE (CADA 50 KM )	N188	41 A 45	M	WHITE	188.1	SIA
NORTHEAST	BA	2010	08 – Ancillary health care activities	0803010125	UNIDADE DE REMUNERACAO P/DESLOCAMENTO DE PACIENTE POR TRANSPORTE TERRESTRE (CADA 50 KM )	N188	41 A 45	M	BROWN (PARDO)	1900.8	SIA
NORTHEAST	BA	2010	08 – Ancillary health care activities	0803010125	UNIDADE DE REMUNERACAO P/DESLOCAMENTO DE PACIENTE POR TRANSPORTE TERRESTRE (CADA 50 KM )	N188	41 A 45	M	NOT REPORTED	628.65	SIA
NORTHEAST	BA	2010	08 – Ancillary health care activities	0803010125	UNIDADE DE REMUNERACAO P/DESLOCAMENTO DE PACIENTE POR TRANSPORTE TERRESTRE (CADA 50 KM )	N188	46 A 50	F	BROWN (PARDO)	168.3	SIA
NORTHEAST	BA	2010	08 – Ancillary health care activities	0803010125	UNIDADE DE REMUNERACAO P/DESLOCAMENTO DE PACIENTE POR TRANSPORTE TERRESTRE (CADA 50 KM )	N188	46 A 50	F	NOT REPORTED	158.4	SIA
NORTHEAST	BA	2010	08 – Ancillary health care activities	0803010125	UNIDADE DE REMUNERACAO P/DESLOCAMENTO DE PACIENTE POR TRANSPORTE TERRESTRE (CADA 50 KM )	N188	46 A 50	M	WHITE	1930.5	SIA
NORTHEAST	BA	2010	08 – Ancillary health care activities	0803010125	UNIDADE DE REMUNERACAO P/DESLOCAMENTO DE PACIENTE POR TRANSPORTE TERRESTRE (CADA 50 KM )	N188	46 A 50	M	BROWN (PARDO)	945.45	SIA
NORTHEAST	BA	2010	08 – Ancillary health care activities	0803010125	UNIDADE DE REMUNERACAO P/DESLOCAMENTO DE PACIENTE POR TRANSPORTE TERRESTRE (CADA 50 KM )	N188	46 A 50	M	NOT REPORTED	1678.05	SIA
NORTHEAST	BA	2010	08 – Ancillary health care activities	0803010125	UNIDADE DE REMUNERACAO P/DESLOCAMENTO DE PACIENTE POR TRANSPORTE TERRESTRE (CADA 50 KM )	N188	51 A 55	F	ASIAN	237.6	SIA
NORTHEAST	BA	2010	08 – Ancillary health care activities	0803010125	UNIDADE DE REMUNERACAO P/DESLOCAMENTO DE PACIENTE POR TRANSPORTE TERRESTRE (CADA 50 KM )	N188	51 A 55	F	BROWN (PARDO)	1450.35	SIA
NORTHEAST	BA	2010	08 – Ancillary health care activities	0803010125	UNIDADE DE REMUNERACAO P/DESLOCAMENTO DE PACIENTE POR TRANSPORTE TERRESTRE (CADA 50 KM )	N188	51 A 55	M	ASIAN	99	SIA
NORTHEAST	BA	2010	08 – Ancillary health care activities	0803010125	UNIDADE DE REMUNERACAO P/DESLOCAMENTO DE PACIENTE POR TRANSPORTE TERRESTRE (CADA 50 KM )	N188	51 A 55	M	BROWN (PARDO)	1049.4	SIA
NORTHEAST	BA	2010	08 – Ancillary health care activities	0803010125	UNIDADE DE REMUNERACAO P/DESLOCAMENTO DE PACIENTE POR TRANSPORTE TERRESTRE (CADA 50 KM )	N188	51 A 55	M	BLACK	3796.65	SIA
NORTHEAST	BA	2010	08 – Ancillary health care activities	0803010125	UNIDADE DE REMUNERACAO P/DESLOCAMENTO DE PACIENTE POR TRANSPORTE TERRESTRE (CADA 50 KM )	N188	51 A 55	M	NOT REPORTED	277.2	SIA
NORTHEAST	BA	2010	08 – Ancillary health care activities	0803010125	UNIDADE DE REMUNERACAO P/DESLOCAMENTO DE PACIENTE POR TRANSPORTE TERRESTRE (CADA 50 KM )	N188	56 A 60	F	BROWN (PARDO)	861.3	SIA
NORTHEAST	BA	2010	08 – Ancillary health care activities	0803010125	UNIDADE DE REMUNERACAO P/DESLOCAMENTO DE PACIENTE POR TRANSPORTE TERRESTRE (CADA 50 KM )	N188	56 A 60	F	NOT REPORTED	103.95	SIA
NORTHEAST	BA	2010	08 – Ancillary health care activities	0803010125	UNIDADE DE REMUNERACAO P/DESLOCAMENTO DE PACIENTE POR TRANSPORTE TERRESTRE (CADA 50 KM )	N188	56 A 60	M	WHITE	1885.95	SIA
NORTHEAST	BA	2010	08 – Ancillary health care activities	0803010125	UNIDADE DE REMUNERACAO P/DESLOCAMENTO DE PACIENTE POR TRANSPORTE TERRESTRE (CADA 50 KM )	N188	56 A 60	M	BROWN (PARDO)	1197.9	SIA
NORTHEAST	BA	2010	08 – Ancillary health care activities	0803010125	UNIDADE DE REMUNERACAO P/DESLOCAMENTO DE PACIENTE POR TRANSPORTE TERRESTRE (CADA 50 KM )	N188	56 A 60	M	NOT REPORTED	0	SIA
NORTHEAST	BA	2010	08 – Ancillary health care activities	0803010125	UNIDADE DE REMUNERACAO P/DESLOCAMENTO DE PACIENTE POR TRANSPORTE TERRESTRE (CADA 50 KM )	N188	61 A 65	M	BROWN (PARDO)	44.55	SIA
NORTHEAST	BA	2010	08 – Ancillary health care activities	0803010125	UNIDADE DE REMUNERACAO P/DESLOCAMENTO DE PACIENTE POR TRANSPORTE TERRESTRE (CADA 50 KM )	N188	61 A 65	M	NOT REPORTED	2668.05	SIA
NORTHEAST	BA	2010	08 – Ancillary health care activities	0803010125	UNIDADE DE REMUNERACAO P/DESLOCAMENTO DE PACIENTE POR TRANSPORTE TERRESTRE (CADA 50 KM )	N188	66 A 70	F	NOT REPORTED	0	SIA
NORTHEAST	BA	2010	08 – Ancillary health care activities	0803010125	UNIDADE DE REMUNERACAO P/DESLOCAMENTO DE PACIENTE POR TRANSPORTE TERRESTRE (CADA 50 KM )	N188	66 A 70	M	BROWN (PARDO)	173.25	SIA
NORTHEAST	BA	2010	08 – Ancillary health care activities	0803010125	UNIDADE DE REMUNERACAO P/DESLOCAMENTO DE PACIENTE POR TRANSPORTE TERRESTRE (CADA 50 KM )	N188	66 A 70	M	NOT REPORTED	668.25	SIA
NORTHEAST	BA	2010	08 – Ancillary health care activities	0803010125	UNIDADE DE REMUNERACAO P/DESLOCAMENTO DE PACIENTE POR TRANSPORTE TERRESTRE (CADA 50 KM )	N188	71 A 75	F	BROWN (PARDO)	188.1	SIA
NORTHEAST	BA	2010	08 – Ancillary health care activities	0803010125	UNIDADE DE REMUNERACAO P/DESLOCAMENTO DE PACIENTE POR TRANSPORTE TERRESTRE (CADA 50 KM )	N188	71 A 75	F	NOT REPORTED	193.05	SIA
NORTHEAST	BA	2010	08 – Ancillary health care activities	0803010125	UNIDADE DE REMUNERACAO P/DESLOCAMENTO DE PACIENTE POR TRANSPORTE TERRESTRE (CADA 50 KM )	N188	71 A 75	M	BROWN (PARDO)	0	SIA
NORTHEAST	BA	2010	08 – Ancillary health care activities	0803010125	UNIDADE DE REMUNERACAO P/DESLOCAMENTO DE PACIENTE POR TRANSPORTE TERRESTRE (CADA 50 KM )	N188	71 A 75	M	NOT REPORTED	257.4	SIA
NORTHEAST	BA	2010	08 – Ancillary health care activities	0803010125	UNIDADE DE REMUNERACAO P/DESLOCAMENTO DE PACIENTE POR TRANSPORTE TERRESTRE (CADA 50 KM )	N188	76 A 80	F	NOT REPORTED	831.6	SIA
NORTHEAST	BA	2010	08 – Ancillary health care activities	0803010125	UNIDADE DE REMUNERACAO P/DESLOCAMENTO DE PACIENTE POR TRANSPORTE TERRESTRE (CADA 50 KM )	N188	76 A 80	M	BROWN (PARDO)	321.75	SIA
NORTHEAST	BA	2010	08 – Ancillary health care activities	0803010125	UNIDADE DE REMUNERACAO P/DESLOCAMENTO DE PACIENTE POR TRANSPORTE TERRESTRE (CADA 50 KM )	N188	76 A 80	M	BLACK	257.4	SIA
NORTHEAST	BA	2010	08 – Ancillary health care activities	0803010125	UNIDADE DE REMUNERACAO P/DESLOCAMENTO DE PACIENTE POR TRANSPORTE TERRESTRE (CADA 50 KM )	N188	81 A 85	M	BROWN (PARDO)	39.6	SIA
NORTHEAST	BA	2010	08 – Ancillary health care activities	0803010125	UNIDADE DE REMUNERACAO P/DESLOCAMENTO DE PACIENTE POR TRANSPORTE TERRESTRE (CADA 50 KM )	N188	81 A 85	M	NOT REPORTED	1816.65	SIA
NORTHEAST	BA	2010	08 – Ancillary health care activities	0803010125	UNIDADE DE REMUNERACAO P/DESLOCAMENTO DE PACIENTE POR TRANSPORTE TERRESTRE (CADA 50 KM )	N188	86 A 90	M	NOT REPORTED	0	SIA
NORTHEAST	BA	2010	08 – Ancillary health care activities	0803010125	UNIDADE DE REMUNERACAO P/DESLOCAMENTO DE PACIENTE POR TRANSPORTE TERRESTRE (CADA 50 KM )	N189	18 A 20	M	BROWN (PARDO)	0	SIA
NORTHEAST	BA	2010	08 – Ancillary health care activities	0803010125	UNIDADE DE REMUNERACAO P/DESLOCAMENTO DE PACIENTE POR TRANSPORTE TERRESTRE (CADA 50 KM )	N189	21 A 25	F	NOT REPORTED	5009.4	SIA
NORTHEAST	BA	2010	08 – Ancillary health care activities	0803010125	UNIDADE DE REMUNERACAO P/DESLOCAMENTO DE PACIENTE POR TRANSPORTE TERRESTRE (CADA 50 KM )	N189	21 A 25	M	BROWN (PARDO)	504.9	SIA
NORTHEAST	BA	2010	08 – Ancillary health care activities	0803010125	UNIDADE DE REMUNERACAO P/DESLOCAMENTO DE PACIENTE POR TRANSPORTE TERRESTRE (CADA 50 KM )	N189	21 A 25	M	NOT REPORTED	386.1	SIA
NORTHEAST	BA	2010	08 – Ancillary health care activities	0803010125	UNIDADE DE REMUNERACAO P/DESLOCAMENTO DE PACIENTE POR TRANSPORTE TERRESTRE (CADA 50 KM )	N189	26 A 30	F	BROWN (PARDO)	400.95	SIA
NORTHEAST	BA	2010	08 – Ancillary health care activities	0803010125	UNIDADE DE REMUNERACAO P/DESLOCAMENTO DE PACIENTE POR TRANSPORTE TERRESTRE (CADA 50 KM )	N189	26 A 30	F	NOT REPORTED	3177.9	SIA
NORTHEAST	BA	2010	08 – Ancillary health care activities	0803010125	UNIDADE DE REMUNERACAO P/DESLOCAMENTO DE PACIENTE POR TRANSPORTE TERRESTRE (CADA 50 KM )	N189	26 A 30	M	BROWN (PARDO)	79.2	SIA
NORTHEAST	BA	2010	08 – Ancillary health care activities	0803010125	UNIDADE DE REMUNERACAO P/DESLOCAMENTO DE PACIENTE POR TRANSPORTE TERRESTRE (CADA 50 KM )	N189	26 A 30	M	NOT REPORTED	613.8	SIA
NORTHEAST	BA	2010	08 – Ancillary health care activities	0803010125	UNIDADE DE REMUNERACAO P/DESLOCAMENTO DE PACIENTE POR TRANSPORTE TERRESTRE (CADA 50 KM )	N189	31 A 35	F	BROWN (PARDO)	173.25	SIA
NORTHEAST	BA	2010	08 – Ancillary health care activities	0803010125	UNIDADE DE REMUNERACAO P/DESLOCAMENTO DE PACIENTE POR TRANSPORTE TERRESTRE (CADA 50 KM )	N189	31 A 35	F	NOT REPORTED	1529.55	SIA
NORTHEAST	BA	2010	08 – Ancillary health care activities	0803010125	UNIDADE DE REMUNERACAO P/DESLOCAMENTO DE PACIENTE POR TRANSPORTE TERRESTRE (CADA 50 KM )	N189	31 A 35	M	BROWN (PARDO)	1980	SIA
NORTHEAST	BA	2010	08 – Ancillary health care activities	0803010125	UNIDADE DE REMUNERACAO P/DESLOCAMENTO DE PACIENTE POR TRANSPORTE TERRESTRE (CADA 50 KM )	N189	31 A 35	M	NOT REPORTED	3242.25	SIA
NORTHEAST	BA	2010	08 – Ancillary health care activities	0803010125	UNIDADE DE REMUNERACAO P/DESLOCAMENTO DE PACIENTE POR TRANSPORTE TERRESTRE (CADA 50 KM )	N189	36 A 40	F	NOT REPORTED	1480.05	SIA
NORTHEAST	BA	2010	08 – Ancillary health care activities	0803010125	UNIDADE DE REMUNERACAO P/DESLOCAMENTO DE PACIENTE POR TRANSPORTE TERRESTRE (CADA 50 KM )	N189	36 A 40	M	BROWN (PARDO)	1381.05	SIA
NORTHEAST	BA	2010	08 – Ancillary health care activities	0803010125	UNIDADE DE REMUNERACAO P/DESLOCAMENTO DE PACIENTE POR TRANSPORTE TERRESTRE (CADA 50 KM )	N189	41 A 45	F	NOT REPORTED	3811.5	SIA
NORTHEAST	BA	2010	08 – Ancillary health care activities	0803010125	UNIDADE DE REMUNERACAO P/DESLOCAMENTO DE PACIENTE POR TRANSPORTE TERRESTRE (CADA 50 KM )	N189	41 A 45	M	BROWN (PARDO)	79.2	SIA
NORTHEAST	BA	2010	08 – Ancillary health care activities	0803010125	UNIDADE DE REMUNERACAO P/DESLOCAMENTO DE PACIENTE POR TRANSPORTE TERRESTRE (CADA 50 KM )	N189	46 A 50	F	BROWN (PARDO)	4088.7	SIA
NORTHEAST	BA	2010	08 – Ancillary health care activities	0803010125	UNIDADE DE REMUNERACAO P/DESLOCAMENTO DE PACIENTE POR TRANSPORTE TERRESTRE (CADA 50 KM )	N189	46 A 50	M	BROWN (PARDO)	1014.75	SIA
NORTHEAST	BA	2010	08 – Ancillary health care activities	0803010125	UNIDADE DE REMUNERACAO P/DESLOCAMENTO DE PACIENTE POR TRANSPORTE TERRESTRE (CADA 50 KM )	N189	51 A 55	F	BROWN (PARDO)	2499.75	SIA
NORTHEAST	BA	2010	08 – Ancillary health care activities	0803010125	UNIDADE DE REMUNERACAO P/DESLOCAMENTO DE PACIENTE POR TRANSPORTE TERRESTRE (CADA 50 KM )	N189	51 A 55	F	NOT REPORTED	4078.8	SIA
NORTHEAST	BA	2010	08 – Ancillary health care activities	0803010125	UNIDADE DE REMUNERACAO P/DESLOCAMENTO DE PACIENTE POR TRANSPORTE TERRESTRE (CADA 50 KM )	N189	51 A 55	M	BROWN (PARDO)	2103.75	SIA
NORTHEAST	BA	2010	08 – Ancillary health care activities	0803010125	UNIDADE DE REMUNERACAO P/DESLOCAMENTO DE PACIENTE POR TRANSPORTE TERRESTRE (CADA 50 KM )	N189	51 A 55	M	NOT REPORTED	3059.1	SIA
NORTHEAST	BA	2010	08 – Ancillary health care activities	0803010125	UNIDADE DE REMUNERACAO P/DESLOCAMENTO DE PACIENTE POR TRANSPORTE TERRESTRE (CADA 50 KM )	N189	56 A 60	F	WHITE	584.1	SIA
NORTHEAST	BA	2010	08 – Ancillary health care activities	0803010125	UNIDADE DE REMUNERACAO P/DESLOCAMENTO DE PACIENTE POR TRANSPORTE TERRESTRE (CADA 50 KM )	N189	56 A 60	F	BROWN (PARDO)	519.75	SIA
NORTHEAST	BA	2010	08 – Ancillary health care activities	0803010125	UNIDADE DE REMUNERACAO P/DESLOCAMENTO DE PACIENTE POR TRANSPORTE TERRESTRE (CADA 50 KM )	N189	56 A 60	M	BROWN (PARDO)	990	SIA
NORTHEAST	BA	2010	08 – Ancillary health care activities	0803010125	UNIDADE DE REMUNERACAO P/DESLOCAMENTO DE PACIENTE POR TRANSPORTE TERRESTRE (CADA 50 KM )	N189	56 A 60	M	NOT REPORTED	2727.45	SIA
NORTHEAST	BA	2010	08 – Ancillary health care activities	0803010125	UNIDADE DE REMUNERACAO P/DESLOCAMENTO DE PACIENTE POR TRANSPORTE TERRESTRE (CADA 50 KM )	N189	61 A 65	F	BROWN (PARDO)	108.9	SIA
NORTHEAST	BA	2010	08 – Ancillary health care activities	0803010125	UNIDADE DE REMUNERACAO P/DESLOCAMENTO DE PACIENTE POR TRANSPORTE TERRESTRE (CADA 50 KM )	N189	61 A 65	M	ASIAN	1356.3	SIA
NORTHEAST	BA	2010	08 – Ancillary health care activities	0803010125	UNIDADE DE REMUNERACAO P/DESLOCAMENTO DE PACIENTE POR TRANSPORTE TERRESTRE (CADA 50 KM )	N189	61 A 65	M	BROWN (PARDO)	519.75	SIA
NORTHEAST	BA	2010	08 – Ancillary health care activities	0803010125	UNIDADE DE REMUNERACAO P/DESLOCAMENTO DE PACIENTE POR TRANSPORTE TERRESTRE (CADA 50 KM )	N189	66 A 70	F	BROWN (PARDO)	960.3	SIA
NORTHEAST	BA	2010	08 – Ancillary health care activities	0803010125	UNIDADE DE REMUNERACAO P/DESLOCAMENTO DE PACIENTE POR TRANSPORTE TERRESTRE (CADA 50 KM )	N189	66 A 70	M	BROWN (PARDO)	519.75	SIA
NORTHEAST	BA	2010	08 – Ancillary health care activities	0803010125	UNIDADE DE REMUNERACAO P/DESLOCAMENTO DE PACIENTE POR TRANSPORTE TERRESTRE (CADA 50 KM )	N189	66 A 70	M	NOT REPORTED	2781.9	SIA
NORTHEAST	BA	2010	08 – Ancillary health care activities	0803010125	UNIDADE DE REMUNERACAO P/DESLOCAMENTO DE PACIENTE POR TRANSPORTE TERRESTRE (CADA 50 KM )	N189	71 A 75	F	BROWN (PARDO)	2178	SIA
NORTHEAST	BA	2010	08 – Ancillary health care activities	0803010125	UNIDADE DE REMUNERACAO P/DESLOCAMENTO DE PACIENTE POR TRANSPORTE TERRESTRE (CADA 50 KM )	N189	71 A 75	F	NOT REPORTED	237.6	SIA
NORTHEAST	BA	2010	08 – Ancillary health care activities	0803010125	UNIDADE DE REMUNERACAO P/DESLOCAMENTO DE PACIENTE POR TRANSPORTE TERRESTRE (CADA 50 KM )	N189	71 A 75	M	BROWN (PARDO)	237.6	SIA
NORTHEAST	BA	2010	08 – Ancillary health care activities	0803010125	UNIDADE DE REMUNERACAO P/DESLOCAMENTO DE PACIENTE POR TRANSPORTE TERRESTRE (CADA 50 KM )	N189	71 A 75	M	NOT REPORTED	1722.6	SIA
NORTHEAST	BA	2010	08 – Ancillary health care activities	0803010125	UNIDADE DE REMUNERACAO P/DESLOCAMENTO DE PACIENTE POR TRANSPORTE TERRESTRE (CADA 50 KM )	N189	76 A 80	M	NOT REPORTED	346.5	SIA
NORTHEAST	BA	2010	08 – Ancillary health care activities	0803010125	UNIDADE DE REMUNERACAO P/DESLOCAMENTO DE PACIENTE POR TRANSPORTE TERRESTRE (CADA 50 KM )	N189	86 A 90	M	WHITE	396	SIA
NORTHEAST	BA	2010	08 – Ancillary health care activities	0803010125	UNIDADE DE REMUNERACAO P/DESLOCAMENTO DE PACIENTE POR TRANSPORTE TERRESTRE (CADA 50 KM )	N189	86 A 90	M	BROWN (PARDO)	1188	SIA
NORTHEAST	CE	2010	02 – Diagnostic procedures	0202030679	PESQUISA DE ANTICORPOS CONTRA O VIRUS DA HEPATITE C (ANTI-HCV)	N189	46 A 50	M	NOT REPORTED	37.1	SIA
NORTHEAST	CE	2010	02 – Diagnostic procedures	0206010079	TOMOGRAFIA COMPUTADORIZADA DO CRANIO	N188	86 A 90	M	BROWN (PARDO)	97.44	SIA
NORTHEAST	CE	2010	02 – Diagnostic procedures	0206010079	TOMOGRAFIA COMPUTADORIZADA DO CRANIO	N189	41 A 45	M	WHITE	97.44	SIA
NORTHEAST	CE	2010	02 – Diagnostic procedures	0206010079	TOMOGRAFIA COMPUTADORIZADA DO CRANIO	N189	56 A 60	M	NOT REPORTED	97.44	SIA
NORTHEAST	CE	2010	02 – Diagnostic procedures	0206030010	TOMOGRAFIA COMPUTADORIZADA DE ABDOMEN SUPERIOR	N188	41 A 45	F	BROWN (PARDO)	0	SIA
NORTHEAST	CE	2010	02 – Diagnostic procedures	0206030010	TOMOGRAFIA COMPUTADORIZADA DE ABDOMEN SUPERIOR	N188	51 A 55	M	BROWN (PARDO)	138.63	SIA
NORTHEAST	CE	2010	02 – Diagnostic procedures	0206030010	TOMOGRAFIA COMPUTADORIZADA DE ABDOMEN SUPERIOR	N189	31 A 35	F	WHITE	138.63	SIA
NORTHEAST	CE	2010	02 – Diagnostic procedures	0206030010	TOMOGRAFIA COMPUTADORIZADA DE ABDOMEN SUPERIOR	N189	36 A 40	F	BROWN (PARDO)	0	SIA
NORTHEAST	CE	2010	02 – Diagnostic procedures	0206030010	TOMOGRAFIA COMPUTADORIZADA DE ABDOMEN SUPERIOR	N189	66 A 70	M	NOT REPORTED	138.63	SIA
NORTHEAST	CE	2010	02 – Diagnostic procedures	0206030010	TOMOGRAFIA COMPUTADORIZADA DE ABDOMEN SUPERIOR	N189	86 A 90	F	BROWN (PARDO)	0	SIA
NORTHEAST	CE	2010	02 – Diagnostic procedures	0206030037	TOMOGRAFIA COMPUTADORIZADA DE PELVE / BACIA / ABDOMEN INFERIOR	N189	51 A 55	F	BROWN (PARDO)	0	SIA
NORTHEAST	CE	2010	02 – Diagnostic procedures	0207030014	RESSONANCIA MAGNETICA DE ABDOMEN SUPERIOR	N189	56 A 60	M	BROWN (PARDO)	268.75	SIA
NORTHEAST	CE	2010	02 – Diagnostic procedures	0207030022	RESSONANCIA MAGNETICA DE BACIA / PELVE / ABDOMEN INFERIOR	N189	56 A 60	M	BROWN (PARDO)	268.75	SIA
NORTHEAST	CE	2010	02 – Diagnostic procedures	0207030049	RESSONANCIA MAGNETICA DE VIAS BILIARES/COLANGIORRESSONANCIA	N189	21 A 25	M	BROWN (PARDO)	268.75	SIA
NORTHEAST	CE	2010	02 – Diagnostic procedures	0207030049	RESSONANCIA MAGNETICA DE VIAS BILIARES/COLANGIORRESSONANCIA	N189	41 A 45	M	BROWN (PARDO)	0	SIA
NORTHEAST	CE	2010	02 – Diagnostic procedures	0208010025	CINTILOGRAFIA DE MIOCARDIO P/ AVALIACAO DA PERFUSAO EM SITUACAO DE ESTRESSE (MINIMO 3 PROJECOES)	N189	66 A 70	F	NOT REPORTED	408.52	SIA
NORTHEAST	CE	2010	02 – Diagnostic procedures	0208010033	CINTILOGRAFIA DE MIOCARDIO P/ AVALIACAO DA PERFUSAO EM SITUACAO DE REPOUSO (MINIMO 3 PROJECOES)	N189	66 A 70	F	NOT REPORTED	383.07	SIA
NORTHEAST	CE	2010	02 – Diagnostic procedures	0208040056	CINTILOGRAFIA RENAL/RENOGRAMA (QUALITATIVA E/OU QUANTITATIVA)	N189	31 A 35	M	BROWN (PARDO)	133.03	SIA
NORTHEAST	CE	2010	02 – Diagnostic procedures	0208040056	CINTILOGRAFIA RENAL/RENOGRAMA (QUALITATIVA E/OU QUANTITATIVA)	N189	31 A 35	M	BLACK	133.03	SIA
NORTHEAST	CE	2010	02 – Diagnostic procedures	0208040056	CINTILOGRAFIA RENAL/RENOGRAMA (QUALITATIVA E/OU QUANTITATIVA)	N189	41 A 45	F	BLACK	133.03	SIA
NORTHEAST	CE	2010	02 – Diagnostic procedures	0208040056	CINTILOGRAFIA RENAL/RENOGRAMA (QUALITATIVA E/OU QUANTITATIVA)	N189	61 A 65	M	NOT REPORTED	133.03	SIA
NORTHEAST	CE	2010	02 – Diagnostic procedures	0208040102	ESTUDO RENAL DINAMICO C/ OU S/ DIURETICO	N189	31 A 35	M	BROWN (PARDO)	330.48	SIA
NORTHEAST	CE	2010	02 – Diagnostic procedures	0210010045	AORTOGRAFIA ABDOMINAL	N189	61 A 65	M	BROWN (PARDO)	189.73	SIA
NORTHEAST	CE	2010	02 – Diagnostic procedures	0210010045	AORTOGRAFIA ABDOMINAL	N189	61 A 65	M	NOT REPORTED	189.73	SIA
NORTHEAST	CE	2010	02 – Diagnostic procedures	0210010070	ARTERIOGRAFIA DE MEMBRO	N189	31 A 35	F	NOT REPORTED	179.46	SIA
NORTHEAST	CE	2010	02 – Diagnostic procedures	0210010070	ARTERIOGRAFIA DE MEMBRO	N189	61 A 65	M	NOT REPORTED	179.46	SIA
NORTHEAST	CE	2010	02 – Diagnostic procedures	0210010088	ARTERIOGRAFIA DIGITAL (POR VIA VENOSA)	N189	61 A 65	M	BROWN (PARDO)	200.01	SIA
NORTHEAST	CE	2010	02 – Diagnostic procedures	0210010142	ARTERIOGRAFIA SELETIVA POR CATETER (POR VASO)	N189	21 A 25	M	NOT REPORTED	201.51	SIA
NORTHEAST	CE	2010	02 – Diagnostic procedures	0210010142	ARTERIOGRAFIA SELETIVA POR CATETER (POR VASO)	N189	61 A 65	M	BROWN (PARDO)	201.51	SIA
NORTHEAST	CE	2010	02 – Diagnostic procedures	0210010142	ARTERIOGRAFIA SELETIVA POR CATETER (POR VASO)	N189	61 A 65	M	NOT REPORTED	201.51	SIA
NORTHEAST	CE	2010	02 – Diagnostic procedures	0210010177	FLEBOGRAFIA DE MEMBRO	N189	21 A 25	M	WHITE	291.88	SIA
NORTHEAST	CE	2010	02 – Diagnostic procedures	0210010177	FLEBOGRAFIA DE MEMBRO	N189	26 A 30	F	WHITE	145.94	SIA
NORTHEAST	CE	2010	02 – Diagnostic procedures	0210010177	FLEBOGRAFIA DE MEMBRO	N189	26 A 30	F	NOT REPORTED	291.88	SIA
NORTHEAST	CE	2010	02 – Diagnostic procedures	0210010177	FLEBOGRAFIA DE MEMBRO	N189	41 A 45	F	NOT REPORTED	145.94	SIA
NORTHEAST	CE	2010	02 – Diagnostic procedures	0210010177	FLEBOGRAFIA DE MEMBRO	N189	41 A 45	M	WHITE	145.94	SIA
NORTHEAST	CE	2010	02 – Diagnostic procedures	0210010177	FLEBOGRAFIA DE MEMBRO	N189	46 A 50	M	NOT REPORTED	291.88	SIA
NORTHEAST	CE	2010	02 – Diagnostic procedures	0210010177	FLEBOGRAFIA DE MEMBRO	N189	51 A 55	F	WHITE	291.88	SIA
NORTHEAST	CE	2010	02 – Diagnostic procedures	0210010177	FLEBOGRAFIA DE MEMBRO	N189	56 A 60	F	NOT REPORTED	291.88	SIA
NORTHEAST	CE	2010	02 – Diagnostic procedures	0210010177	FLEBOGRAFIA DE MEMBRO	N189	61 A 65	F	WHITE	291.88	SIA
NORTHEAST	CE	2010	02 – Diagnostic procedures	0210010177	FLEBOGRAFIA DE MEMBRO	N189	61 A 65	M	WHITE	145.94	SIA
NORTHEAST	CE	2010	02 – Diagnostic procedures	0210010177	FLEBOGRAFIA DE MEMBRO	N189	61 A 65	M	NOT REPORTED	145.94	SIA
NORTHEAST	CE	2010	02 – Diagnostic procedures	0210010177	FLEBOGRAFIA DE MEMBRO	N189	71 A 75	F	WHITE	145.94	SIA
NORTHEAST	CE	2010	02 – Diagnostic procedures	0210010185	FLEBOGRAFIA DE CAVA INFERIOR E/OU SUPERIOR	N189	21 A 25	M	WHITE	200.01	SIA
NORTHEAST	CE	2010	02 – Diagnostic procedures	0210010185	FLEBOGRAFIA DE CAVA INFERIOR E/OU SUPERIOR	N189	26 A 30	F	NOT REPORTED	200.01	SIA
NORTHEAST	CE	2010	02 – Diagnostic procedures	0210010185	FLEBOGRAFIA DE CAVA INFERIOR E/OU SUPERIOR	N189	41 A 45	F	NOT REPORTED	200.01	SIA
NORTHEAST	CE	2010	02 – Diagnostic procedures	0210010185	FLEBOGRAFIA DE CAVA INFERIOR E/OU SUPERIOR	N189	41 A 45	M	WHITE	200.01	SIA
NORTHEAST	CE	2010	02 – Diagnostic procedures	0210010185	FLEBOGRAFIA DE CAVA INFERIOR E/OU SUPERIOR	N189	46 A 50	M	WHITE	200.01	SIA
NORTHEAST	CE	2010	02 – Diagnostic procedures	0210010185	FLEBOGRAFIA DE CAVA INFERIOR E/OU SUPERIOR	N189	46 A 50	M	NOT REPORTED	200.01	SIA
NORTHEAST	CE	2010	02 – Diagnostic procedures	0210010185	FLEBOGRAFIA DE CAVA INFERIOR E/OU SUPERIOR	N189	51 A 55	F	WHITE	400.02	SIA
NORTHEAST	CE	2010	02 – Diagnostic procedures	0210010185	FLEBOGRAFIA DE CAVA INFERIOR E/OU SUPERIOR	N189	56 A 60	F	NOT REPORTED	200.01	SIA
NORTHEAST	CE	2010	02 – Diagnostic procedures	0210010185	FLEBOGRAFIA DE CAVA INFERIOR E/OU SUPERIOR	N189	56 A 60	M	WHITE	200.01	SIA
NORTHEAST	CE	2010	02 – Diagnostic procedures	0210010185	FLEBOGRAFIA DE CAVA INFERIOR E/OU SUPERIOR	N189	61 A 65	F	WHITE	200.01	SIA
NORTHEAST	CE	2010	02 – Diagnostic procedures	0210010185	FLEBOGRAFIA DE CAVA INFERIOR E/OU SUPERIOR	N189	61 A 65	M	WHITE	200.01	SIA
NORTHEAST	CE	2010	02 – Diagnostic procedures	0210010185	FLEBOGRAFIA DE CAVA INFERIOR E/OU SUPERIOR	N189	61 A 65	M	NOT REPORTED	200.01	SIA
NORTHEAST	CE	2010	02 – Diagnostic procedures	0210010185	FLEBOGRAFIA DE CAVA INFERIOR E/OU SUPERIOR	N189	71 A 75	F	WHITE	200.01	SIA
NORTHEAST	CE	2010	06 – Medications	0601040040	NOT INFORMED	N188	46 A 50	F	NOT REPORTED	346.5	SIA
NORTHEAST	CE	2010	06 – Medications	0601040040	NOT INFORMED	N188	46 A 50	M	NOT REPORTED	92.4	SIA
NORTHEAST	CE	2010	06 – Medications	0601040040	NOT INFORMED	N188	51 A 55	F	BROWN (PARDO)	46.2	SIA
NORTHEAST	CE	2010	06 – Medications	0601040040	NOT INFORMED	N188	66 A 70	F	NOT REPORTED	46.2	SIA
NORTHEAST	CE	2010	06 – Medications	0601040040	NOT INFORMED	N188	71 A 75	M	NOT REPORTED	46.2	SIA
NORTHEAST	CE	2010	06 – Medications	0601040040	NOT INFORMED	N188	81 A 85	F	NOT REPORTED	123.2	SIA
NORTHEAST	CE	2010	06 – Medications	0601040058	NOT INFORMED	N188	36 A 40	F	NOT REPORTED	0	SIA
NORTHEAST	CE	2010	06 – Medications	0601040058	NOT INFORMED	N188	36 A 40	M	BROWN (PARDO)	0	SIA
NORTHEAST	CE	2010	06 – Medications	0601040058	NOT INFORMED	N188	41 A 45	M	NOT REPORTED	0	SIA
NORTHEAST	CE	2010	06 – Medications	0601040058	NOT INFORMED	N188	51 A 55	F	NOT REPORTED	0	SIA
NORTHEAST	CE	2010	06 – Medications	0601040058	NOT INFORMED	N188	56 A 60	F	NOT REPORTED	0	SIA
NORTHEAST	CE	2010	06 – Medications	0601040058	NOT INFORMED	N188	56 A 60	M	NOT REPORTED	0	SIA
NORTHEAST	CE	2010	06 – Medications	0601040058	NOT INFORMED	N188	66 A 70	F	NOT REPORTED	0	SIA
NORTHEAST	CE	2010	06 – Medications	0601040058	NOT INFORMED	N188	66 A 70	M	NOT REPORTED	0	SIA
NORTHEAST	CE	2010	06 – Medications	0601040058	NOT INFORMED	N188	71 A 75	F	NOT REPORTED	0	SIA
NORTHEAST	CE	2010	06 – Medications	0601040058	NOT INFORMED	N188	81 A 85	M	NOT REPORTED	0	SIA
NORTHEAST	CE	2010	06 – Medications	0601040058	NOT INFORMED	N188	86 A 90	M	NOT REPORTED	0	SIA
NORTHEAST	CE	2010	06 – Medications	0601040058	NOT INFORMED	N188	91 A 95	M	NOT REPORTED	0	SIA
NORTHEAST	CE	2010	06 – Medications	0604470029	ALFAEPOETINA 2.000 UI INJETAVEL (POR FRASCO-AMPOLA)	N188	26 A 30	F	BROWN (PARDO)	0	SIA
NORTHEAST	CE	2010	06 – Medications	0604470029	ALFAEPOETINA 2.000 UI INJETAVEL (POR FRASCO-AMPOLA)	N188	26 A 30	M	NOT REPORTED	0	SIA
NORTHEAST	CE	2010	06 – Medications	0604470029	ALFAEPOETINA 2.000 UI INJETAVEL (POR FRASCO-AMPOLA)	N188	31 A 35	F	NOT REPORTED	0	SIA
NORTHEAST	CE	2010	06 – Medications	0604470029	ALFAEPOETINA 2.000 UI INJETAVEL (POR FRASCO-AMPOLA)	N188	56 A 60	M	NOT REPORTED	0	SIA
NORTHEAST	CE	2010	06 – Medications	0604470029	ALFAEPOETINA 2.000 UI INJETAVEL (POR FRASCO-AMPOLA)	N188	61 A 65	M	NOT REPORTED	0	SIA
NORTHEAST	CE	2010	06 – Medications	0604470029	ALFAEPOETINA 2.000 UI INJETAVEL (POR FRASCO-AMPOLA)	N188	66 A 70	F	BROWN (PARDO)	0	SIA
NORTHEAST	CE	2010	06 – Medications	0604470029	ALFAEPOETINA 2.000 UI INJETAVEL (POR FRASCO-AMPOLA)	N188	66 A 70	F	NOT REPORTED	0	SIA
NORTHEAST	CE	2010	06 – Medications	0604470029	ALFAEPOETINA 2.000 UI INJETAVEL (POR FRASCO-AMPOLA)	N188	71 A 75	M	BROWN (PARDO)	0	SIA
NORTHEAST	CE	2010	06 – Medications	0604470029	ALFAEPOETINA 2.000 UI INJETAVEL (POR FRASCO-AMPOLA)	N188	71 A 75	M	NOT REPORTED	0	SIA
NORTHEAST	CE	2010	06 – Medications	0604470029	ALFAEPOETINA 2.000 UI INJETAVEL (POR FRASCO-AMPOLA)	N188	76 A 80	F	NOT REPORTED	0	SIA
NORTHEAST	CE	2010	06 – Medications	0604470029	ALFAEPOETINA 2.000 UI INJETAVEL (POR FRASCO-AMPOLA)	N188	81 A 85	F	NOT REPORTED	0	SIA
NORTHEAST	CE	2010	06 – Medications	0604470029	ALFAEPOETINA 2.000 UI INJETAVEL (POR FRASCO-AMPOLA)	N188	81 A 85	M	NOT REPORTED	0	SIA
NORTHEAST	CE	2010	06 – Medications	0604470037	ALFAEPOETINA 3.000 UI INJETAVEL (POR FRASCO-AMPOLA)	N188	21 A 25	F	NOT REPORTED	181.44	SIA
NORTHEAST	CE	2010	06 – Medications	0604470037	ALFAEPOETINA 3.000 UI INJETAVEL (POR FRASCO-AMPOLA)	N188	26 A 30	F	NOT REPORTED	201.6	SIA
NORTHEAST	CE	2010	06 – Medications	0604470037	ALFAEPOETINA 3.000 UI INJETAVEL (POR FRASCO-AMPOLA)	N188	26 A 30	M	NOT REPORTED	181.44	SIA
NORTHEAST	CE	2010	06 – Medications	0604470037	ALFAEPOETINA 3.000 UI INJETAVEL (POR FRASCO-AMPOLA)	N188	31 A 35	F	NOT REPORTED	120.96	SIA
NORTHEAST	CE	2010	06 – Medications	0604470037	ALFAEPOETINA 3.000 UI INJETAVEL (POR FRASCO-AMPOLA)	N188	31 A 35	M	NOT REPORTED	30.24	SIA
NORTHEAST	CE	2010	06 – Medications	0604470037	ALFAEPOETINA 3.000 UI INJETAVEL (POR FRASCO-AMPOLA)	N188	36 A 40	M	NOT REPORTED	181.44	SIA
NORTHEAST	CE	2010	06 – Medications	0604470037	ALFAEPOETINA 3.000 UI INJETAVEL (POR FRASCO-AMPOLA)	N188	41 A 45	F	NOT REPORTED	302.4	SIA
NORTHEAST	CE	2010	06 – Medications	0604470037	ALFAEPOETINA 3.000 UI INJETAVEL (POR FRASCO-AMPOLA)	N188	46 A 50	F	NOT REPORTED	80.64	SIA
NORTHEAST	CE	2010	06 – Medications	0604470037	ALFAEPOETINA 3.000 UI INJETAVEL (POR FRASCO-AMPOLA)	N188	51 A 55	F	BROWN (PARDO)	181.44	SIA
NORTHEAST	CE	2010	06 – Medications	0604470037	ALFAEPOETINA 3.000 UI INJETAVEL (POR FRASCO-AMPOLA)	N188	61 A 65	F	NOT REPORTED	423.36	SIA
NORTHEAST	CE	2010	06 – Medications	0604470037	ALFAEPOETINA 3.000 UI INJETAVEL (POR FRASCO-AMPOLA)	N188	61 A 65	M	BROWN (PARDO)	60.48	SIA
NORTHEAST	CE	2010	06 – Medications	0604470037	ALFAEPOETINA 3.000 UI INJETAVEL (POR FRASCO-AMPOLA)	N188	61 A 65	M	NOT REPORTED	40.32	SIA
NORTHEAST	CE	2010	06 – Medications	0604470037	ALFAEPOETINA 3.000 UI INJETAVEL (POR FRASCO-AMPOLA)	N188	66 A 70	F	NOT REPORTED	60.48	SIA
NORTHEAST	CE	2010	06 – Medications	0604470037	ALFAEPOETINA 3.000 UI INJETAVEL (POR FRASCO-AMPOLA)	N188	66 A 70	M	NOT REPORTED	302.4	SIA
NORTHEAST	CE	2010	06 – Medications	0604470037	ALFAEPOETINA 3.000 UI INJETAVEL (POR FRASCO-AMPOLA)	N188	71 A 75	F	BROWN (PARDO)	120.96	SIA
NORTHEAST	CE	2010	06 – Medications	0604470037	ALFAEPOETINA 3.000 UI INJETAVEL (POR FRASCO-AMPOLA)	N188	71 A 75	F	NOT REPORTED	423.36	SIA
NORTHEAST	CE	2010	06 – Medications	0604470037	ALFAEPOETINA 3.000 UI INJETAVEL (POR FRASCO-AMPOLA)	N188	71 A 75	M	NOT REPORTED	246.96	SIA
NORTHEAST	CE	2010	06 – Medications	0604470045	ALFAEPOETINA 4.000 UI INJETAVEL (POR FRASCO-AMPOLA)	N188	18 A 20	F	NOT REPORTED	0	SIA
NORTHEAST	CE	2010	06 – Medications	0604470045	ALFAEPOETINA 4.000 UI INJETAVEL (POR FRASCO-AMPOLA)	N188	21 A 25	F	NOT REPORTED	0	SIA
NORTHEAST	CE	2010	06 – Medications	0604470045	ALFAEPOETINA 4.000 UI INJETAVEL (POR FRASCO-AMPOLA)	N188	26 A 30	F	BROWN (PARDO)	0	SIA
NORTHEAST	CE	2010	06 – Medications	0604470045	ALFAEPOETINA 4.000 UI INJETAVEL (POR FRASCO-AMPOLA)	N188	26 A 30	F	NOT REPORTED	0	SIA
NORTHEAST	CE	2010	06 – Medications	0604470045	ALFAEPOETINA 4.000 UI INJETAVEL (POR FRASCO-AMPOLA)	N188	26 A 30	M	NOT REPORTED	0	SIA
NORTHEAST	CE	2010	06 – Medications	0604470045	ALFAEPOETINA 4.000 UI INJETAVEL (POR FRASCO-AMPOLA)	N188	31 A 35	F	NOT REPORTED	0	SIA
NORTHEAST	CE	2010	06 – Medications	0604470045	ALFAEPOETINA 4.000 UI INJETAVEL (POR FRASCO-AMPOLA)	N188	31 A 35	M	NOT REPORTED	0	SIA
NORTHEAST	CE	2010	06 – Medications	0604470045	ALFAEPOETINA 4.000 UI INJETAVEL (POR FRASCO-AMPOLA)	N188	36 A 40	F	NOT REPORTED	0	SIA
NORTHEAST	CE	2010	06 – Medications	0604470045	ALFAEPOETINA 4.000 UI INJETAVEL (POR FRASCO-AMPOLA)	N188	36 A 40	M	BROWN (PARDO)	0	SIA
NORTHEAST	CE	2010	06 – Medications	0604470045	ALFAEPOETINA 4.000 UI INJETAVEL (POR FRASCO-AMPOLA)	N188	36 A 40	M	NOT REPORTED	0	SIA
NORTHEAST	CE	2010	06 – Medications	0604470045	ALFAEPOETINA 4.000 UI INJETAVEL (POR FRASCO-AMPOLA)	N188	41 A 45	F	NOT REPORTED	0	SIA
NORTHEAST	CE	2010	06 – Medications	0604470045	ALFAEPOETINA 4.000 UI INJETAVEL (POR FRASCO-AMPOLA)	N188	41 A 45	M	NOT REPORTED	0	SIA
NORTHEAST	CE	2010	06 – Medications	0604470045	ALFAEPOETINA 4.000 UI INJETAVEL (POR FRASCO-AMPOLA)	N188	46 A 50	F	NOT REPORTED	0	SIA
NORTHEAST	CE	2010	06 – Medications	0604470045	ALFAEPOETINA 4.000 UI INJETAVEL (POR FRASCO-AMPOLA)	N188	46 A 50	M	NOT REPORTED	0	SIA
NORTHEAST	CE	2010	06 – Medications	0604470045	ALFAEPOETINA 4.000 UI INJETAVEL (POR FRASCO-AMPOLA)	N188	51 A 55	F	NOT REPORTED	0	SIA
NORTHEAST	CE	2010	06 – Medications	0604470045	ALFAEPOETINA 4.000 UI INJETAVEL (POR FRASCO-AMPOLA)	N188	56 A 60	F	BROWN (PARDO)	0	SIA
NORTHEAST	CE	2010	06 – Medications	0604470045	ALFAEPOETINA 4.000 UI INJETAVEL (POR FRASCO-AMPOLA)	N188	56 A 60	F	NOT REPORTED	0	SIA
NORTHEAST	CE	2010	06 – Medications	0604470045	ALFAEPOETINA 4.000 UI INJETAVEL (POR FRASCO-AMPOLA)	N188	56 A 60	M	NOT REPORTED	0	SIA
NORTHEAST	CE	2010	06 – Medications	0604470045	ALFAEPOETINA 4.000 UI INJETAVEL (POR FRASCO-AMPOLA)	N188	61 A 65	F	NOT REPORTED	0	SIA
NORTHEAST	CE	2010	06 – Medications	0604470045	ALFAEPOETINA 4.000 UI INJETAVEL (POR FRASCO-AMPOLA)	N188	61 A 65	M	NOT REPORTED	0	SIA
NORTHEAST	CE	2010	06 – Medications	0604470045	ALFAEPOETINA 4.000 UI INJETAVEL (POR FRASCO-AMPOLA)	N188	66 A 70	F	NOT REPORTED	0	SIA
NORTHEAST	CE	2010	06 – Medications	0604470045	ALFAEPOETINA 4.000 UI INJETAVEL (POR FRASCO-AMPOLA)	N188	66 A 70	M	NOT REPORTED	0	SIA
NORTHEAST	CE	2010	06 – Medications	0604470045	ALFAEPOETINA 4.000 UI INJETAVEL (POR FRASCO-AMPOLA)	N188	71 A 75	F	NOT REPORTED	0	SIA
NORTHEAST	CE	2010	06 – Medications	0604470045	ALFAEPOETINA 4.000 UI INJETAVEL (POR FRASCO-AMPOLA)	N188	71 A 75	M	WHITE	0	SIA
NORTHEAST	CE	2010	06 – Medications	0604470045	ALFAEPOETINA 4.000 UI INJETAVEL (POR FRASCO-AMPOLA)	N188	76 A 80	F	NOT REPORTED	0	SIA
NORTHEAST	CE	2010	06 – Medications	0604470045	ALFAEPOETINA 4.000 UI INJETAVEL (POR FRASCO-AMPOLA)	N188	76 A 80	M	NOT REPORTED	0	SIA
NORTHEAST	CE	2010	06 – Medications	0604470045	ALFAEPOETINA 4.000 UI INJETAVEL (POR FRASCO-AMPOLA)	N188	81 A 85	F	NOT REPORTED	0	SIA
NORTHEAST	CE	2010	06 – Medications	0604470045	ALFAEPOETINA 4.000 UI INJETAVEL (POR FRASCO-AMPOLA)	N188	81 A 85	M	NOT REPORTED	0	SIA
NORTHEAST	CE	2010	06 – Medications	0604470045	ALFAEPOETINA 4.000 UI INJETAVEL (POR FRASCO-AMPOLA)	N188	86 A 90	F	NOT REPORTED	0	SIA
NORTHEAST	CE	2010	06 – Medications	0604470045	ALFAEPOETINA 4.000 UI INJETAVEL (POR FRASCO-AMPOLA)	N188	86 A 90	M	NOT REPORTED	0	SIA
NORTHEAST	CE	2010	06 – Medications	0604470045	ALFAEPOETINA 4.000 UI INJETAVEL (POR FRASCO-AMPOLA)	N188	91 A 95	F	NOT REPORTED	0	SIA
NORTHEAST	CE	2010	06 – Medications	0604470053	ALFAEPOETINA 10.000 UI INJETAVEL (POR FRASCO-AMPOLA)	N188	26 A 30	F	NOT REPORTED	785.88	SIA
NORTHEAST	CE	2010	06 – Medications	0604470053	ALFAEPOETINA 10.000 UI INJETAVEL (POR FRASCO-AMPOLA)	N188	61 A 65	M	NOT REPORTED	1047.84	SIA
NORTHEAST	MA	2010	02 – Diagnostic procedures	0205010032	ECOCARDIOGRAFIA TRANSTORACICA	N189	46 A 50	F	NOT REPORTED	39.94	SIA
NORTHEAST	MA	2010	02 – Diagnostic procedures	0206010079	TOMOGRAFIA COMPUTADORIZADA DO CRANIO	N189	81 A 85	M	NOT REPORTED	306.09	SIA
NORTHEAST	MA	2010	02 – Diagnostic procedures	0206030010	TOMOGRAFIA COMPUTADORIZADA DE ABDOMEN SUPERIOR	N188	18 A 20	F	NOT REPORTED	138.63	SIA
NORTHEAST	MA	2010	02 – Diagnostic procedures	0206030010	TOMOGRAFIA COMPUTADORIZADA DE ABDOMEN SUPERIOR	N189	71 A 75	F	NOT REPORTED	138.63	SIA
NORTHEAST	MA	2010	02 – Diagnostic procedures	0206030010	TOMOGRAFIA COMPUTADORIZADA DE ABDOMEN SUPERIOR	N189	76 A 80	M	NOT REPORTED	138.63	SIA
NORTHEAST	MA	2010	02 – Diagnostic procedures	0206030037	TOMOGRAFIA COMPUTADORIZADA DE PELVE / BACIA / ABDOMEN INFERIOR	N188	18 A 20	F	NOT REPORTED	138.63	SIA
NORTHEAST	MA	2010	02 – Diagnostic procedures	0206030037	TOMOGRAFIA COMPUTADORIZADA DE PELVE / BACIA / ABDOMEN INFERIOR	N189	46 A 50	F	NOT REPORTED	277.26	SIA
NORTHEAST	MA	2010	02 – Diagnostic procedures	0206030037	TOMOGRAFIA COMPUTADORIZADA DE PELVE / BACIA / ABDOMEN INFERIOR	N189	71 A 75	F	NOT REPORTED	138.63	SIA
NORTHEAST	MA	2010	02 – Diagnostic procedures	0206030037	TOMOGRAFIA COMPUTADORIZADA DE PELVE / BACIA / ABDOMEN INFERIOR	N189	76 A 80	M	NOT REPORTED	138.63	SIA
NORTHEAST	MA	2010	06 – Medications	0601030028	NOT INFORMED	N188	36 A 40	M	NOT REPORTED	37.2	SIA
NORTHEAST	MA	2010	06 – Medications	0601030028	NOT INFORMED	N189	36 A 40	M	NOT REPORTED	14.88	SIA
NORTHEAST	MA	2010	06 – Medications	0601040058	NOT INFORMED	N188	46 A 50	M	NOT REPORTED	0	SIA
NORTHEAST	MA	2010	06 – Medications	0601040058	NOT INFORMED	N188	56 A 60	F	NOT REPORTED	0	SIA
NORTHEAST	MA	2010	06 – Medications	0601040058	NOT INFORMED	N188	56 A 60	M	NOT REPORTED	0	SIA
NORTHEAST	MA	2010	06 – Medications	0601040058	NOT INFORMED	N188	61 A 65	F	NOT REPORTED	0	SIA
NORTHEAST	MA	2010	06 – Medications	0601040058	NOT INFORMED	N188	61 A 65	M	NOT REPORTED	0	SIA
NORTHEAST	MA	2010	06 – Medications	0601040058	NOT INFORMED	N189	36 A 40	M	NOT REPORTED	0	SIA
NORTHEAST	MA	2010	06 – Medications	0601350073	NOT INFORMED	N188	46 A 50	M	NOT REPORTED	8.7	SIA
NORTHEAST	MA	2010	06 – Medications	0601350073	NOT INFORMED	N188	61 A 65	F	NOT REPORTED	8.7	SIA
NORTHEAST	MA	2010	06 – Medications	0601350073	NOT INFORMED	N189	26 A 30	M	NOT REPORTED	78.3	SIA
NORTHEAST	MA	2010	06 – Medications	0604470045	ALFAEPOETINA 4.000 UI INJETAVEL (POR FRASCO-AMPOLA)	N188	31 A 35	M	BROWN (PARDO)	0	SIA
NORTHEAST	MA	2010	06 – Medications	0604470045	ALFAEPOETINA 4.000 UI INJETAVEL (POR FRASCO-AMPOLA)	N188	51 A 55	M	BROWN (PARDO)	0	SIA
NORTHEAST	MA	2010	06 – Medications	0604470045	ALFAEPOETINA 4.000 UI INJETAVEL (POR FRASCO-AMPOLA)	N188	61 A 65	M	ASIAN	0	SIA
NORTHEAST	MA	2010	06 – Medications	0604470045	ALFAEPOETINA 4.000 UI INJETAVEL (POR FRASCO-AMPOLA)	N188	71 A 75	F	NOT REPORTED	0	SIA
NORTHEAST	MA	2010	06 – Medications	0604470045	ALFAEPOETINA 4.000 UI INJETAVEL (POR FRASCO-AMPOLA)	N188	76 A 80	F	NOT REPORTED	0	SIA
NORTHEAST	MA	2010	06 – Medications	0604470045	ALFAEPOETINA 4.000 UI INJETAVEL (POR FRASCO-AMPOLA)	N188	76 A 80	M	NOT REPORTED	0	SIA
NORTHEAST	MA	2010	06 – Medications	0604470045	ALFAEPOETINA 4.000 UI INJETAVEL (POR FRASCO-AMPOLA)	N188	86 A 90	F	BROWN (PARDO)	0	SIA
NORTHEAST	MA	2010	06 – Medications	0604470045	ALFAEPOETINA 4.000 UI INJETAVEL (POR FRASCO-AMPOLA)	N188	86 A 90	F	NOT REPORTED	0	SIA
NORTHEAST	MA	2010	06 – Medications	0604620039	CALCITRIOL 0,25 MCG (POR CAPSULA)	N188	41 A 45	M	BROWN (PARDO)	0	SIA
NORTHEAST	MA	2010	06 – Medications	0604620039	CALCITRIOL 0,25 MCG (POR CAPSULA)	N188	76 A 80	M	NOT REPORTED	0	SIA
NORTHEAST	MA	2010	08 – Ancillary health care activities	0803010010	AJUDA DE CUSTO P/ ALIMENTACAO/PERNOITE DE PACIENTE	N189	21 A 25	M	BROWN (PARDO)	594	SIA
NORTHEAST	MA	2010	08 – Ancillary health care activities	0803010010	AJUDA DE CUSTO P/ ALIMENTACAO/PERNOITE DE PACIENTE	N189	26 A 30	M	BROWN (PARDO)	594	SIA
NORTHEAST	MA	2010	08 – Ancillary health care activities	0803010010	AJUDA DE CUSTO P/ ALIMENTACAO/PERNOITE DE PACIENTE	N189	41 A 45	M	BROWN (PARDO)	915.75	SIA
NORTHEAST	MA	2010	08 – Ancillary health care activities	0803010010	AJUDA DE CUSTO P/ ALIMENTACAO/PERNOITE DE PACIENTE	N189	51 A 55	M	BROWN (PARDO)	1782	SIA
NORTHEAST	MA	2010	08 – Ancillary health care activities	0803010010	AJUDA DE CUSTO P/ ALIMENTACAO/PERNOITE DE PACIENTE	N189	61 A 65	M	BROWN (PARDO)	594	SIA
NORTHEAST	MA	2010	08 – Ancillary health care activities	0803010010	AJUDA DE CUSTO P/ ALIMENTACAO/PERNOITE DE PACIENTE	N189	91 A 95	M	BROWN (PARDO)	594	SIA
NORTHEAST	MA	2010	08 – Ancillary health care activities	0803010044	AJUDA DE CUSTO P/ ALIMENTACAO/PERNOITE DE ACOMPANHANTE	N189	26 A 30	F	BROWN (PARDO)	1509.75	SIA
NORTHEAST	MA	2010	08 – Ancillary health care activities	0803010044	AJUDA DE CUSTO P/ ALIMENTACAO/PERNOITE DE ACOMPANHANTE	N189	36 A 40	M	BROWN (PARDO)	594	SIA
NORTHEAST	MA	2010	08 – Ancillary health care activities	0803010044	AJUDA DE CUSTO P/ ALIMENTACAO/PERNOITE DE ACOMPANHANTE	N189	46 A 50	F	BROWN (PARDO)	594	SIA
NORTHEAST	MA	2010	08 – Ancillary health care activities	0803010109	UNIDADE DE REMUNERACAO P/DESLOCAMENTO DE ACOMPANHANTE POR TRANSPORTE TERRESTRE (CADA 50 KM DE DISTANCIA)	N188	26 A 30	F	BROWN (PARDO)	643.5	SIA
NORTHEAST	MA	2010	08 – Ancillary health care activities	0803010109	UNIDADE DE REMUNERACAO P/DESLOCAMENTO DE ACOMPANHANTE POR TRANSPORTE TERRESTRE (CADA 50 KM DE DISTANCIA)	N188	41 A 45	M	BROWN (PARDO)	396	SIA
NORTHEAST	MA	2010	08 – Ancillary health care activities	0803010109	UNIDADE DE REMUNERACAO P/DESLOCAMENTO DE ACOMPANHANTE POR TRANSPORTE TERRESTRE (CADA 50 KM DE DISTANCIA)	N188	61 A 65	F	BROWN (PARDO)	534.6	SIA
NORTHEAST	MA	2010	08 – Ancillary health care activities	0803010109	UNIDADE DE REMUNERACAO P/DESLOCAMENTO DE ACOMPANHANTE POR TRANSPORTE TERRESTRE (CADA 50 KM DE DISTANCIA)	N188	61 A 65	F	BLACK	217.8	SIA
NORTHEAST	MA	2010	08 – Ancillary health care activities	0803010109	UNIDADE DE REMUNERACAO P/DESLOCAMENTO DE ACOMPANHANTE POR TRANSPORTE TERRESTRE (CADA 50 KM DE DISTANCIA)	N189	26 A 30	F	WHITE	118.8	SIA
NORTHEAST	MA	2010	08 – Ancillary health care activities	0803010109	UNIDADE DE REMUNERACAO P/DESLOCAMENTO DE ACOMPANHANTE POR TRANSPORTE TERRESTRE (CADA 50 KM DE DISTANCIA)	N189	26 A 30	F	BROWN (PARDO)	3568.95	SIA
NORTHEAST	MA	2010	08 – Ancillary health care activities	0803010109	UNIDADE DE REMUNERACAO P/DESLOCAMENTO DE ACOMPANHANTE POR TRANSPORTE TERRESTRE (CADA 50 KM DE DISTANCIA)	N189	26 A 30	M	BROWN (PARDO)	0	SIA
NORTHEAST	MA	2010	08 – Ancillary health care activities	0803010109	UNIDADE DE REMUNERACAO P/DESLOCAMENTO DE ACOMPANHANTE POR TRANSPORTE TERRESTRE (CADA 50 KM DE DISTANCIA)	N189	36 A 40	M	BROWN (PARDO)	1356.3	SIA
NORTHEAST	MA	2010	08 – Ancillary health care activities	0803010109	UNIDADE DE REMUNERACAO P/DESLOCAMENTO DE ACOMPANHANTE POR TRANSPORTE TERRESTRE (CADA 50 KM DE DISTANCIA)	N189	36 A 40	M	BLACK	514.8	SIA
NORTHEAST	MA	2010	08 – Ancillary health care activities	0803010109	UNIDADE DE REMUNERACAO P/DESLOCAMENTO DE ACOMPANHANTE POR TRANSPORTE TERRESTRE (CADA 50 KM DE DISTANCIA)	N189	46 A 50	F	BROWN (PARDO)	1267.2	SIA
NORTHEAST	MA	2010	08 – Ancillary health care activities	0803010109	UNIDADE DE REMUNERACAO P/DESLOCAMENTO DE ACOMPANHANTE POR TRANSPORTE TERRESTRE (CADA 50 KM DE DISTANCIA)	N189	46 A 50	F	BLACK	257.4	SIA
NORTHEAST	MA	2010	08 – Ancillary health care activities	0803010109	UNIDADE DE REMUNERACAO P/DESLOCAMENTO DE ACOMPANHANTE POR TRANSPORTE TERRESTRE (CADA 50 KM DE DISTANCIA)	N189	71 A 75	F	BROWN (PARDO)	257.4	SIA
NORTHEAST	MA	2010	08 – Ancillary health care activities	0803010125	UNIDADE DE REMUNERACAO P/DESLOCAMENTO DE PACIENTE POR TRANSPORTE TERRESTRE (CADA 50 KM )	N188	51 A 55	M	BROWN (PARDO)	356.4	SIA
NORTHEAST	MA	2010	08 – Ancillary health care activities	0803010125	UNIDADE DE REMUNERACAO P/DESLOCAMENTO DE PACIENTE POR TRANSPORTE TERRESTRE (CADA 50 KM )	N188	61 A 65	M	BROWN (PARDO)	118.8	SIA
NORTHEAST	MA	2010	08 – Ancillary health care activities	0803010125	UNIDADE DE REMUNERACAO P/DESLOCAMENTO DE PACIENTE POR TRANSPORTE TERRESTRE (CADA 50 KM )	N189	21 A 25	M	BROWN (PARDO)	1851.3	SIA
NORTHEAST	MA	2010	08 – Ancillary health care activities	0803010125	UNIDADE DE REMUNERACAO P/DESLOCAMENTO DE PACIENTE POR TRANSPORTE TERRESTRE (CADA 50 KM )	N189	21 A 25	M	BLACK	257.4	SIA
NORTHEAST	MA	2010	08 – Ancillary health care activities	0803010125	UNIDADE DE REMUNERACAO P/DESLOCAMENTO DE PACIENTE POR TRANSPORTE TERRESTRE (CADA 50 KM )	N189	26 A 30	M	BROWN (PARDO)	1663.2	SIA
NORTHEAST	MA	2010	08 – Ancillary health care activities	0803010125	UNIDADE DE REMUNERACAO P/DESLOCAMENTO DE PACIENTE POR TRANSPORTE TERRESTRE (CADA 50 KM )	N189	36 A 40	M	BROWN (PARDO)	257.4	SIA
NORTHEAST	MA	2010	08 – Ancillary health care activities	0803010125	UNIDADE DE REMUNERACAO P/DESLOCAMENTO DE PACIENTE POR TRANSPORTE TERRESTRE (CADA 50 KM )	N189	41 A 45	M	BROWN (PARDO)	2554.2	SIA
NORTHEAST	MA	2010	08 – Ancillary health care activities	0803010125	UNIDADE DE REMUNERACAO P/DESLOCAMENTO DE PACIENTE POR TRANSPORTE TERRESTRE (CADA 50 KM )	N189	41 A 45	M	BLACK	257.4	SIA
NORTHEAST	MA	2010	08 – Ancillary health care activities	0803010125	UNIDADE DE REMUNERACAO P/DESLOCAMENTO DE PACIENTE POR TRANSPORTE TERRESTRE (CADA 50 KM )	N189	46 A 50	F	BROWN (PARDO)	594	SIA
NORTHEAST	MA	2010	08 – Ancillary health care activities	0803010125	UNIDADE DE REMUNERACAO P/DESLOCAMENTO DE PACIENTE POR TRANSPORTE TERRESTRE (CADA 50 KM )	N189	51 A 55	M	WHITE	193.05	SIA
NORTHEAST	MA	2010	08 – Ancillary health care activities	0803010125	UNIDADE DE REMUNERACAO P/DESLOCAMENTO DE PACIENTE POR TRANSPORTE TERRESTRE (CADA 50 KM )	N189	51 A 55	M	BROWN (PARDO)	4464.9	SIA
NORTHEAST	MA	2010	08 – Ancillary health care activities	0803010125	UNIDADE DE REMUNERACAO P/DESLOCAMENTO DE PACIENTE POR TRANSPORTE TERRESTRE (CADA 50 KM )	N189	51 A 55	M	BLACK	653.4	SIA
NORTHEAST	MA	2010	08 – Ancillary health care activities	0803010125	UNIDADE DE REMUNERACAO P/DESLOCAMENTO DE PACIENTE POR TRANSPORTE TERRESTRE (CADA 50 KM )	N189	56 A 60	F	NOT REPORTED	49.5	SIA
NORTHEAST	MA	2010	08 – Ancillary health care activities	0803010125	UNIDADE DE REMUNERACAO P/DESLOCAMENTO DE PACIENTE POR TRANSPORTE TERRESTRE (CADA 50 KM )	N189	56 A 60	M	BROWN (PARDO)	257.4	SIA
NORTHEAST	MA	2010	08 – Ancillary health care activities	0803010125	UNIDADE DE REMUNERACAO P/DESLOCAMENTO DE PACIENTE POR TRANSPORTE TERRESTRE (CADA 50 KM )	N189	61 A 65	M	BROWN (PARDO)	1267.2	SIA
NORTHEAST	MA	2010	08 – Ancillary health care activities	0803010125	UNIDADE DE REMUNERACAO P/DESLOCAMENTO DE PACIENTE POR TRANSPORTE TERRESTRE (CADA 50 KM )	N189	61 A 65	M	BLACK	178.2	SIA
NORTHEAST	MA	2010	08 – Ancillary health care activities	0803010125	UNIDADE DE REMUNERACAO P/DESLOCAMENTO DE PACIENTE POR TRANSPORTE TERRESTRE (CADA 50 KM )	N189	91 A 95	M	BROWN (PARDO)	2069.1	SIA
NORTHEAST	PB	2010	02 – Diagnostic procedures	0205010032	ECOCARDIOGRAFIA TRANSTORACICA	N189	21 A 25	M	WHITE	39.94	SIA
NORTHEAST	PB	2010	02 – Diagnostic procedures	0205010032	ECOCARDIOGRAFIA TRANSTORACICA	N189	31 A 35	F	WHITE	0	SIA
NORTHEAST	PB	2010	02 – Diagnostic procedures	0205010032	ECOCARDIOGRAFIA TRANSTORACICA	N189	41 A 45	F	BLACK	39.94	SIA
NORTHEAST	PB	2010	02 – Diagnostic procedures	0206030010	TOMOGRAFIA COMPUTADORIZADA DE ABDOMEN SUPERIOR	N188	31 A 35	M	BROWN (PARDO)	138.63	SIA
NORTHEAST	PB	2010	02 – Diagnostic procedures	0206030010	TOMOGRAFIA COMPUTADORIZADA DE ABDOMEN SUPERIOR	N189	41 A 45	F	BROWN (PARDO)	138.63	SIA
NORTHEAST	PB	2010	02 – Diagnostic procedures	0206030037	TOMOGRAFIA COMPUTADORIZADA DE PELVE / BACIA / ABDOMEN INFERIOR	N189	41 A 45	F	NOT REPORTED	138.63	SIA
NORTHEAST	PB	2010	06 – Medications	0601030028	NOT INFORMED	N188	61 A 65	M	NOT REPORTED	29.76	SIA
NORTHEAST	PB	2010	06 – Medications	0601040023	NOT INFORMED	N188	71 A 75	F	NOT REPORTED	540.96	SIA
NORTHEAST	PB	2010	06 – Medications	0601040058	NOT INFORMED	N188	51 A 55	M	NOT REPORTED	0	SIA
NORTHEAST	PB	2010	06 – Medications	0601040058	NOT INFORMED	N188	61 A 65	M	NOT REPORTED	0	SIA
NORTHEAST	PB	2010	06 – Medications	0601040058	NOT INFORMED	N188	86 A 90	F	NOT REPORTED	0	SIA
NORTHEAST	PB	2010	06 – Medications	0601350073	NOT INFORMED	N188	71 A 75	F	NOT REPORTED	8.7	SIA
NORTHEAST	PB	2010	06 – Medications	0601350081	NOT INFORMED	N188	51 A 55	M	NOT REPORTED	118.24	SIA
NORTHEAST	PB	2010	06 – Medications	0601350081	NOT INFORMED	N188	61 A 65	M	NOT REPORTED	177.36	SIA
NORTHEAST	PB	2010	06 – Medications	0604260016	SACARATO DE HIDROXIDO FERRICO 100 MG INJETAVEL (POR FRASCO DE 5 ML)	N188	61 A 65	M	NOT REPORTED	106.68	SIA
NORTHEAST	PB	2010	06 – Medications	0604260016	SACARATO DE HIDROXIDO FERRICO 100 MG INJETAVEL (POR FRASCO DE 5 ML)	N188	66 A 70	M	NOT REPORTED	15.24	SIA
NORTHEAST	PB	2010	06 – Medications	0604260016	SACARATO DE HIDROXIDO FERRICO 100 MG INJETAVEL (POR FRASCO DE 5 ML)	N188	76 A 80	M	NOT REPORTED	76.2	SIA
NORTHEAST	PB	2010	06 – Medications	0604470045	ALFAEPOETINA 4.000 UI INJETAVEL (POR FRASCO-AMPOLA)	N188	41 A 45	M	NOT REPORTED	0	SIA
NORTHEAST	PB	2010	06 – Medications	0604470045	ALFAEPOETINA 4.000 UI INJETAVEL (POR FRASCO-AMPOLA)	N188	56 A 60	F	NOT REPORTED	0	SIA
NORTHEAST	PB	2010	06 – Medications	0604470045	ALFAEPOETINA 4.000 UI INJETAVEL (POR FRASCO-AMPOLA)	N188	61 A 65	M	NOT REPORTED	0	SIA
NORTHEAST	PB	2010	06 – Medications	0604470045	ALFAEPOETINA 4.000 UI INJETAVEL (POR FRASCO-AMPOLA)	N188	66 A 70	F	NOT REPORTED	0	SIA
NORTHEAST	PB	2010	06 – Medications	0604470045	ALFAEPOETINA 4.000 UI INJETAVEL (POR FRASCO-AMPOLA)	N188	66 A 70	M	NOT REPORTED	0	SIA
NORTHEAST	PB	2010	06 – Medications	0604470045	ALFAEPOETINA 4.000 UI INJETAVEL (POR FRASCO-AMPOLA)	N188	71 A 75	F	NOT REPORTED	0	SIA
NORTHEAST	PB	2010	06 – Medications	0604470045	ALFAEPOETINA 4.000 UI INJETAVEL (POR FRASCO-AMPOLA)	N188	76 A 80	F	NOT REPORTED	0	SIA
NORTHEAST	PB	2010	06 – Medications	0604470045	ALFAEPOETINA 4.000 UI INJETAVEL (POR FRASCO-AMPOLA)	N188	76 A 80	M	NOT REPORTED	0	SIA
NORTHEAST	PB	2010	06 – Medications	0604470045	ALFAEPOETINA 4.000 UI INJETAVEL (POR FRASCO-AMPOLA)	N188	81 A 85	M	NOT REPORTED	0	SIA
NORTHEAST	PB	2010	06 – Medications	0604470053	ALFAEPOETINA 10.000 UI INJETAVEL (POR FRASCO-AMPOLA)	N188	71 A 75	F	NOT REPORTED	742.22	SIA
NORTHEAST	PB	2010	06 – Medications	0604620039	CALCITRIOL 0,25 MCG (POR CAPSULA)	N188	41 A 45	M	NOT REPORTED	0	SIA
NORTHEAST	PB	2010	06 – Medications	0604620039	CALCITRIOL 0,25 MCG (POR CAPSULA)	N188	61 A 65	M	NOT REPORTED	0	SIA
NORTHEAST	PB	2010	06 – Medications	0604620039	CALCITRIOL 0,25 MCG (POR CAPSULA)	N188	66 A 70	F	NOT REPORTED	0	SIA
NORTHEAST	PB	2010	06 – Medications	0604620039	CALCITRIOL 0,25 MCG (POR CAPSULA)	N188	71 A 75	F	NOT REPORTED	0	SIA
NORTHEAST	PB	2010	06 – Medications	0604620039	CALCITRIOL 0,25 MCG (POR CAPSULA)	N188	76 A 80	F	NOT REPORTED	0	SIA
NORTHEAST	PB	2010	06 – Medications	0604620039	CALCITRIOL 0,25 MCG (POR CAPSULA)	N188	76 A 80	M	NOT REPORTED	0	SIA
NORTHEAST	PB	2010	06 – Medications	0604620047	CALCITRIOL 1,0 MCG INJETAVEL (POR AMPOLA)	N188	61 A 65	M	NOT REPORTED	0	SIA
NORTHEAST	PB	2010	08 – Ancillary health care activities	0803010010	AJUDA DE CUSTO P/ ALIMENTACAO/PERNOITE DE PACIENTE	N189	46 A 50	F	NOT REPORTED	272.25	SIA
NORTHEAST	PB	2010	08 – Ancillary health care activities	0803010010	AJUDA DE CUSTO P/ ALIMENTACAO/PERNOITE DE PACIENTE	N189	51 A 55	M	NOT REPORTED	816.75	SIA
NORTHEAST	PB	2010	08 – Ancillary health care activities	0803010010	AJUDA DE CUSTO P/ ALIMENTACAO/PERNOITE DE PACIENTE	N189	56 A 60	M	NOT REPORTED	198	SIA
NORTHEAST	PB	2010	08 – Ancillary health care activities	0803010125	UNIDADE DE REMUNERACAO P/DESLOCAMENTO DE PACIENTE POR TRANSPORTE TERRESTRE (CADA 50 KM )	N189	46 A 50	F	NOT REPORTED	44.55	SIA
NORTHEAST	PB	2010	08 – Ancillary health care activities	0803010125	UNIDADE DE REMUNERACAO P/DESLOCAMENTO DE PACIENTE POR TRANSPORTE TERRESTRE (CADA 50 KM )	N189	51 A 55	M	NOT REPORTED	49.5	SIA
NORTHEAST	PB	2010	08 – Ancillary health care activities	0803010125	UNIDADE DE REMUNERACAO P/DESLOCAMENTO DE PACIENTE POR TRANSPORTE TERRESTRE (CADA 50 KM )	N189	66 A 70	M	WHITE	217.8	SIA
NORTHEAST	PE	2010	02 – Diagnostic procedures	0201010542	BIOPSIA PERCUTANEA ORIENTADA POR TOMOGRAFIA COMPUTADORIZADA / ULTRASSONOGRAFIA / RESSONANCIA MAGNETICA / RAIO X	N189	61 A 65	M	NOT REPORTED	97	SIA
NORTHEAST	PE	2010	02 – Diagnostic procedures	0202030679	PESQUISA DE ANTICORPOS CONTRA O VIRUS DA HEPATITE C (ANTI-HCV)	N188	18 A 20	F	BLACK	27.04	SIA
NORTHEAST	PE	2010	02 – Diagnostic procedures	0202030679	PESQUISA DE ANTICORPOS CONTRA O VIRUS DA HEPATITE C (ANTI-HCV)	N188	21 A 25	F	WHITE	27.04	SIA
NORTHEAST	PE	2010	02 – Diagnostic procedures	0202030679	PESQUISA DE ANTICORPOS CONTRA O VIRUS DA HEPATITE C (ANTI-HCV)	N188	26 A 30	F	BLACK	27.04	SIA
NORTHEAST	PE	2010	02 – Diagnostic procedures	0202030679	PESQUISA DE ANTICORPOS CONTRA O VIRUS DA HEPATITE C (ANTI-HCV)	N188	26 A 30	M	WHITE	27.04	SIA
NORTHEAST	PE	2010	02 – Diagnostic procedures	0202030679	PESQUISA DE ANTICORPOS CONTRA O VIRUS DA HEPATITE C (ANTI-HCV)	N188	31 A 35	F	NOT REPORTED	18.55	SIA
NORTHEAST	PE	2010	02 – Diagnostic procedures	0202030679	PESQUISA DE ANTICORPOS CONTRA O VIRUS DA HEPATITE C (ANTI-HCV)	N188	36 A 40	F	WHITE	27.04	SIA
NORTHEAST	PE	2010	02 – Diagnostic procedures	0202030679	PESQUISA DE ANTICORPOS CONTRA O VIRUS DA HEPATITE C (ANTI-HCV)	N188	36 A 40	M	WHITE	27.04	SIA
NORTHEAST	PE	2010	02 – Diagnostic procedures	0202070182	DOSAGEM DE CICLOSPORINA	N189	71 A 75	F	WHITE	58.61	SIA
NORTHEAST	PE	2010	02 – Diagnostic procedures	0206020031	TOMOGRAFIA COMPUTADORIZADA DE TORAX	N189	56 A 60	M	WHITE	136.41	SIA
NORTHEAST	PE	2010	02 – Diagnostic procedures	0206030010	TOMOGRAFIA COMPUTADORIZADA DE ABDOMEN SUPERIOR	N189	56 A 60	F	NOT REPORTED	277.26	SIA
NORTHEAST	PE	2010	02 – Diagnostic procedures	0206030037	TOMOGRAFIA COMPUTADORIZADA DE PELVE / BACIA / ABDOMEN INFERIOR	N188	41 A 45	F	NOT REPORTED	138.63	SIA
NORTHEAST	PE	2010	02 – Diagnostic procedures	0206030037	TOMOGRAFIA COMPUTADORIZADA DE PELVE / BACIA / ABDOMEN INFERIOR	N188	56 A 60	F	NOT REPORTED	138.63	SIA
NORTHEAST	PE	2010	02 – Diagnostic procedures	0208010025	CINTILOGRAFIA DE MIOCARDIO P/ AVALIACAO DA PERFUSAO EM SITUACAO DE ESTRESSE (MINIMO 3 PROJECOES)	N188	41 A 45	M	NOT REPORTED	408.52	SIA
NORTHEAST	PE	2010	02 – Diagnostic procedures	0208010033	CINTILOGRAFIA DE MIOCARDIO P/ AVALIACAO DA PERFUSAO EM SITUACAO DE REPOUSO (MINIMO 3 PROJECOES)	N188	41 A 45	M	NOT REPORTED	383.07	SIA
NORTHEAST	PE	2010	02 – Diagnostic procedures	0208030018	CINTILOGRAFIA DE PARATIREOIDES	N189	46 A 50	F	NOT REPORTED	324.54	SIA
NORTHEAST	PE	2010	02 – Diagnostic procedures	0208040056	CINTILOGRAFIA RENAL/RENOGRAMA (QUALITATIVA E/OU QUANTITATIVA)	N188	18 A 20	M	WHITE	133.03	SIA
NORTHEAST	PE	2010	02 – Diagnostic procedures	0208040056	CINTILOGRAFIA RENAL/RENOGRAMA (QUALITATIVA E/OU QUANTITATIVA)	N188	21 A 25	M	NOT REPORTED	133.03	SIA
NORTHEAST	PE	2010	02 – Diagnostic procedures	0208040056	CINTILOGRAFIA RENAL/RENOGRAMA (QUALITATIVA E/OU QUANTITATIVA)	N188	26 A 30	F	NOT REPORTED	133.03	SIA
NORTHEAST	PE	2010	02 – Diagnostic procedures	0208040056	CINTILOGRAFIA RENAL/RENOGRAMA (QUALITATIVA E/OU QUANTITATIVA)	N188	36 A 40	F	NOT REPORTED	133.03	SIA
NORTHEAST	PE	2010	02 – Diagnostic procedures	0208040056	CINTILOGRAFIA RENAL/RENOGRAMA (QUALITATIVA E/OU QUANTITATIVA)	N188	41 A 45	M	NOT REPORTED	133.03	SIA
NORTHEAST	PE	2010	02 – Diagnostic procedures	0208040056	CINTILOGRAFIA RENAL/RENOGRAMA (QUALITATIVA E/OU QUANTITATIVA)	N188	46 A 50	F	NOT REPORTED	266.06	SIA
NORTHEAST	PE	2010	02 – Diagnostic procedures	0208040056	CINTILOGRAFIA RENAL/RENOGRAMA (QUALITATIVA E/OU QUANTITATIVA)	N188	51 A 55	M	NOT REPORTED	133.03	SIA
NORTHEAST	PE	2010	02 – Diagnostic procedures	0208040056	CINTILOGRAFIA RENAL/RENOGRAMA (QUALITATIVA E/OU QUANTITATIVA)	N188	56 A 60	F	NOT REPORTED	133.03	SIA
NORTHEAST	PE	2010	02 – Diagnostic procedures	0208040056	CINTILOGRAFIA RENAL/RENOGRAMA (QUALITATIVA E/OU QUANTITATIVA)	N189	31 A 35	F	NOT REPORTED	133.03	SIA
NORTHEAST	PE	2010	02 – Diagnostic procedures	0208040056	CINTILOGRAFIA RENAL/RENOGRAMA (QUALITATIVA E/OU QUANTITATIVA)	N189	31 A 35	M	NOT REPORTED	133.03	SIA
NORTHEAST	PE	2010	02 – Diagnostic procedures	0208040056	CINTILOGRAFIA RENAL/RENOGRAMA (QUALITATIVA E/OU QUANTITATIVA)	N189	46 A 50	M	NOT REPORTED	133.03	SIA
NORTHEAST	PE	2010	02 – Diagnostic procedures	0208040056	CINTILOGRAFIA RENAL/RENOGRAMA (QUALITATIVA E/OU QUANTITATIVA)	N189	51 A 55	F	NOT REPORTED	133.03	SIA
NORTHEAST	PE	2010	02 – Diagnostic procedures	0208040056	CINTILOGRAFIA RENAL/RENOGRAMA (QUALITATIVA E/OU QUANTITATIVA)	N189	56 A 60	M	NOT REPORTED	133.03	SIA
NORTHEAST	PE	2010	02 – Diagnostic procedures	0208040056	CINTILOGRAFIA RENAL/RENOGRAMA (QUALITATIVA E/OU QUANTITATIVA)	N189	66 A 70	M	NOT REPORTED	133.03	SIA
NORTHEAST	PE	2010	02 – Diagnostic procedures	0208040102	ESTUDO RENAL DINAMICO C/ OU S/ DIURETICO	N188	31 A 35	F	NOT REPORTED	165.24	SIA
NORTHEAST	PE	2010	02 – Diagnostic procedures	0208040102	ESTUDO RENAL DINAMICO C/ OU S/ DIURETICO	N189	41 A 45	M	NOT REPORTED	165.24	SIA
NORTHEAST	PE	2010	02 – Diagnostic procedures	0208040102	ESTUDO RENAL DINAMICO C/ OU S/ DIURETICO	N189	46 A 50	M	NOT REPORTED	165.24	SIA
NORTHEAST	PE	2010	02 – Diagnostic procedures	0208050035	CINTILOGRAFIA DE OSSOS C/ OU S/ FLUXO SANGUINEO (CORPO INTEIRO)	N188	61 A 65	F	NOT REPORTED	190.99	SIA
NORTHEAST	PE	2010	02 – Diagnostic procedures	0210010045	AORTOGRAFIA ABDOMINAL	N189	76 A 80	M	NOT REPORTED	189.73	SIA
NORTHEAST	PE	2010	02 – Diagnostic procedures	0210010070	ARTERIOGRAFIA DE MEMBRO	N189	21 A 25	F	NOT REPORTED	358.92	SIA
NORTHEAST	PE	2010	02 – Diagnostic procedures	0210010070	ARTERIOGRAFIA DE MEMBRO	N189	56 A 60	F	NOT REPORTED	358.92	SIA
NORTHEAST	PE	2010	02 – Diagnostic procedures	0210010070	ARTERIOGRAFIA DE MEMBRO	N189	71 A 75	F	NOT REPORTED	179.46	SIA
NORTHEAST	PE	2010	02 – Diagnostic procedures	0210010070	ARTERIOGRAFIA DE MEMBRO	N189	71 A 75	M	NOT REPORTED	179.46	SIA
NORTHEAST	PE	2010	02 – Diagnostic procedures	0210010070	ARTERIOGRAFIA DE MEMBRO	N189	76 A 80	M	NOT REPORTED	358.92	SIA
NORTHEAST	PE	2010	02 – Diagnostic procedures	0210010142	ARTERIOGRAFIA SELETIVA POR CATETER (POR VASO)	N189	36 A 40	F	WHITE	403.02	SIA
NORTHEAST	PE	2010	02 – Diagnostic procedures	0210010177	FLEBOGRAFIA DE MEMBRO	N189	31 A 35	M	NOT REPORTED	145.94	SIA
NORTHEAST	PE	2010	02 – Diagnostic procedures	0210010177	FLEBOGRAFIA DE MEMBRO	N189	36 A 40	F	WHITE	437.82	SIA
NORTHEAST	PE	2010	02 – Diagnostic procedures	0210010177	FLEBOGRAFIA DE MEMBRO	N189	36 A 40	M	WHITE	145.94	SIA
NORTHEAST	PE	2010	02 – Diagnostic procedures	0210010177	FLEBOGRAFIA DE MEMBRO	N189	46 A 50	F	WHITE	291.88	SIA
NORTHEAST	PE	2010	02 – Diagnostic procedures	0210010177	FLEBOGRAFIA DE MEMBRO	N189	61 A 65	F	WHITE	145.94	SIA
NORTHEAST	PE	2010	02 – Diagnostic procedures	0210010177	FLEBOGRAFIA DE MEMBRO	N189	71 A 75	F	NOT REPORTED	437.82	SIA
NORTHEAST	PE	2010	02 – Diagnostic procedures	0210010177	FLEBOGRAFIA DE MEMBRO	N189	71 A 75	M	NOT REPORTED	291.88	SIA
NORTHEAST	PE	2010	02 – Diagnostic procedures	0210010185	FLEBOGRAFIA DE CAVA INFERIOR E/OU SUPERIOR	N188	71 A 75	F	NOT REPORTED	200.01	SIA
NORTHEAST	PE	2010	02 – Diagnostic procedures	0210010185	FLEBOGRAFIA DE CAVA INFERIOR E/OU SUPERIOR	N189	31 A 35	M	NOT REPORTED	200.01	SIA
NORTHEAST	PE	2010	02 – Diagnostic procedures	0210010185	FLEBOGRAFIA DE CAVA INFERIOR E/OU SUPERIOR	N189	71 A 75	F	NOT REPORTED	200.01	SIA
NORTHEAST	PE	2010	02 – Diagnostic procedures	0210010185	FLEBOGRAFIA DE CAVA INFERIOR E/OU SUPERIOR	N189	71 A 75	M	NOT REPORTED	200.01	SIA
NORTHEAST	PE	2010	05 – Transplantation	0501070060	EXAMES PARA INCLUSÃO EM LISTA DE CANDIDATOS A TRANSPLANTE DE PÂNCREAS, PULMÃO OU RIM	N188	21 A 25	F	NOT REPORTED	1165.11	SIA
NORTHEAST	PE	2010	05 – Transplantation	0501070060	EXAMES PARA INCLUSÃO EM LISTA DE CANDIDATOS A TRANSPLANTE DE PÂNCREAS, PULMÃO OU RIM	N188	26 A 30	F	NOT REPORTED	3495.33	SIA
NORTHEAST	PE	2010	05 – Transplantation	0501070060	EXAMES PARA INCLUSÃO EM LISTA DE CANDIDATOS A TRANSPLANTE DE PÂNCREAS, PULMÃO OU RIM	N188	31 A 35	F	NOT REPORTED	1165.11	SIA
NORTHEAST	PE	2010	05 – Transplantation	0501070060	EXAMES PARA INCLUSÃO EM LISTA DE CANDIDATOS A TRANSPLANTE DE PÂNCREAS, PULMÃO OU RIM	N188	31 A 35	M	NOT REPORTED	4660.44	SIA
NORTHEAST	PE	2010	05 – Transplantation	0501070060	EXAMES PARA INCLUSÃO EM LISTA DE CANDIDATOS A TRANSPLANTE DE PÂNCREAS, PULMÃO OU RIM	N188	36 A 40	F	NOT REPORTED	1165.11	SIA
NORTHEAST	PE	2010	05 – Transplantation	0501070060	EXAMES PARA INCLUSÃO EM LISTA DE CANDIDATOS A TRANSPLANTE DE PÂNCREAS, PULMÃO OU RIM	N188	41 A 45	F	NOT REPORTED	1165.11	SIA
NORTHEAST	PE	2010	05 – Transplantation	0501070060	EXAMES PARA INCLUSÃO EM LISTA DE CANDIDATOS A TRANSPLANTE DE PÂNCREAS, PULMÃO OU RIM	N188	41 A 45	M	NOT REPORTED	2330.22	SIA
NORTHEAST	PE	2010	05 – Transplantation	0501070060	EXAMES PARA INCLUSÃO EM LISTA DE CANDIDATOS A TRANSPLANTE DE PÂNCREAS, PULMÃO OU RIM	N188	46 A 50	F	NOT REPORTED	5825.55	SIA
NORTHEAST	PE	2010	05 – Transplantation	0501070060	EXAMES PARA INCLUSÃO EM LISTA DE CANDIDATOS A TRANSPLANTE DE PÂNCREAS, PULMÃO OU RIM	N188	46 A 50	M	NOT REPORTED	3495.33	SIA
NORTHEAST	PE	2010	05 – Transplantation	0501070060	EXAMES PARA INCLUSÃO EM LISTA DE CANDIDATOS A TRANSPLANTE DE PÂNCREAS, PULMÃO OU RIM	N188	51 A 55	M	NOT REPORTED	2330.22	SIA
NORTHEAST	PE	2010	05 – Transplantation	0501070060	EXAMES PARA INCLUSÃO EM LISTA DE CANDIDATOS A TRANSPLANTE DE PÂNCREAS, PULMÃO OU RIM	N188	66 A 70	M	NOT REPORTED	1165.11	SIA
NORTHEAST	PE	2010	05 – Transplantation	0501070060	EXAMES PARA INCLUSÃO EM LISTA DE CANDIDATOS A TRANSPLANTE DE PÂNCREAS, PULMÃO OU RIM	N189	18 A 20	M	NOT REPORTED	1165.11	SIA
NORTHEAST	PE	2010	05 – Transplantation	0501070060	EXAMES PARA INCLUSÃO EM LISTA DE CANDIDATOS A TRANSPLANTE DE PÂNCREAS, PULMÃO OU RIM	N189	31 A 35	M	NOT REPORTED	1165.11	SIA
NORTHEAST	PE	2010	05 – Transplantation	0501070060	EXAMES PARA INCLUSÃO EM LISTA DE CANDIDATOS A TRANSPLANTE DE PÂNCREAS, PULMÃO OU RIM	N189	36 A 40	F	NOT REPORTED	3495.33	SIA
NORTHEAST	PE	2010	05 – Transplantation	0501070060	EXAMES PARA INCLUSÃO EM LISTA DE CANDIDATOS A TRANSPLANTE DE PÂNCREAS, PULMÃO OU RIM	N189	36 A 40	M	NOT REPORTED	1165.11	SIA
NORTHEAST	PE	2010	05 – Transplantation	0501070060	EXAMES PARA INCLUSÃO EM LISTA DE CANDIDATOS A TRANSPLANTE DE PÂNCREAS, PULMÃO OU RIM	N189	41 A 45	F	NOT REPORTED	1165.11	SIA
NORTHEAST	PE	2010	05 – Transplantation	0501070060	EXAMES PARA INCLUSÃO EM LISTA DE CANDIDATOS A TRANSPLANTE DE PÂNCREAS, PULMÃO OU RIM	N189	41 A 45	M	NOT REPORTED	5825.55	SIA
NORTHEAST	PE	2010	05 – Transplantation	0501070060	EXAMES PARA INCLUSÃO EM LISTA DE CANDIDATOS A TRANSPLANTE DE PÂNCREAS, PULMÃO OU RIM	N189	46 A 50	M	NOT REPORTED	1165.11	SIA
NORTHEAST	PE	2010	05 – Transplantation	0501070060	EXAMES PARA INCLUSÃO EM LISTA DE CANDIDATOS A TRANSPLANTE DE PÂNCREAS, PULMÃO OU RIM	N189	51 A 55	M	NOT REPORTED	2330.22	SIA
NORTHEAST	PE	2010	05 – Transplantation	0501070060	EXAMES PARA INCLUSÃO EM LISTA DE CANDIDATOS A TRANSPLANTE DE PÂNCREAS, PULMÃO OU RIM	N189	61 A 65	M	NOT REPORTED	1165.11	SIA
NORTHEAST	PE	2010	06 – Medications	0601030028	NOT INFORMED	N188	18 A 20	M	NOT REPORTED	74.4	SIA
NORTHEAST	PE	2010	06 – Medications	0601030028	NOT INFORMED	N188	21 A 25	F	NOT REPORTED	29.76	SIA
NORTHEAST	PE	2010	06 – Medications	0601030028	NOT INFORMED	N188	26 A 30	F	NOT REPORTED	14.88	SIA
NORTHEAST	PE	2010	06 – Medications	0601030028	NOT INFORMED	N188	26 A 30	M	NOT REPORTED	29.76	SIA
NORTHEAST	PE	2010	06 – Medications	0601030028	NOT INFORMED	N188	31 A 35	F	NOT REPORTED	29.76	SIA
NORTHEAST	PE	2010	06 – Medications	0601030028	NOT INFORMED	N188	31 A 35	M	NOT REPORTED	14.88	SIA
NORTHEAST	PE	2010	06 – Medications	0601030028	NOT INFORMED	N188	41 A 45	F	NOT REPORTED	74.4	SIA
NORTHEAST	PE	2010	06 – Medications	0601030028	NOT INFORMED	N188	41 A 45	M	NOT REPORTED	104.16	SIA
NORTHEAST	PE	2010	06 – Medications	0601030028	NOT INFORMED	N188	46 A 50	F	NOT REPORTED	52.08	SIA
NORTHEAST	PE	2010	06 – Medications	0601030028	NOT INFORMED	N188	46 A 50	M	NOT REPORTED	29.76	SIA
NORTHEAST	PE	2010	06 – Medications	0601030028	NOT INFORMED	N188	51 A 55	F	NOT REPORTED	66.96	SIA
NORTHEAST	PE	2010	06 – Medications	0601030028	NOT INFORMED	N188	51 A 55	M	NOT REPORTED	29.76	SIA
NORTHEAST	PE	2010	06 – Medications	0601030028	NOT INFORMED	N188	56 A 60	F	NOT REPORTED	119.04	SIA
NORTHEAST	PE	2010	06 – Medications	0601030028	NOT INFORMED	N188	56 A 60	M	NOT REPORTED	52.08	SIA
NORTHEAST	PE	2010	06 – Medications	0601030028	NOT INFORMED	N188	61 A 65	F	NOT REPORTED	59.52	SIA
NORTHEAST	PE	2010	06 – Medications	0601030028	NOT INFORMED	N188	61 A 65	M	NOT REPORTED	44.64	SIA
NORTHEAST	PE	2010	06 – Medications	0601030028	NOT INFORMED	N188	66 A 70	F	NOT REPORTED	52.08	SIA
NORTHEAST	PE	2010	06 – Medications	0601030028	NOT INFORMED	N188	66 A 70	M	NOT REPORTED	44.64	SIA
NORTHEAST	PE	2010	06 – Medications	0601030028	NOT INFORMED	N188	71 A 75	F	NOT REPORTED	126.48	SIA
NORTHEAST	PE	2010	06 – Medications	0601030028	NOT INFORMED	N188	71 A 75	M	NOT REPORTED	14.88	SIA
NORTHEAST	PE	2010	06 – Medications	0601030028	NOT INFORMED	N188	76 A 80	M	NOT REPORTED	44.64	SIA
NORTHEAST	PE	2010	06 – Medications	0601030028	NOT INFORMED	N188	81 A 85	M	NOT REPORTED	14.88	SIA
NORTHEAST	PE	2010	06 – Medications	0601040031	NOT INFORMED	N188	26 A 30	F	NOT REPORTED	0	SIA
NORTHEAST	PE	2010	06 – Medications	0601040031	NOT INFORMED	N188	31 A 35	M	NOT REPORTED	0	SIA
NORTHEAST	PE	2010	06 – Medications	0601040031	NOT INFORMED	N188	36 A 40	M	NOT REPORTED	0	SIA
NORTHEAST	PE	2010	06 – Medications	0601040031	NOT INFORMED	N188	46 A 50	M	NOT REPORTED	0	SIA
NORTHEAST	PE	2010	06 – Medications	0601040031	NOT INFORMED	N188	56 A 60	F	NOT REPORTED	0	SIA
NORTHEAST	PE	2010	06 – Medications	0601040031	NOT INFORMED	N188	66 A 70	F	NOT REPORTED	0	SIA
NORTHEAST	PE	2010	06 – Medications	0601040031	NOT INFORMED	N188	71 A 75	F	NOT REPORTED	0	SIA
NORTHEAST	PE	2010	06 – Medications	0601040031	NOT INFORMED	N188	76 A 80	F	NOT REPORTED	0	SIA
NORTHEAST	PE	2010	06 – Medications	0601040031	NOT INFORMED	N188	76 A 80	M	NOT REPORTED	0	SIA
NORTHEAST	PE	2010	06 – Medications	0601040031	NOT INFORMED	N188	86 A 90	F	NOT REPORTED	0	SIA
NORTHEAST	PE	2010	06 – Medications	0601040058	NOT INFORMED	N188	18 A 20	M	NOT REPORTED	0	SIA
NORTHEAST	PE	2010	06 – Medications	0601040058	NOT INFORMED	N188	21 A 25	F	NOT REPORTED	0	SIA
NORTHEAST	PE	2010	06 – Medications	0601040058	NOT INFORMED	N188	21 A 25	M	NOT REPORTED	0	SIA
NORTHEAST	PE	2010	06 – Medications	0601040058	NOT INFORMED	N188	26 A 30	F	NOT REPORTED	0	SIA
NORTHEAST	PE	2010	06 – Medications	0601040058	NOT INFORMED	N188	26 A 30	M	NOT REPORTED	0	SIA
NORTHEAST	PE	2010	06 – Medications	0601040058	NOT INFORMED	N188	31 A 35	M	NOT REPORTED	0	SIA
NORTHEAST	PE	2010	06 – Medications	0601040058	NOT INFORMED	N188	36 A 40	F	NOT REPORTED	0	SIA
NORTHEAST	PE	2010	06 – Medications	0601040058	NOT INFORMED	N188	36 A 40	M	NOT REPORTED	0	SIA
NORTHEAST	PE	2010	06 – Medications	0601040058	NOT INFORMED	N188	41 A 45	F	NOT REPORTED	0	SIA
NORTHEAST	PE	2010	06 – Medications	0601040058	NOT INFORMED	N188	41 A 45	M	NOT REPORTED	0	SIA
NORTHEAST	PE	2010	06 – Medications	0601040058	NOT INFORMED	N188	46 A 50	F	NOT REPORTED	0	SIA
NORTHEAST	PE	2010	06 – Medications	0601040058	NOT INFORMED	N188	46 A 50	M	NOT REPORTED	0	SIA
NORTHEAST	PE	2010	06 – Medications	0601040058	NOT INFORMED	N188	51 A 55	F	NOT REPORTED	0	SIA
NORTHEAST	PE	2010	06 – Medications	0601040058	NOT INFORMED	N188	51 A 55	M	NOT REPORTED	0	SIA
NORTHEAST	PE	2010	06 – Medications	0601040058	NOT INFORMED	N188	56 A 60	F	NOT REPORTED	0	SIA
NORTHEAST	PE	2010	06 – Medications	0601040058	NOT INFORMED	N188	56 A 60	M	NOT REPORTED	0	SIA
NORTHEAST	PE	2010	06 – Medications	0601040058	NOT INFORMED	N188	61 A 65	F	NOT REPORTED	0	SIA
NORTHEAST	PE	2010	06 – Medications	0601040058	NOT INFORMED	N188	61 A 65	M	NOT REPORTED	0	SIA
NORTHEAST	PE	2010	06 – Medications	0601040058	NOT INFORMED	N188	66 A 70	F	NOT REPORTED	0	SIA
NORTHEAST	PE	2010	06 – Medications	0601040058	NOT INFORMED	N188	66 A 70	M	NOT REPORTED	0	SIA
NORTHEAST	PE	2010	06 – Medications	0601040058	NOT INFORMED	N188	71 A 75	F	NOT REPORTED	0	SIA
NORTHEAST	PE	2010	06 – Medications	0601040058	NOT INFORMED	N188	71 A 75	M	NOT REPORTED	0	SIA
NORTHEAST	PE	2010	06 – Medications	0601040058	NOT INFORMED	N188	76 A 80	F	NOT REPORTED	0	SIA
NORTHEAST	PE	2010	06 – Medications	0601040058	NOT INFORMED	N188	76 A 80	M	NOT REPORTED	0	SIA
NORTHEAST	PE	2010	06 – Medications	0601040058	NOT INFORMED	N188	81 A 85	F	NOT REPORTED	0	SIA
NORTHEAST	PE	2010	06 – Medications	0601040058	NOT INFORMED	N188	81 A 85	M	NOT REPORTED	0	SIA
NORTHEAST	PE	2010	06 – Medications	0601040058	NOT INFORMED	N188	86 A 90	F	NOT REPORTED	0	SIA
NORTHEAST	PE	2010	06 – Medications	0601040058	NOT INFORMED	N188	86 A 90	M	NOT REPORTED	0	SIA
NORTHEAST	PE	2010	06 – Medications	0601350030	NOT INFORMED	N188	46 A 50	M	NOT REPORTED	20.4	SIA
NORTHEAST	PE	2010	06 – Medications	0601350073	NOT INFORMED	N188	18 A 20	F	NOT REPORTED	62.64	SIA
NORTHEAST	PE	2010	06 – Medications	0601350073	NOT INFORMED	N188	31 A 35	F	NOT REPORTED	83.52	SIA
NORTHEAST	PE	2010	06 – Medications	0601350073	NOT INFORMED	N188	36 A 40	F	NOT REPORTED	41.76	SIA
NORTHEAST	PE	2010	06 – Medications	0601350073	NOT INFORMED	N188	46 A 50	F	NOT REPORTED	23.2	SIA
NORTHEAST	PE	2010	06 – Medications	0601350073	NOT INFORMED	N188	46 A 50	M	NOT REPORTED	60.9	SIA
NORTHEAST	PE	2010	06 – Medications	0601350073	NOT INFORMED	N188	51 A 55	F	NOT REPORTED	75.4	SIA
NORTHEAST	PE	2010	06 – Medications	0601350073	NOT INFORMED	N188	51 A 55	M	NOT REPORTED	21.75	SIA
NORTHEAST	PE	2010	06 – Medications	0601350073	NOT INFORMED	N188	56 A 60	F	NOT REPORTED	87	SIA
NORTHEAST	PE	2010	06 – Medications	0601350073	NOT INFORMED	N188	61 A 65	M	NOT REPORTED	34.8	SIA
NORTHEAST	PE	2010	06 – Medications	0601350073	NOT INFORMED	N188	66 A 70	F	NOT REPORTED	147.9	SIA
NORTHEAST	PE	2010	06 – Medications	0601350073	NOT INFORMED	N188	66 A 70	M	NOT REPORTED	52.2	SIA
NORTHEAST	PE	2010	06 – Medications	0601350073	NOT INFORMED	N188	71 A 75	F	NOT REPORTED	104.4	SIA
NORTHEAST	PE	2010	06 – Medications	0601350073	NOT INFORMED	N188	76 A 80	F	NOT REPORTED	52.2	SIA
NORTHEAST	PE	2010	06 – Medications	0601350073	NOT INFORMED	N188	81 A 85	M	NOT REPORTED	34.8	SIA
NORTHEAST	PE	2010	06 – Medications	0601350073	NOT INFORMED	N188	86 A 90	F	NOT REPORTED	69.6	SIA
NORTHEAST	PE	2010	06 – Medications	0601350081	NOT INFORMED	N188	71 A 75	F	NOT REPORTED	177.36	SIA
NORTHEAST	PE	2010	06 – Medications	0604260016	SACARATO DE HIDROXIDO FERRICO 100 MG INJETAVEL (POR FRASCO DE 5 ML)	N188	18 A 20	M	NOT REPORTED	15.24	SIA
NORTHEAST	PE	2010	06 – Medications	0604260016	SACARATO DE HIDROXIDO FERRICO 100 MG INJETAVEL (POR FRASCO DE 5 ML)	N188	21 A 25	F	NOT REPORTED	15.24	SIA
NORTHEAST	PE	2010	06 – Medications	0604260016	SACARATO DE HIDROXIDO FERRICO 100 MG INJETAVEL (POR FRASCO DE 5 ML)	N188	21 A 25	M	NOT REPORTED	91.44	SIA
NORTHEAST	PE	2010	06 – Medications	0604260016	SACARATO DE HIDROXIDO FERRICO 100 MG INJETAVEL (POR FRASCO DE 5 ML)	N188	26 A 30	F	NOT REPORTED	26.67	SIA
NORTHEAST	PE	2010	06 – Medications	0604260016	SACARATO DE HIDROXIDO FERRICO 100 MG INJETAVEL (POR FRASCO DE 5 ML)	N188	26 A 30	M	NOT REPORTED	137.16	SIA
NORTHEAST	PE	2010	06 – Medications	0604260016	SACARATO DE HIDROXIDO FERRICO 100 MG INJETAVEL (POR FRASCO DE 5 ML)	N188	31 A 35	F	NOT REPORTED	30.48	SIA
NORTHEAST	PE	2010	06 – Medications	0604260016	SACARATO DE HIDROXIDO FERRICO 100 MG INJETAVEL (POR FRASCO DE 5 ML)	N188	31 A 35	M	NOT REPORTED	129.54	SIA
NORTHEAST	PE	2010	06 – Medications	0604260016	SACARATO DE HIDROXIDO FERRICO 100 MG INJETAVEL (POR FRASCO DE 5 ML)	N188	36 A 40	M	NOT REPORTED	152.4	SIA
NORTHEAST	PE	2010	06 – Medications	0604260016	SACARATO DE HIDROXIDO FERRICO 100 MG INJETAVEL (POR FRASCO DE 5 ML)	N188	41 A 45	F	NOT REPORTED	53.34	SIA
NORTHEAST	PE	2010	06 – Medications	0604260016	SACARATO DE HIDROXIDO FERRICO 100 MG INJETAVEL (POR FRASCO DE 5 ML)	N188	41 A 45	M	NOT REPORTED	76.2	SIA
NORTHEAST	PE	2010	06 – Medications	0604260016	SACARATO DE HIDROXIDO FERRICO 100 MG INJETAVEL (POR FRASCO DE 5 ML)	N188	46 A 50	F	NOT REPORTED	68.58	SIA
NORTHEAST	PE	2010	06 – Medications	0604260016	SACARATO DE HIDROXIDO FERRICO 100 MG INJETAVEL (POR FRASCO DE 5 ML)	N188	46 A 50	M	NOT REPORTED	60.96	SIA
NORTHEAST	PE	2010	06 – Medications	0604260016	SACARATO DE HIDROXIDO FERRICO 100 MG INJETAVEL (POR FRASCO DE 5 ML)	N188	51 A 55	F	NOT REPORTED	45.72	SIA
NORTHEAST	PE	2010	06 – Medications	0604260016	SACARATO DE HIDROXIDO FERRICO 100 MG INJETAVEL (POR FRASCO DE 5 ML)	N188	51 A 55	M	NOT REPORTED	57.15	SIA
NORTHEAST	PE	2010	06 – Medications	0604260016	SACARATO DE HIDROXIDO FERRICO 100 MG INJETAVEL (POR FRASCO DE 5 ML)	N188	56 A 60	F	NOT REPORTED	441.96	SIA
NORTHEAST	PE	2010	06 – Medications	0604260016	SACARATO DE HIDROXIDO FERRICO 100 MG INJETAVEL (POR FRASCO DE 5 ML)	N188	56 A 60	M	NOT REPORTED	327.66	SIA
NORTHEAST	PE	2010	06 – Medications	0604260016	SACARATO DE HIDROXIDO FERRICO 100 MG INJETAVEL (POR FRASCO DE 5 ML)	N188	61 A 65	F	NOT REPORTED	186.69	SIA
NORTHEAST	PE	2010	06 – Medications	0604260016	SACARATO DE HIDROXIDO FERRICO 100 MG INJETAVEL (POR FRASCO DE 5 ML)	N188	61 A 65	M	NOT REPORTED	167.64	SIA
NORTHEAST	PE	2010	06 – Medications	0604260016	SACARATO DE HIDROXIDO FERRICO 100 MG INJETAVEL (POR FRASCO DE 5 ML)	N188	66 A 70	F	NOT REPORTED	53.34	SIA
NORTHEAST	PE	2010	06 – Medications	0604260016	SACARATO DE HIDROXIDO FERRICO 100 MG INJETAVEL (POR FRASCO DE 5 ML)	N188	66 A 70	M	NOT REPORTED	182.88	SIA
NORTHEAST	PE	2010	06 – Medications	0604260016	SACARATO DE HIDROXIDO FERRICO 100 MG INJETAVEL (POR FRASCO DE 5 ML)	N188	71 A 75	F	NOT REPORTED	114.3	SIA
NORTHEAST	PE	2010	06 – Medications	0604260016	SACARATO DE HIDROXIDO FERRICO 100 MG INJETAVEL (POR FRASCO DE 5 ML)	N188	71 A 75	M	NOT REPORTED	30.48	SIA
NORTHEAST	PE	2010	06 – Medications	0604260016	SACARATO DE HIDROXIDO FERRICO 100 MG INJETAVEL (POR FRASCO DE 5 ML)	N188	76 A 80	F	NOT REPORTED	45.72	SIA
NORTHEAST	PE	2010	06 – Medications	0604260016	SACARATO DE HIDROXIDO FERRICO 100 MG INJETAVEL (POR FRASCO DE 5 ML)	N188	76 A 80	M	NOT REPORTED	15.24	SIA
NORTHEAST	PE	2010	06 – Medications	0604260016	SACARATO DE HIDROXIDO FERRICO 100 MG INJETAVEL (POR FRASCO DE 5 ML)	N188	81 A 85	M	NOT REPORTED	121.92	SIA
NORTHEAST	PE	2010	06 – Medications	0604260016	SACARATO DE HIDROXIDO FERRICO 100 MG INJETAVEL (POR FRASCO DE 5 ML)	N188	86 A 90	M	NOT REPORTED	76.2	SIA
NORTHEAST	PE	2010	06 – Medications	0604260016	SACARATO DE HIDROXIDO FERRICO 100 MG INJETAVEL (POR FRASCO DE 5 ML)	N188	91 A 95	F	NOT REPORTED	15.24	SIA
NORTHEAST	PE	2010	06 – Medications	0604470029	ALFAEPOETINA 2.000 UI INJETAVEL (POR FRASCO-AMPOLA)	N188	36 A 40	F	NOT REPORTED	0	SIA
NORTHEAST	PE	2010	06 – Medications	0604470029	ALFAEPOETINA 2.000 UI INJETAVEL (POR FRASCO-AMPOLA)	N188	66 A 70	F	NOT REPORTED	0	SIA
NORTHEAST	PE	2010	06 – Medications	0604470029	ALFAEPOETINA 2.000 UI INJETAVEL (POR FRASCO-AMPOLA)	N188	71 A 75	F	NOT REPORTED	0	SIA
NORTHEAST	PE	2010	06 – Medications	0604470029	ALFAEPOETINA 2.000 UI INJETAVEL (POR FRASCO-AMPOLA)	N188	76 A 80	F	NOT REPORTED	0	SIA
NORTHEAST	PE	2010	06 – Medications	0604470045	ALFAEPOETINA 4.000 UI INJETAVEL (POR FRASCO-AMPOLA)	N188	18 A 20	M	NOT REPORTED	0	SIA
NORTHEAST	PE	2010	06 – Medications	0604470045	ALFAEPOETINA 4.000 UI INJETAVEL (POR FRASCO-AMPOLA)	N188	21 A 25	F	NOT REPORTED	0	SIA
NORTHEAST	PE	2010	06 – Medications	0604470045	ALFAEPOETINA 4.000 UI INJETAVEL (POR FRASCO-AMPOLA)	N188	21 A 25	M	NOT REPORTED	0	SIA
NORTHEAST	PE	2010	06 – Medications	0604470045	ALFAEPOETINA 4.000 UI INJETAVEL (POR FRASCO-AMPOLA)	N188	26 A 30	F	NOT REPORTED	0	SIA
NORTHEAST	PE	2010	06 – Medications	0604470045	ALFAEPOETINA 4.000 UI INJETAVEL (POR FRASCO-AMPOLA)	N188	26 A 30	M	NOT REPORTED	0	SIA
NORTHEAST	PE	2010	06 – Medications	0604470045	ALFAEPOETINA 4.000 UI INJETAVEL (POR FRASCO-AMPOLA)	N188	31 A 35	F	NOT REPORTED	0	SIA
NORTHEAST	PE	2010	06 – Medications	0604470045	ALFAEPOETINA 4.000 UI INJETAVEL (POR FRASCO-AMPOLA)	N188	31 A 35	M	NOT REPORTED	0	SIA
NORTHEAST	PE	2010	06 – Medications	0604470045	ALFAEPOETINA 4.000 UI INJETAVEL (POR FRASCO-AMPOLA)	N188	36 A 40	F	NOT REPORTED	0	SIA
NORTHEAST	PE	2010	06 – Medications	0604470045	ALFAEPOETINA 4.000 UI INJETAVEL (POR FRASCO-AMPOLA)	N188	36 A 40	M	NOT REPORTED	0	SIA
NORTHEAST	PE	2010	06 – Medications	0604470045	ALFAEPOETINA 4.000 UI INJETAVEL (POR FRASCO-AMPOLA)	N188	41 A 45	F	NOT REPORTED	0	SIA
NORTHEAST	PE	2010	06 – Medications	0604470045	ALFAEPOETINA 4.000 UI INJETAVEL (POR FRASCO-AMPOLA)	N188	41 A 45	M	NOT REPORTED	0	SIA
NORTHEAST	PE	2010	06 – Medications	0604470045	ALFAEPOETINA 4.000 UI INJETAVEL (POR FRASCO-AMPOLA)	N188	46 A 50	F	NOT REPORTED	0	SIA
NORTHEAST	PE	2010	06 – Medications	0604470045	ALFAEPOETINA 4.000 UI INJETAVEL (POR FRASCO-AMPOLA)	N188	46 A 50	M	NOT REPORTED	0	SIA
NORTHEAST	PE	2010	06 – Medications	0604470045	ALFAEPOETINA 4.000 UI INJETAVEL (POR FRASCO-AMPOLA)	N188	51 A 55	F	NOT REPORTED	0	SIA
NORTHEAST	PE	2010	06 – Medications	0604470045	ALFAEPOETINA 4.000 UI INJETAVEL (POR FRASCO-AMPOLA)	N188	51 A 55	M	NOT REPORTED	0	SIA
NORTHEAST	PE	2010	06 – Medications	0604470045	ALFAEPOETINA 4.000 UI INJETAVEL (POR FRASCO-AMPOLA)	N188	56 A 60	F	NOT REPORTED	0	SIA
NORTHEAST	PE	2010	06 – Medications	0604470045	ALFAEPOETINA 4.000 UI INJETAVEL (POR FRASCO-AMPOLA)	N188	56 A 60	M	NOT REPORTED	0	SIA
NORTHEAST	PE	2010	06 – Medications	0604470045	ALFAEPOETINA 4.000 UI INJETAVEL (POR FRASCO-AMPOLA)	N188	61 A 65	F	NOT REPORTED	0	SIA
NORTHEAST	PE	2010	06 – Medications	0604470045	ALFAEPOETINA 4.000 UI INJETAVEL (POR FRASCO-AMPOLA)	N188	61 A 65	M	NOT REPORTED	0	SIA
NORTHEAST	PE	2010	06 – Medications	0604470045	ALFAEPOETINA 4.000 UI INJETAVEL (POR FRASCO-AMPOLA)	N188	66 A 70	F	NOT REPORTED	0	SIA
NORTHEAST	PE	2010	06 – Medications	0604470045	ALFAEPOETINA 4.000 UI INJETAVEL (POR FRASCO-AMPOLA)	N188	66 A 70	M	NOT REPORTED	0	SIA
NORTHEAST	PE	2010	06 – Medications	0604470045	ALFAEPOETINA 4.000 UI INJETAVEL (POR FRASCO-AMPOLA)	N188	71 A 75	F	NOT REPORTED	0	SIA
NORTHEAST	PE	2010	06 – Medications	0604470045	ALFAEPOETINA 4.000 UI INJETAVEL (POR FRASCO-AMPOLA)	N188	71 A 75	M	NOT REPORTED	0	SIA
NORTHEAST	PE	2010	06 – Medications	0604470045	ALFAEPOETINA 4.000 UI INJETAVEL (POR FRASCO-AMPOLA)	N188	76 A 80	F	NOT REPORTED	0	SIA
NORTHEAST	PE	2010	06 – Medications	0604470045	ALFAEPOETINA 4.000 UI INJETAVEL (POR FRASCO-AMPOLA)	N188	76 A 80	M	NOT REPORTED	0	SIA
NORTHEAST	PE	2010	06 – Medications	0604470045	ALFAEPOETINA 4.000 UI INJETAVEL (POR FRASCO-AMPOLA)	N188	81 A 85	F	NOT REPORTED	0	SIA
NORTHEAST	PE	2010	06 – Medications	0604470045	ALFAEPOETINA 4.000 UI INJETAVEL (POR FRASCO-AMPOLA)	N188	81 A 85	M	NOT REPORTED	0	SIA
NORTHEAST	PE	2010	06 – Medications	0604470045	ALFAEPOETINA 4.000 UI INJETAVEL (POR FRASCO-AMPOLA)	N188	86 A 90	F	NOT REPORTED	0	SIA
NORTHEAST	PE	2010	06 – Medications	0604470045	ALFAEPOETINA 4.000 UI INJETAVEL (POR FRASCO-AMPOLA)	N188	86 A 90	M	NOT REPORTED	0	SIA
NORTHEAST	PE	2010	06 – Medications	0604470045	ALFAEPOETINA 4.000 UI INJETAVEL (POR FRASCO-AMPOLA)	N188	91 A 95	F	NOT REPORTED	0	SIA
NORTHEAST	PE	2010	06 – Medications	0604470045	ALFAEPOETINA 4.000 UI INJETAVEL (POR FRASCO-AMPOLA)	N188	91 A 95	M	NOT REPORTED	0	SIA
NORTHEAST	PE	2010	06 – Medications	0604620039	CALCITRIOL 0,25 MCG (POR CAPSULA)	N188	21 A 25	F	NOT REPORTED	0	SIA
NORTHEAST	PE	2010	06 – Medications	0604620039	CALCITRIOL 0,25 MCG (POR CAPSULA)	N188	31 A 35	M	NOT REPORTED	0	SIA
NORTHEAST	PE	2010	06 – Medications	0604620039	CALCITRIOL 0,25 MCG (POR CAPSULA)	N188	46 A 50	F	NOT REPORTED	0	SIA
NORTHEAST	PE	2010	06 – Medications	0604620039	CALCITRIOL 0,25 MCG (POR CAPSULA)	N188	46 A 50	M	NOT REPORTED	0	SIA
NORTHEAST	PE	2010	06 – Medications	0604620039	CALCITRIOL 0,25 MCG (POR CAPSULA)	N188	51 A 55	F	NOT REPORTED	0	SIA
NORTHEAST	PE	2010	06 – Medications	0604620039	CALCITRIOL 0,25 MCG (POR CAPSULA)	N188	51 A 55	M	NOT REPORTED	0	SIA
NORTHEAST	PE	2010	06 – Medications	0604620039	CALCITRIOL 0,25 MCG (POR CAPSULA)	N188	56 A 60	F	NOT REPORTED	0	SIA
NORTHEAST	PE	2010	06 – Medications	0604620039	CALCITRIOL 0,25 MCG (POR CAPSULA)	N188	56 A 60	M	NOT REPORTED	0	SIA
NORTHEAST	PE	2010	06 – Medications	0604620039	CALCITRIOL 0,25 MCG (POR CAPSULA)	N188	61 A 65	M	NOT REPORTED	0	SIA
NORTHEAST	PE	2010	06 – Medications	0604620039	CALCITRIOL 0,25 MCG (POR CAPSULA)	N188	66 A 70	F	NOT REPORTED	0	SIA
NORTHEAST	PE	2010	06 – Medications	0604620039	CALCITRIOL 0,25 MCG (POR CAPSULA)	N188	66 A 70	M	NOT REPORTED	0	SIA
NORTHEAST	PE	2010	06 – Medications	0604620039	CALCITRIOL 0,25 MCG (POR CAPSULA)	N188	71 A 75	F	NOT REPORTED	0	SIA
NORTHEAST	PE	2010	06 – Medications	0604620039	CALCITRIOL 0,25 MCG (POR CAPSULA)	N188	71 A 75	M	NOT REPORTED	0	SIA
NORTHEAST	PE	2010	06 – Medications	0604620039	CALCITRIOL 0,25 MCG (POR CAPSULA)	N188	76 A 80	F	NOT REPORTED	0	SIA
NORTHEAST	PE	2010	06 – Medications	0604620039	CALCITRIOL 0,25 MCG (POR CAPSULA)	N188	76 A 80	M	NOT REPORTED	0	SIA
NORTHEAST	PE	2010	06 – Medications	0604620039	CALCITRIOL 0,25 MCG (POR CAPSULA)	N188	81 A 85	F	NOT REPORTED	0	SIA
NORTHEAST	PE	2010	06 – Medications	0604620039	CALCITRIOL 0,25 MCG (POR CAPSULA)	N188	81 A 85	M	NOT REPORTED	0	SIA
NORTHEAST	PE	2010	06 – Medications	0604620047	CALCITRIOL 1,0 MCG INJETAVEL (POR AMPOLA)	N188	21 A 25	M	NOT REPORTED	0	SIA
NORTHEAST	PE	2010	06 – Medications	0604620047	CALCITRIOL 1,0 MCG INJETAVEL (POR AMPOLA)	N188	56 A 60	F	NOT REPORTED	0	SIA
NORTHEAST	PE	2010	06 – Medications	0604620047	CALCITRIOL 1,0 MCG INJETAVEL (POR AMPOLA)	N188	71 A 75	F	NOT REPORTED	0	SIA
NORTHEAST	PE	2010	08 – Ancillary health care activities	0803010010	AJUDA DE CUSTO P/ ALIMENTACAO/PERNOITE DE PACIENTE	N188	31 A 35	F	BROWN (PARDO)	0	SIA
NORTHEAST	PE	2010	08 – Ancillary health care activities	0803010010	AJUDA DE CUSTO P/ ALIMENTACAO/PERNOITE DE PACIENTE	N188	36 A 40	F	WHITE	148.5	SIA
NORTHEAST	PE	2010	08 – Ancillary health care activities	0803010010	AJUDA DE CUSTO P/ ALIMENTACAO/PERNOITE DE PACIENTE	N188	36 A 40	F	BROWN (PARDO)	49.5	SIA
NORTHEAST	PE	2010	08 – Ancillary health care activities	0803010010	AJUDA DE CUSTO P/ ALIMENTACAO/PERNOITE DE PACIENTE	N188	36 A 40	M	WHITE	0	SIA
NORTHEAST	PE	2010	08 – Ancillary health care activities	0803010010	AJUDA DE CUSTO P/ ALIMENTACAO/PERNOITE DE PACIENTE	N189	26 A 30	F	NOT REPORTED	272.25	SIA
NORTHEAST	PE	2010	08 – Ancillary health care activities	0803010010	AJUDA DE CUSTO P/ ALIMENTACAO/PERNOITE DE PACIENTE	N189	31 A 35	F	NOT REPORTED	0	SIA
NORTHEAST	PE	2010	08 – Ancillary health care activities	0803010010	AJUDA DE CUSTO P/ ALIMENTACAO/PERNOITE DE PACIENTE	N189	41 A 45	F	NOT REPORTED	0	SIA
NORTHEAST	PE	2010	08 – Ancillary health care activities	0803010010	AJUDA DE CUSTO P/ ALIMENTACAO/PERNOITE DE PACIENTE	N189	51 A 55	M	NOT REPORTED	0	SIA
NORTHEAST	PE	2010	08 – Ancillary health care activities	0803010010	AJUDA DE CUSTO P/ ALIMENTACAO/PERNOITE DE PACIENTE	N189	56 A 60	F	NOT REPORTED	0	SIA
NORTHEAST	PE	2010	08 – Ancillary health care activities	0803010010	AJUDA DE CUSTO P/ ALIMENTACAO/PERNOITE DE PACIENTE	N189	56 A 60	M	NOT REPORTED	49.5	SIA
NORTHEAST	PE	2010	08 – Ancillary health care activities	0803010010	AJUDA DE CUSTO P/ ALIMENTACAO/PERNOITE DE PACIENTE	N189	71 A 75	M	NOT REPORTED	0	SIA
NORTHEAST	PE	2010	08 – Ancillary health care activities	0803010028	AJUDA DE CUSTO P/ ALIMENTACAO DE PACIENTE S/PERNOITE	N188	56 A 60	F	BROWN (PARDO)	33.6	SIA
NORTHEAST	PE	2010	08 – Ancillary health care activities	0803010028	AJUDA DE CUSTO P/ ALIMENTACAO DE PACIENTE S/PERNOITE	N188	61 A 65	M	WHITE	2049.6	SIA
NORTHEAST	PE	2010	08 – Ancillary health care activities	0803010028	AJUDA DE CUSTO P/ ALIMENTACAO DE PACIENTE S/PERNOITE	N188	76 A 80	M	BROWN (PARDO)	0	SIA
NORTHEAST	PE	2010	08 – Ancillary health care activities	0803010028	AJUDA DE CUSTO P/ ALIMENTACAO DE PACIENTE S/PERNOITE	N189	18 A 20	M	NOT REPORTED	319.2	SIA
NORTHEAST	PE	2010	08 – Ancillary health care activities	0803010028	AJUDA DE CUSTO P/ ALIMENTACAO DE PACIENTE S/PERNOITE	N189	21 A 25	F	NOT REPORTED	109.2	SIA
NORTHEAST	PE	2010	08 – Ancillary health care activities	0803010028	AJUDA DE CUSTO P/ ALIMENTACAO DE PACIENTE S/PERNOITE	N189	21 A 25	M	NOT REPORTED	554.4	SIA
NORTHEAST	PE	2010	08 – Ancillary health care activities	0803010028	AJUDA DE CUSTO P/ ALIMENTACAO DE PACIENTE S/PERNOITE	N189	26 A 30	F	NOT REPORTED	882	SIA
NORTHEAST	PE	2010	08 – Ancillary health care activities	0803010028	AJUDA DE CUSTO P/ ALIMENTACAO DE PACIENTE S/PERNOITE	N189	26 A 30	M	NOT REPORTED	344.4	SIA
NORTHEAST	PE	2010	08 – Ancillary health care activities	0803010028	AJUDA DE CUSTO P/ ALIMENTACAO DE PACIENTE S/PERNOITE	N189	31 A 35	F	NOT REPORTED	730.8	SIA
NORTHEAST	PE	2010	08 – Ancillary health care activities	0803010028	AJUDA DE CUSTO P/ ALIMENTACAO DE PACIENTE S/PERNOITE	N189	31 A 35	M	NOT REPORTED	218.4	SIA
NORTHEAST	PE	2010	08 – Ancillary health care activities	0803010028	AJUDA DE CUSTO P/ ALIMENTACAO DE PACIENTE S/PERNOITE	N189	36 A 40	F	NOT REPORTED	764.4	SIA
NORTHEAST	PE	2010	08 – Ancillary health care activities	0803010028	AJUDA DE CUSTO P/ ALIMENTACAO DE PACIENTE S/PERNOITE	N189	36 A 40	M	NOT REPORTED	100.8	SIA
NORTHEAST	PE	2010	08 – Ancillary health care activities	0803010028	AJUDA DE CUSTO P/ ALIMENTACAO DE PACIENTE S/PERNOITE	N189	41 A 45	F	NOT REPORTED	672	SIA
NORTHEAST	PE	2010	08 – Ancillary health care activities	0803010028	AJUDA DE CUSTO P/ ALIMENTACAO DE PACIENTE S/PERNOITE	N189	41 A 45	M	NOT REPORTED	218.4	SIA
NORTHEAST	PE	2010	08 – Ancillary health care activities	0803010028	AJUDA DE CUSTO P/ ALIMENTACAO DE PACIENTE S/PERNOITE	N189	46 A 50	F	NOT REPORTED	604.8	SIA
NORTHEAST	PE	2010	08 – Ancillary health care activities	0803010028	AJUDA DE CUSTO P/ ALIMENTACAO DE PACIENTE S/PERNOITE	N189	46 A 50	M	NOT REPORTED	109.2	SIA
NORTHEAST	PE	2010	08 – Ancillary health care activities	0803010028	AJUDA DE CUSTO P/ ALIMENTACAO DE PACIENTE S/PERNOITE	N189	51 A 55	M	NOT REPORTED	109.2	SIA
NORTHEAST	PE	2010	08 – Ancillary health care activities	0803010028	AJUDA DE CUSTO P/ ALIMENTACAO DE PACIENTE S/PERNOITE	N189	56 A 60	F	BROWN (PARDO)	8.4	SIA
NORTHEAST	PE	2010	08 – Ancillary health care activities	0803010028	AJUDA DE CUSTO P/ ALIMENTACAO DE PACIENTE S/PERNOITE	N189	56 A 60	F	NOT REPORTED	109.2	SIA
NORTHEAST	PE	2010	08 – Ancillary health care activities	0803010028	AJUDA DE CUSTO P/ ALIMENTACAO DE PACIENTE S/PERNOITE	N189	71 A 75	F	NOT REPORTED	0	SIA
NORTHEAST	PE	2010	08 – Ancillary health care activities	0803010028	AJUDA DE CUSTO P/ ALIMENTACAO DE PACIENTE S/PERNOITE	N189	71 A 75	M	NOT REPORTED	546	SIA
NORTHEAST	PE	2010	08 – Ancillary health care activities	0803010028	AJUDA DE CUSTO P/ ALIMENTACAO DE PACIENTE S/PERNOITE	N189	76 A 80	M	NOT REPORTED	0	SIA
NORTHEAST	PE	2010	08 – Ancillary health care activities	0803010052	AJUDA DE CUSTO P/ALIMENTACAO DE ACOMPANHANTE S/PERNOITE	N189	21 A 25	F	NOT REPORTED	109.2	SIA
NORTHEAST	PE	2010	08 – Ancillary health care activities	0803010052	AJUDA DE CUSTO P/ALIMENTACAO DE ACOMPANHANTE S/PERNOITE	N189	21 A 25	M	NOT REPORTED	50.4	SIA
NORTHEAST	PE	2010	08 – Ancillary health care activities	0803010052	AJUDA DE CUSTO P/ALIMENTACAO DE ACOMPANHANTE S/PERNOITE	N189	26 A 30	F	NOT REPORTED	1386	SIA
NORTHEAST	PE	2010	08 – Ancillary health care activities	0803010052	AJUDA DE CUSTO P/ALIMENTACAO DE ACOMPANHANTE S/PERNOITE	N189	26 A 30	M	NOT REPORTED	109.2	SIA
NORTHEAST	PE	2010	08 – Ancillary health care activities	0803010052	AJUDA DE CUSTO P/ALIMENTACAO DE ACOMPANHANTE S/PERNOITE	N189	31 A 35	F	NOT REPORTED	336	SIA
NORTHEAST	PE	2010	08 – Ancillary health care activities	0803010052	AJUDA DE CUSTO P/ALIMENTACAO DE ACOMPANHANTE S/PERNOITE	N189	31 A 35	M	NOT REPORTED	159.6	SIA
NORTHEAST	PE	2010	08 – Ancillary health care activities	0803010052	AJUDA DE CUSTO P/ALIMENTACAO DE ACOMPANHANTE S/PERNOITE	N189	36 A 40	F	NOT REPORTED	319.2	SIA
NORTHEAST	PE	2010	08 – Ancillary health care activities	0803010052	AJUDA DE CUSTO P/ALIMENTACAO DE ACOMPANHANTE S/PERNOITE	N189	36 A 40	M	NOT REPORTED	218.4	SIA
NORTHEAST	PE	2010	08 – Ancillary health care activities	0803010052	AJUDA DE CUSTO P/ALIMENTACAO DE ACOMPANHANTE S/PERNOITE	N189	41 A 45	F	NOT REPORTED	100.8	SIA
NORTHEAST	PE	2010	08 – Ancillary health care activities	0803010052	AJUDA DE CUSTO P/ALIMENTACAO DE ACOMPANHANTE S/PERNOITE	N189	41 A 45	M	NOT REPORTED	0	SIA
NORTHEAST	PE	2010	08 – Ancillary health care activities	0803010052	AJUDA DE CUSTO P/ALIMENTACAO DE ACOMPANHANTE S/PERNOITE	N189	46 A 50	F	NOT REPORTED	210	SIA
NORTHEAST	PE	2010	08 – Ancillary health care activities	0803010052	AJUDA DE CUSTO P/ALIMENTACAO DE ACOMPANHANTE S/PERNOITE	N189	51 A 55	M	NOT REPORTED	0	SIA
NORTHEAST	PE	2010	08 – Ancillary health care activities	0803010052	AJUDA DE CUSTO P/ALIMENTACAO DE ACOMPANHANTE S/PERNOITE	N189	61 A 65	F	NOT REPORTED	327.6	SIA
NORTHEAST	PE	2010	08 – Ancillary health care activities	0803010109	UNIDADE DE REMUNERACAO P/DESLOCAMENTO DE ACOMPANHANTE POR TRANSPORTE TERRESTRE (CADA 50 KM DE DISTANCIA)	N189	21 A 25	F	NOT REPORTED	257.4	SIA
NORTHEAST	PE	2010	08 – Ancillary health care activities	0803010109	UNIDADE DE REMUNERACAO P/DESLOCAMENTO DE ACOMPANHANTE POR TRANSPORTE TERRESTRE (CADA 50 KM DE DISTANCIA)	N189	21 A 25	M	NOT REPORTED	0	SIA
NORTHEAST	PE	2010	08 – Ancillary health care activities	0803010109	UNIDADE DE REMUNERACAO P/DESLOCAMENTO DE ACOMPANHANTE POR TRANSPORTE TERRESTRE (CADA 50 KM DE DISTANCIA)	N189	26 A 30	F	NOT REPORTED	2668.05	SIA
NORTHEAST	PE	2010	08 – Ancillary health care activities	0803010109	UNIDADE DE REMUNERACAO P/DESLOCAMENTO DE ACOMPANHANTE POR TRANSPORTE TERRESTRE (CADA 50 KM DE DISTANCIA)	N189	26 A 30	M	NOT REPORTED	168.3	SIA
NORTHEAST	PE	2010	08 – Ancillary health care activities	0803010109	UNIDADE DE REMUNERACAO P/DESLOCAMENTO DE ACOMPANHANTE POR TRANSPORTE TERRESTRE (CADA 50 KM DE DISTANCIA)	N189	31 A 35	F	NOT REPORTED	683.1	SIA
NORTHEAST	PE	2010	08 – Ancillary health care activities	0803010109	UNIDADE DE REMUNERACAO P/DESLOCAMENTO DE ACOMPANHANTE POR TRANSPORTE TERRESTRE (CADA 50 KM DE DISTANCIA)	N189	31 A 35	M	NOT REPORTED	64.35	SIA
NORTHEAST	PE	2010	08 – Ancillary health care activities	0803010109	UNIDADE DE REMUNERACAO P/DESLOCAMENTO DE ACOMPANHANTE POR TRANSPORTE TERRESTRE (CADA 50 KM DE DISTANCIA)	N189	36 A 40	F	NOT REPORTED	346.5	SIA
NORTHEAST	PE	2010	08 – Ancillary health care activities	0803010109	UNIDADE DE REMUNERACAO P/DESLOCAMENTO DE ACOMPANHANTE POR TRANSPORTE TERRESTRE (CADA 50 KM DE DISTANCIA)	N189	36 A 40	M	NOT REPORTED	277.2	SIA
NORTHEAST	PE	2010	08 – Ancillary health care activities	0803010109	UNIDADE DE REMUNERACAO P/DESLOCAMENTO DE ACOMPANHANTE POR TRANSPORTE TERRESTRE (CADA 50 KM DE DISTANCIA)	N189	41 A 45	F	NOT REPORTED	0	SIA
NORTHEAST	PE	2010	08 – Ancillary health care activities	0803010109	UNIDADE DE REMUNERACAO P/DESLOCAMENTO DE ACOMPANHANTE POR TRANSPORTE TERRESTRE (CADA 50 KM DE DISTANCIA)	N189	41 A 45	M	NOT REPORTED	64.35	SIA
NORTHEAST	PE	2010	08 – Ancillary health care activities	0803010109	UNIDADE DE REMUNERACAO P/DESLOCAMENTO DE ACOMPANHANTE POR TRANSPORTE TERRESTRE (CADA 50 KM DE DISTANCIA)	N189	46 A 50	F	NOT REPORTED	490.05	SIA
NORTHEAST	PE	2010	08 – Ancillary health care activities	0803010109	UNIDADE DE REMUNERACAO P/DESLOCAMENTO DE ACOMPANHANTE POR TRANSPORTE TERRESTRE (CADA 50 KM DE DISTANCIA)	N189	51 A 55	M	NOT REPORTED	163.35	SIA
NORTHEAST	PE	2010	08 – Ancillary health care activities	0803010109	UNIDADE DE REMUNERACAO P/DESLOCAMENTO DE ACOMPANHANTE POR TRANSPORTE TERRESTRE (CADA 50 KM DE DISTANCIA)	N189	61 A 65	F	NOT REPORTED	554.4	SIA
NORTHEAST	PE	2010	08 – Ancillary health care activities	0803010109	UNIDADE DE REMUNERACAO P/DESLOCAMENTO DE ACOMPANHANTE POR TRANSPORTE TERRESTRE (CADA 50 KM DE DISTANCIA)	N189	71 A 75	M	NOT REPORTED	64.35	SIA
NORTHEAST	PE	2010	08 – Ancillary health care activities	0803010125	UNIDADE DE REMUNERACAO P/DESLOCAMENTO DE PACIENTE POR TRANSPORTE TERRESTRE (CADA 50 KM )	N188	31 A 35	F	BROWN (PARDO)	0	SIA
NORTHEAST	PE	2010	08 – Ancillary health care activities	0803010125	UNIDADE DE REMUNERACAO P/DESLOCAMENTO DE PACIENTE POR TRANSPORTE TERRESTRE (CADA 50 KM )	N188	36 A 40	F	WHITE	435.6	SIA
NORTHEAST	PE	2010	08 – Ancillary health care activities	0803010125	UNIDADE DE REMUNERACAO P/DESLOCAMENTO DE PACIENTE POR TRANSPORTE TERRESTRE (CADA 50 KM )	N188	36 A 40	M	WHITE	0	SIA
NORTHEAST	PE	2010	08 – Ancillary health care activities	0803010125	UNIDADE DE REMUNERACAO P/DESLOCAMENTO DE PACIENTE POR TRANSPORTE TERRESTRE (CADA 50 KM )	N188	56 A 60	F	BROWN (PARDO)	386.1	SIA
NORTHEAST	PE	2010	08 – Ancillary health care activities	0803010125	UNIDADE DE REMUNERACAO P/DESLOCAMENTO DE PACIENTE POR TRANSPORTE TERRESTRE (CADA 50 KM )	N188	61 A 65	M	WHITE	4306.5	SIA
NORTHEAST	PE	2010	08 – Ancillary health care activities	0803010125	UNIDADE DE REMUNERACAO P/DESLOCAMENTO DE PACIENTE POR TRANSPORTE TERRESTRE (CADA 50 KM )	N189	18 A 20	M	NOT REPORTED	257.4	SIA
NORTHEAST	PE	2010	08 – Ancillary health care activities	0803010125	UNIDADE DE REMUNERACAO P/DESLOCAMENTO DE PACIENTE POR TRANSPORTE TERRESTRE (CADA 50 KM )	N189	21 A 25	M	NOT REPORTED	1346.4	SIA
NORTHEAST	PE	2010	08 – Ancillary health care activities	0803010125	UNIDADE DE REMUNERACAO P/DESLOCAMENTO DE PACIENTE POR TRANSPORTE TERRESTRE (CADA 50 KM )	N189	26 A 30	F	NOT REPORTED	1346.4	SIA
NORTHEAST	PE	2010	08 – Ancillary health care activities	0803010125	UNIDADE DE REMUNERACAO P/DESLOCAMENTO DE PACIENTE POR TRANSPORTE TERRESTRE (CADA 50 KM )	N189	26 A 30	M	NOT REPORTED	346.5	SIA
NORTHEAST	PE	2010	08 – Ancillary health care activities	0803010125	UNIDADE DE REMUNERACAO P/DESLOCAMENTO DE PACIENTE POR TRANSPORTE TERRESTRE (CADA 50 KM )	N189	31 A 35	F	NOT REPORTED	683.1	SIA
NORTHEAST	PE	2010	08 – Ancillary health care activities	0803010125	UNIDADE DE REMUNERACAO P/DESLOCAMENTO DE PACIENTE POR TRANSPORTE TERRESTRE (CADA 50 KM )	N189	31 A 35	M	NOT REPORTED	64.35	SIA
NORTHEAST	PE	2010	08 – Ancillary health care activities	0803010125	UNIDADE DE REMUNERACAO P/DESLOCAMENTO DE PACIENTE POR TRANSPORTE TERRESTRE (CADA 50 KM )	N189	36 A 40	F	NOT REPORTED	1410.75	SIA
NORTHEAST	PE	2010	08 – Ancillary health care activities	0803010125	UNIDADE DE REMUNERACAO P/DESLOCAMENTO DE PACIENTE POR TRANSPORTE TERRESTRE (CADA 50 KM )	N189	36 A 40	M	NOT REPORTED	0	SIA
NORTHEAST	PE	2010	08 – Ancillary health care activities	0803010125	UNIDADE DE REMUNERACAO P/DESLOCAMENTO DE PACIENTE POR TRANSPORTE TERRESTRE (CADA 50 KM )	N189	41 A 45	F	NOT REPORTED	1089	SIA
NORTHEAST	PE	2010	08 – Ancillary health care activities	0803010125	UNIDADE DE REMUNERACAO P/DESLOCAMENTO DE PACIENTE POR TRANSPORTE TERRESTRE (CADA 50 KM )	N189	41 A 45	M	NOT REPORTED	64.35	SIA
NORTHEAST	PE	2010	08 – Ancillary health care activities	0803010125	UNIDADE DE REMUNERACAO P/DESLOCAMENTO DE PACIENTE POR TRANSPORTE TERRESTRE (CADA 50 KM )	N189	46 A 50	F	NOT REPORTED	1178.1	SIA
NORTHEAST	PE	2010	08 – Ancillary health care activities	0803010125	UNIDADE DE REMUNERACAO P/DESLOCAMENTO DE PACIENTE POR TRANSPORTE TERRESTRE (CADA 50 KM )	N189	46 A 50	M	NOT REPORTED	0	SIA
NORTHEAST	PE	2010	08 – Ancillary health care activities	0803010125	UNIDADE DE REMUNERACAO P/DESLOCAMENTO DE PACIENTE POR TRANSPORTE TERRESTRE (CADA 50 KM )	N189	51 A 55	M	NOT REPORTED	277.2	SIA
NORTHEAST	PE	2010	08 – Ancillary health care activities	0803010125	UNIDADE DE REMUNERACAO P/DESLOCAMENTO DE PACIENTE POR TRANSPORTE TERRESTRE (CADA 50 KM )	N189	56 A 60	F	NOT REPORTED	613.8	SIA
NORTHEAST	PE	2010	08 – Ancillary health care activities	0803010125	UNIDADE DE REMUNERACAO P/DESLOCAMENTO DE PACIENTE POR TRANSPORTE TERRESTRE (CADA 50 KM )	N189	56 A 60	M	NOT REPORTED	138.6	SIA
NORTHEAST	PE	2010	08 – Ancillary health care activities	0803010125	UNIDADE DE REMUNERACAO P/DESLOCAMENTO DE PACIENTE POR TRANSPORTE TERRESTRE (CADA 50 KM )	N189	61 A 65	M	WHITE	29.7	SIA
NORTHEAST	PE	2010	08 – Ancillary health care activities	0803010125	UNIDADE DE REMUNERACAO P/DESLOCAMENTO DE PACIENTE POR TRANSPORTE TERRESTRE (CADA 50 KM )	N189	71 A 75	F	NOT REPORTED	168.3	SIA
NORTHEAST	PE	2010	08 – Ancillary health care activities	0803010125	UNIDADE DE REMUNERACAO P/DESLOCAMENTO DE PACIENTE POR TRANSPORTE TERRESTRE (CADA 50 KM )	N189	71 A 75	M	NOT REPORTED	1064.25	SIA
NORTHEAST	PI	2010	06 – Medications	0601040058	NOT INFORMED	N188	46 A 50	M	NOT REPORTED	0	SIA
NORTHEAST	PI	2010	06 – Medications	0601040058	NOT INFORMED	N188	61 A 65	F	NOT REPORTED	0	SIA
NORTHEAST	PI	2010	06 – Medications	0601040058	NOT INFORMED	N188	71 A 75	F	NOT REPORTED	0	SIA
NORTHEAST	PI	2010	06 – Medications	0604260016	SACARATO DE HIDROXIDO FERRICO 100 MG INJETAVEL (POR FRASCO DE 5 ML)	N188	26 A 30	F	NOT REPORTED	11.43	SIA
NORTHEAST	PI	2010	06 – Medications	0604260016	SACARATO DE HIDROXIDO FERRICO 100 MG INJETAVEL (POR FRASCO DE 5 ML)	N188	66 A 70	M	NOT REPORTED	7.62	SIA
NORTHEAST	PI	2010	06 – Medications	0604260016	SACARATO DE HIDROXIDO FERRICO 100 MG INJETAVEL (POR FRASCO DE 5 ML)	N188	71 A 75	F	NOT REPORTED	22.86	SIA
NORTHEAST	PI	2010	06 – Medications	0604260016	SACARATO DE HIDROXIDO FERRICO 100 MG INJETAVEL (POR FRASCO DE 5 ML)	N188	71 A 75	M	NOT REPORTED	26.67	SIA
NORTHEAST	PI	2010	06 – Medications	0604260016	SACARATO DE HIDROXIDO FERRICO 100 MG INJETAVEL (POR FRASCO DE 5 ML)	N188	81 A 85	M	NOT REPORTED	45.72	SIA
NORTHEAST	PI	2010	06 – Medications	0604470045	ALFAEPOETINA 4.000 UI INJETAVEL (POR FRASCO-AMPOLA)	N188	21 A 25	F	NOT REPORTED	0	SIA
NORTHEAST	PI	2010	06 – Medications	0604470045	ALFAEPOETINA 4.000 UI INJETAVEL (POR FRASCO-AMPOLA)	N188	26 A 30	F	NOT REPORTED	0	SIA
NORTHEAST	PI	2010	06 – Medications	0604470045	ALFAEPOETINA 4.000 UI INJETAVEL (POR FRASCO-AMPOLA)	N188	46 A 50	M	NOT REPORTED	0	SIA
NORTHEAST	PI	2010	06 – Medications	0604470045	ALFAEPOETINA 4.000 UI INJETAVEL (POR FRASCO-AMPOLA)	N188	56 A 60	F	NOT REPORTED	0	SIA
NORTHEAST	PI	2010	06 – Medications	0604470045	ALFAEPOETINA 4.000 UI INJETAVEL (POR FRASCO-AMPOLA)	N188	61 A 65	F	NOT REPORTED	0	SIA
NORTHEAST	PI	2010	06 – Medications	0604470045	ALFAEPOETINA 4.000 UI INJETAVEL (POR FRASCO-AMPOLA)	N188	61 A 65	M	NOT REPORTED	0	SIA
NORTHEAST	PI	2010	06 – Medications	0604470045	ALFAEPOETINA 4.000 UI INJETAVEL (POR FRASCO-AMPOLA)	N188	66 A 70	F	NOT REPORTED	0	SIA
NORTHEAST	PI	2010	06 – Medications	0604470045	ALFAEPOETINA 4.000 UI INJETAVEL (POR FRASCO-AMPOLA)	N188	66 A 70	M	NOT REPORTED	0	SIA
NORTHEAST	PI	2010	06 – Medications	0604470045	ALFAEPOETINA 4.000 UI INJETAVEL (POR FRASCO-AMPOLA)	N188	71 A 75	F	NOT REPORTED	0	SIA
NORTHEAST	PI	2010	06 – Medications	0604470045	ALFAEPOETINA 4.000 UI INJETAVEL (POR FRASCO-AMPOLA)	N188	71 A 75	M	NOT REPORTED	0	SIA
NORTHEAST	PI	2010	06 – Medications	0604470045	ALFAEPOETINA 4.000 UI INJETAVEL (POR FRASCO-AMPOLA)	N188	76 A 80	F	NOT REPORTED	0	SIA
NORTHEAST	PI	2010	06 – Medications	0604470045	ALFAEPOETINA 4.000 UI INJETAVEL (POR FRASCO-AMPOLA)	N188	76 A 80	M	NOT REPORTED	0	SIA
NORTHEAST	PI	2010	06 – Medications	0604470045	ALFAEPOETINA 4.000 UI INJETAVEL (POR FRASCO-AMPOLA)	N188	81 A 85	F	NOT REPORTED	0	SIA
NORTHEAST	PI	2010	06 – Medications	0604470045	ALFAEPOETINA 4.000 UI INJETAVEL (POR FRASCO-AMPOLA)	N188	81 A 85	M	NOT REPORTED	0	SIA
NORTHEAST	PI	2010	06 – Medications	0604620039	CALCITRIOL 0,25 MCG (POR CAPSULA)	N188	76 A 80	F	NOT REPORTED	0	SIA
NORTHEAST	PI	2010	06 – Medications	0604620039	CALCITRIOL 0,25 MCG (POR CAPSULA)	N188	81 A 85	F	NOT REPORTED	0	SIA
NORTHEAST	PI	2010	06 – Medications	0604620047	CALCITRIOL 1,0 MCG INJETAVEL (POR AMPOLA)	N188	71 A 75	F	NOT REPORTED	0	SIA
NORTHEAST	RN	2010	02 – Diagnostic procedures	0202030679	PESQUISA DE ANTICORPOS CONTRA O VIRUS DA HEPATITE C (ANTI-HCV)	N189	21 A 25	M	WHITE	18.55	SIA
NORTHEAST	RN	2010	02 – Diagnostic procedures	0202030679	PESQUISA DE ANTICORPOS CONTRA O VIRUS DA HEPATITE C (ANTI-HCV)	N189	31 A 35	F	WHITE	18.55	SIA
NORTHEAST	RN	2010	02 – Diagnostic procedures	0202030679	PESQUISA DE ANTICORPOS CONTRA O VIRUS DA HEPATITE C (ANTI-HCV)	N189	31 A 35	M	WHITE	18.55	SIA
NORTHEAST	RN	2010	02 – Diagnostic procedures	0202030679	PESQUISA DE ANTICORPOS CONTRA O VIRUS DA HEPATITE C (ANTI-HCV)	N189	36 A 40	F	WHITE	18.55	SIA
NORTHEAST	RN	2010	02 – Diagnostic procedures	0202030679	PESQUISA DE ANTICORPOS CONTRA O VIRUS DA HEPATITE C (ANTI-HCV)	N189	46 A 50	M	WHITE	18.55	SIA
NORTHEAST	RN	2010	02 – Diagnostic procedures	0202030679	PESQUISA DE ANTICORPOS CONTRA O VIRUS DA HEPATITE C (ANTI-HCV)	N189	51 A 55	M	WHITE	18.55	SIA
NORTHEAST	RN	2010	02 – Diagnostic procedures	0206030010	TOMOGRAFIA COMPUTADORIZADA DE ABDOMEN SUPERIOR	N188	36 A 40	F	BROWN (PARDO)	138.63	SIA
NORTHEAST	RN	2010	02 – Diagnostic procedures	0206030010	TOMOGRAFIA COMPUTADORIZADA DE ABDOMEN SUPERIOR	N189	26 A 30	M	BROWN (PARDO)	138.63	SIA
NORTHEAST	RN	2010	02 – Diagnostic procedures	0206030010	TOMOGRAFIA COMPUTADORIZADA DE ABDOMEN SUPERIOR	N189	36 A 40	F	BLACK	138.63	SIA
NORTHEAST	RN	2010	02 – Diagnostic procedures	0206030010	TOMOGRAFIA COMPUTADORIZADA DE ABDOMEN SUPERIOR	N189	36 A 40	M	WHITE	138.63	SIA
NORTHEAST	RN	2010	02 – Diagnostic procedures	0206030010	TOMOGRAFIA COMPUTADORIZADA DE ABDOMEN SUPERIOR	N189	71 A 75	F	BROWN (PARDO)	138.63	SIA
NORTHEAST	RN	2010	02 – Diagnostic procedures	0206030037	TOMOGRAFIA COMPUTADORIZADA DE PELVE / BACIA / ABDOMEN INFERIOR	N189	26 A 30	M	BROWN (PARDO)	138.63	SIA
NORTHEAST	RN	2010	02 – Diagnostic procedures	0206030037	TOMOGRAFIA COMPUTADORIZADA DE PELVE / BACIA / ABDOMEN INFERIOR	N189	36 A 40	F	BLACK	138.63	SIA
NORTHEAST	RN	2010	02 – Diagnostic procedures	0206030037	TOMOGRAFIA COMPUTADORIZADA DE PELVE / BACIA / ABDOMEN INFERIOR	N189	36 A 40	M	WHITE	138.63	SIA
NORTHEAST	RN	2010	02 – Diagnostic procedures	0206030037	TOMOGRAFIA COMPUTADORIZADA DE PELVE / BACIA / ABDOMEN INFERIOR	N189	46 A 50	M	BROWN (PARDO)	138.63	SIA
NORTHEAST	RN	2010	02 – Diagnostic procedures	0206030037	TOMOGRAFIA COMPUTADORIZADA DE PELVE / BACIA / ABDOMEN INFERIOR	N189	51 A 55	F	BROWN (PARDO)	138.63	SIA
NORTHEAST	RN	2010	02 – Diagnostic procedures	0206030037	TOMOGRAFIA COMPUTADORIZADA DE PELVE / BACIA / ABDOMEN INFERIOR	N189	51 A 55	M	BLACK	138.63	SIA
NORTHEAST	RN	2010	02 – Diagnostic procedures	0206030037	TOMOGRAFIA COMPUTADORIZADA DE PELVE / BACIA / ABDOMEN INFERIOR	N189	71 A 75	F	BROWN (PARDO)	138.63	SIA
NORTHEAST	RN	2010	02 – Diagnostic procedures	0208040056	CINTILOGRAFIA RENAL/RENOGRAMA (QUALITATIVA E/OU QUANTITATIVA)	N189	61 A 65	F	BROWN (PARDO)	133.03	SIA
NORTHEAST	RN	2010	02 – Diagnostic procedures	0208040056	CINTILOGRAFIA RENAL/RENOGRAMA (QUALITATIVA E/OU QUANTITATIVA)	N189	66 A 70	F	WHITE	133.03	SIA
NORTHEAST	RN	2010	02 – Diagnostic procedures	0208040102	ESTUDO RENAL DINAMICO C/ OU S/ DIURETICO	N189	51 A 55	F	WHITE	165.24	SIA
NORTHEAST	RN	2010	06 – Medications	0601030028	NOT INFORMED	N188	26 A 30	F	NOT REPORTED	111.6	SIA
NORTHEAST	RN	2010	06 – Medications	0601030028	NOT INFORMED	N188	26 A 30	M	NOT REPORTED	133.92	SIA
NORTHEAST	RN	2010	06 – Medications	0601030028	NOT INFORMED	N188	31 A 35	F	NOT REPORTED	44.64	SIA
NORTHEAST	RN	2010	06 – Medications	0601030028	NOT INFORMED	N188	51 A 55	F	NOT REPORTED	44.64	SIA
NORTHEAST	RN	2010	06 – Medications	0601030028	NOT INFORMED	N188	66 A 70	F	NOT REPORTED	44.64	SIA
NORTHEAST	RN	2010	06 – Medications	0601040023	NOT INFORMED	N188	81 A 85	M	NOT REPORTED	270.48	SIA
NORTHEAST	RN	2010	06 – Medications	0601040058	NOT INFORMED	N188	26 A 30	F	NOT REPORTED	0	SIA
NORTHEAST	RN	2010	06 – Medications	0601040058	NOT INFORMED	N188	26 A 30	M	NOT REPORTED	0	SIA
NORTHEAST	RN	2010	06 – Medications	0601040058	NOT INFORMED	N188	31 A 35	F	NOT REPORTED	0	SIA
NORTHEAST	RN	2010	06 – Medications	0601040058	NOT INFORMED	N188	31 A 35	M	NOT REPORTED	0	SIA
NORTHEAST	RN	2010	06 – Medications	0601040058	NOT INFORMED	N188	41 A 45	F	NOT REPORTED	0	SIA
NORTHEAST	RN	2010	06 – Medications	0601040058	NOT INFORMED	N188	41 A 45	M	NOT REPORTED	0	SIA
NORTHEAST	RN	2010	06 – Medications	0601040058	NOT INFORMED	N188	46 A 50	M	NOT REPORTED	0	SIA
NORTHEAST	RN	2010	06 – Medications	0601040058	NOT INFORMED	N188	51 A 55	F	NOT REPORTED	0	SIA
NORTHEAST	RN	2010	06 – Medications	0601040058	NOT INFORMED	N188	56 A 60	F	NOT REPORTED	0	SIA
NORTHEAST	RN	2010	06 – Medications	0601040058	NOT INFORMED	N188	56 A 60	M	NOT REPORTED	0	SIA
NORTHEAST	RN	2010	06 – Medications	0601040058	NOT INFORMED	N188	61 A 65	F	NOT REPORTED	0	SIA
NORTHEAST	RN	2010	06 – Medications	0601040058	NOT INFORMED	N188	61 A 65	M	NOT REPORTED	0	SIA
NORTHEAST	RN	2010	06 – Medications	0601040058	NOT INFORMED	N188	66 A 70	F	NOT REPORTED	0	SIA
NORTHEAST	RN	2010	06 – Medications	0601040058	NOT INFORMED	N188	66 A 70	M	NOT REPORTED	0	SIA
NORTHEAST	RN	2010	06 – Medications	0601040058	NOT INFORMED	N188	71 A 75	F	WHITE	0	SIA
NORTHEAST	RN	2010	06 – Medications	0601040058	NOT INFORMED	N188	71 A 75	F	NOT REPORTED	0	SIA
NORTHEAST	RN	2010	06 – Medications	0601040058	NOT INFORMED	N188	71 A 75	M	NOT REPORTED	0	SIA
NORTHEAST	RN	2010	06 – Medications	0601040058	NOT INFORMED	N188	76 A 80	F	NOT REPORTED	0	SIA
NORTHEAST	RN	2010	06 – Medications	0601040058	NOT INFORMED	N188	76 A 80	M	WHITE	0	SIA
NORTHEAST	RN	2010	06 – Medications	0601040058	NOT INFORMED	N188	76 A 80	M	NOT REPORTED	0	SIA
NORTHEAST	RN	2010	06 – Medications	0601040058	NOT INFORMED	N188	81 A 85	F	NOT REPORTED	0	SIA
NORTHEAST	RN	2010	06 – Medications	0601040058	NOT INFORMED	N188	81 A 85	M	NOT REPORTED	0	SIA
NORTHEAST	RN	2010	06 – Medications	0601040058	NOT INFORMED	N188	86 A 90	F	NOT REPORTED	0	SIA
NORTHEAST	RN	2010	06 – Medications	0601040058	NOT INFORMED	N188	86 A 90	M	NOT REPORTED	0	SIA
NORTHEAST	RN	2010	06 – Medications	0601040058	NOT INFORMED	N188	91 A 95	M	ASIAN	0	SIA
NORTHEAST	RN	2010	06 – Medications	0601350073	NOT INFORMED	N188	81 A 85	M	NOT REPORTED	26.1	SIA
NORTHEAST	RN	2010	06 – Medications	0601350081	NOT INFORMED	N188	26 A 30	M	NOT REPORTED	266.04	SIA
NORTHEAST	RN	2010	06 – Medications	0601350081	NOT INFORMED	N188	51 A 55	F	NOT REPORTED	266.04	SIA
NORTHEAST	RN	2010	06 – Medications	0604260016	SACARATO DE HIDROXIDO FERRICO 100 MG INJETAVEL (POR FRASCO DE 5 ML)	N188	31 A 35	F	NOT REPORTED	30.48	SIA
NORTHEAST	RN	2010	06 – Medications	0604260016	SACARATO DE HIDROXIDO FERRICO 100 MG INJETAVEL (POR FRASCO DE 5 ML)	N188	51 A 55	F	NOT REPORTED	15.24	SIA
NORTHEAST	RN	2010	06 – Medications	0604260016	SACARATO DE HIDROXIDO FERRICO 100 MG INJETAVEL (POR FRASCO DE 5 ML)	N188	56 A 60	F	NOT REPORTED	30.48	SIA
NORTHEAST	RN	2010	06 – Medications	0604260016	SACARATO DE HIDROXIDO FERRICO 100 MG INJETAVEL (POR FRASCO DE 5 ML)	N188	56 A 60	M	NOT REPORTED	15.24	SIA
NORTHEAST	RN	2010	06 – Medications	0604260016	SACARATO DE HIDROXIDO FERRICO 100 MG INJETAVEL (POR FRASCO DE 5 ML)	N188	61 A 65	F	NOT REPORTED	15.24	SIA
NORTHEAST	RN	2010	06 – Medications	0604260016	SACARATO DE HIDROXIDO FERRICO 100 MG INJETAVEL (POR FRASCO DE 5 ML)	N188	71 A 75	F	NOT REPORTED	15.24	SIA
NORTHEAST	RN	2010	06 – Medications	0604260016	SACARATO DE HIDROXIDO FERRICO 100 MG INJETAVEL (POR FRASCO DE 5 ML)	N188	81 A 85	M	NOT REPORTED	15.24	SIA
NORTHEAST	RN	2010	06 – Medications	0604260016	SACARATO DE HIDROXIDO FERRICO 100 MG INJETAVEL (POR FRASCO DE 5 ML)	N188	86 A 90	M	NOT REPORTED	45.72	SIA
NORTHEAST	RN	2010	06 – Medications	0604260016	SACARATO DE HIDROXIDO FERRICO 100 MG INJETAVEL (POR FRASCO DE 5 ML)	N188	96 A 100	M	NOT REPORTED	15.24	SIA
NORTHEAST	RN	2010	06 – Medications	0604380038	ETANERCEPTE 50 MG INJETAVEL (POR FRASCO-AMPOLA OU SERINGA PREENCHIDA)	N188	31 A 35	F	NOT REPORTED	4186.6	SIA
NORTHEAST	RN	2010	06 – Medications	0604380038	ETANERCEPTE 50 MG INJETAVEL (POR FRASCO-AMPOLA OU SERINGA PREENCHIDA)	N188	56 A 60	F	NOT REPORTED	8373.2	SIA
NORTHEAST	RN	2010	06 – Medications	0604470045	ALFAEPOETINA 4.000 UI INJETAVEL (POR FRASCO-AMPOLA)	N188	18 A 20	F	NOT REPORTED	0	SIA
NORTHEAST	RN	2010	06 – Medications	0604470045	ALFAEPOETINA 4.000 UI INJETAVEL (POR FRASCO-AMPOLA)	N188	21 A 25	F	NOT REPORTED	0	SIA
NORTHEAST	RN	2010	06 – Medications	0604470045	ALFAEPOETINA 4.000 UI INJETAVEL (POR FRASCO-AMPOLA)	N188	26 A 30	F	NOT REPORTED	0	SIA
NORTHEAST	RN	2010	06 – Medications	0604470045	ALFAEPOETINA 4.000 UI INJETAVEL (POR FRASCO-AMPOLA)	N188	31 A 35	F	NOT REPORTED	0	SIA
NORTHEAST	RN	2010	06 – Medications	0604470045	ALFAEPOETINA 4.000 UI INJETAVEL (POR FRASCO-AMPOLA)	N188	31 A 35	M	NOT REPORTED	0	SIA
NORTHEAST	RN	2010	06 – Medications	0604470045	ALFAEPOETINA 4.000 UI INJETAVEL (POR FRASCO-AMPOLA)	N188	36 A 40	M	NOT REPORTED	0	SIA
NORTHEAST	RN	2010	06 – Medications	0604470045	ALFAEPOETINA 4.000 UI INJETAVEL (POR FRASCO-AMPOLA)	N188	41 A 45	F	NOT REPORTED	0	SIA
NORTHEAST	RN	2010	06 – Medications	0604470045	ALFAEPOETINA 4.000 UI INJETAVEL (POR FRASCO-AMPOLA)	N188	41 A 45	M	NOT REPORTED	0	SIA
NORTHEAST	RN	2010	06 – Medications	0604470045	ALFAEPOETINA 4.000 UI INJETAVEL (POR FRASCO-AMPOLA)	N188	46 A 50	F	NOT REPORTED	0	SIA
NORTHEAST	RN	2010	06 – Medications	0604470045	ALFAEPOETINA 4.000 UI INJETAVEL (POR FRASCO-AMPOLA)	N188	46 A 50	M	NOT REPORTED	0	SIA
NORTHEAST	RN	2010	06 – Medications	0604470045	ALFAEPOETINA 4.000 UI INJETAVEL (POR FRASCO-AMPOLA)	N188	51 A 55	F	WHITE	0	SIA
NORTHEAST	RN	2010	06 – Medications	0604470045	ALFAEPOETINA 4.000 UI INJETAVEL (POR FRASCO-AMPOLA)	N188	51 A 55	F	NOT REPORTED	0	SIA
NORTHEAST	RN	2010	06 – Medications	0604470045	ALFAEPOETINA 4.000 UI INJETAVEL (POR FRASCO-AMPOLA)	N188	51 A 55	M	WHITE	0	SIA
NORTHEAST	RN	2010	06 – Medications	0604470045	ALFAEPOETINA 4.000 UI INJETAVEL (POR FRASCO-AMPOLA)	N188	51 A 55	M	NOT REPORTED	0	SIA
NORTHEAST	RN	2010	06 – Medications	0604470045	ALFAEPOETINA 4.000 UI INJETAVEL (POR FRASCO-AMPOLA)	N188	56 A 60	F	NOT REPORTED	0	SIA
NORTHEAST	RN	2010	06 – Medications	0604470045	ALFAEPOETINA 4.000 UI INJETAVEL (POR FRASCO-AMPOLA)	N188	56 A 60	M	NOT REPORTED	0	SIA
NORTHEAST	RN	2010	06 – Medications	0604470045	ALFAEPOETINA 4.000 UI INJETAVEL (POR FRASCO-AMPOLA)	N188	61 A 65	F	NOT REPORTED	0	SIA
NORTHEAST	RN	2010	06 – Medications	0604470045	ALFAEPOETINA 4.000 UI INJETAVEL (POR FRASCO-AMPOLA)	N188	61 A 65	M	NOT REPORTED	0	SIA
NORTHEAST	RN	2010	06 – Medications	0604470045	ALFAEPOETINA 4.000 UI INJETAVEL (POR FRASCO-AMPOLA)	N188	66 A 70	F	NOT REPORTED	0	SIA
NORTHEAST	RN	2010	06 – Medications	0604470045	ALFAEPOETINA 4.000 UI INJETAVEL (POR FRASCO-AMPOLA)	N188	66 A 70	M	NOT REPORTED	0	SIA
NORTHEAST	RN	2010	06 – Medications	0604470045	ALFAEPOETINA 4.000 UI INJETAVEL (POR FRASCO-AMPOLA)	N188	71 A 75	F	WHITE	0	SIA
NORTHEAST	RN	2010	06 – Medications	0604470045	ALFAEPOETINA 4.000 UI INJETAVEL (POR FRASCO-AMPOLA)	N188	71 A 75	F	NOT REPORTED	0	SIA
NORTHEAST	RN	2010	06 – Medications	0604470045	ALFAEPOETINA 4.000 UI INJETAVEL (POR FRASCO-AMPOLA)	N188	71 A 75	M	ASIAN	0	SIA
NORTHEAST	RN	2010	06 – Medications	0604470045	ALFAEPOETINA 4.000 UI INJETAVEL (POR FRASCO-AMPOLA)	N188	71 A 75	M	NOT REPORTED	0	SIA
NORTHEAST	RN	2010	06 – Medications	0604470045	ALFAEPOETINA 4.000 UI INJETAVEL (POR FRASCO-AMPOLA)	N188	76 A 80	F	NOT REPORTED	0	SIA
NORTHEAST	RN	2010	06 – Medications	0604470045	ALFAEPOETINA 4.000 UI INJETAVEL (POR FRASCO-AMPOLA)	N188	76 A 80	M	WHITE	0	SIA
NORTHEAST	RN	2010	06 – Medications	0604470045	ALFAEPOETINA 4.000 UI INJETAVEL (POR FRASCO-AMPOLA)	N188	76 A 80	M	NOT REPORTED	0	SIA
NORTHEAST	RN	2010	06 – Medications	0604470045	ALFAEPOETINA 4.000 UI INJETAVEL (POR FRASCO-AMPOLA)	N188	81 A 85	F	ASIAN	0	SIA
NORTHEAST	RN	2010	06 – Medications	0604470045	ALFAEPOETINA 4.000 UI INJETAVEL (POR FRASCO-AMPOLA)	N188	81 A 85	F	WHITE	0	SIA
NORTHEAST	RN	2010	06 – Medications	0604470045	ALFAEPOETINA 4.000 UI INJETAVEL (POR FRASCO-AMPOLA)	N188	81 A 85	F	NOT REPORTED	0	SIA
NORTHEAST	RN	2010	06 – Medications	0604470045	ALFAEPOETINA 4.000 UI INJETAVEL (POR FRASCO-AMPOLA)	N188	81 A 85	M	NOT REPORTED	0	SIA
NORTHEAST	RN	2010	06 – Medications	0604470045	ALFAEPOETINA 4.000 UI INJETAVEL (POR FRASCO-AMPOLA)	N188	86 A 90	F	NOT REPORTED	0	SIA
NORTHEAST	RN	2010	06 – Medications	0604470045	ALFAEPOETINA 4.000 UI INJETAVEL (POR FRASCO-AMPOLA)	N188	86 A 90	M	NOT REPORTED	0	SIA
NORTHEAST	RN	2010	06 – Medications	0604470045	ALFAEPOETINA 4.000 UI INJETAVEL (POR FRASCO-AMPOLA)	N188	91 A 95	F	NOT REPORTED	0	SIA
NORTHEAST	RN	2010	06 – Medications	0604470045	ALFAEPOETINA 4.000 UI INJETAVEL (POR FRASCO-AMPOLA)	N188	96 A 100	M	ASIAN	0	SIA
NORTHEAST	RN	2010	06 – Medications	0604470045	ALFAEPOETINA 4.000 UI INJETAVEL (POR FRASCO-AMPOLA)	N188	96 A 100	M	WHITE	0	SIA
NORTHEAST	RN	2010	06 – Medications	0604470045	ALFAEPOETINA 4.000 UI INJETAVEL (POR FRASCO-AMPOLA)	N188	96 A 100	M	NOT REPORTED	0	SIA
NORTHEAST	RN	2010	06 – Medications	0604620039	CALCITRIOL 0,25 MCG (POR CAPSULA)	N188	21 A 25	M	NOT REPORTED	0	SIA
NORTHEAST	RN	2010	06 – Medications	0604620039	CALCITRIOL 0,25 MCG (POR CAPSULA)	N188	31 A 35	F	NOT REPORTED	0	SIA
NORTHEAST	RN	2010	06 – Medications	0604620039	CALCITRIOL 0,25 MCG (POR CAPSULA)	N188	36 A 40	M	NOT REPORTED	0	SIA
NORTHEAST	RN	2010	06 – Medications	0604620039	CALCITRIOL 0,25 MCG (POR CAPSULA)	N188	46 A 50	F	NOT REPORTED	0	SIA
NORTHEAST	RN	2010	06 – Medications	0604620039	CALCITRIOL 0,25 MCG (POR CAPSULA)	N188	56 A 60	F	NOT REPORTED	0	SIA
NORTHEAST	RN	2010	06 – Medications	0604620039	CALCITRIOL 0,25 MCG (POR CAPSULA)	N188	61 A 65	F	NOT REPORTED	0	SIA
NORTHEAST	RN	2010	06 – Medications	0604620039	CALCITRIOL 0,25 MCG (POR CAPSULA)	N188	61 A 65	M	NOT REPORTED	0	SIA
NORTHEAST	RN	2010	06 – Medications	0604620039	CALCITRIOL 0,25 MCG (POR CAPSULA)	N188	66 A 70	M	NOT REPORTED	0	SIA
NORTHEAST	RN	2010	06 – Medications	0604620039	CALCITRIOL 0,25 MCG (POR CAPSULA)	N188	81 A 85	M	NOT REPORTED	0	SIA
NORTHEAST	RN	2010	08 – Ancillary health care activities	0803010010	AJUDA DE CUSTO P/ ALIMENTACAO/PERNOITE DE PACIENTE	N189	36 A 40	F	NOT REPORTED	544.5	SIA
NORTHEAST	RN	2010	08 – Ancillary health care activities	0803010125	UNIDADE DE REMUNERACAO P/DESLOCAMENTO DE PACIENTE POR TRANSPORTE TERRESTRE (CADA 50 KM )	N189	36 A 40	F	NOT REPORTED	39.6	SIA
NORTHEAST	SE	2010	02 – Diagnostic procedures	0205010032	ECOCARDIOGRAFIA TRANSTORACICA	N189	31 A 35	M	NOT REPORTED	39.94	SIA
NORTHEAST	SE	2010	02 – Diagnostic procedures	0205010032	ECOCARDIOGRAFIA TRANSTORACICA	N189	51 A 55	M	NOT REPORTED	39.94	SIA
NORTHEAST	SE	2010	06 – Medications	0601040058	NOT INFORMED	N188	76 A 80	F	NOT REPORTED	0	SIA
NORTHEAST	SE	2010	06 – Medications	0601040058	NOT INFORMED	N188	76 A 80	M	NOT REPORTED	0	SIA
NORTHEAST	SE	2010	06 – Medications	0604470045	ALFAEPOETINA 4.000 UI INJETAVEL (POR FRASCO-AMPOLA)	N188	76 A 80	F	NOT REPORTED	0	SIA
NORTHEAST	SE	2010	06 – Medications	0604470045	ALFAEPOETINA 4.000 UI INJETAVEL (POR FRASCO-AMPOLA)	N188	76 A 80	M	NOT REPORTED	0	SIA
NORTHEAST	SE	2010	08 – Ancillary health care activities	0803010028	AJUDA DE CUSTO P/ ALIMENTACAO DE PACIENTE S/PERNOITE	N188	31 A 35	M	NOT REPORTED	8.4	SIA
NORTHEAST	SE	2010	08 – Ancillary health care activities	0803010028	AJUDA DE CUSTO P/ ALIMENTACAO DE PACIENTE S/PERNOITE	N188	41 A 45	M	WHITE	67.2	SIA
NORTHEAST	SE	2010	08 – Ancillary health care activities	0803010028	AJUDA DE CUSTO P/ ALIMENTACAO DE PACIENTE S/PERNOITE	N188	41 A 45	M	BROWN (PARDO)	495.6	SIA
NORTHEAST	SE	2010	08 – Ancillary health care activities	0803010028	AJUDA DE CUSTO P/ ALIMENTACAO DE PACIENTE S/PERNOITE	N188	41 A 45	M	BLACK	100.8	SIA
NORTHEAST	SE	2010	08 – Ancillary health care activities	0803010028	AJUDA DE CUSTO P/ ALIMENTACAO DE PACIENTE S/PERNOITE	N188	46 A 50	M	BROWN (PARDO)	84	SIA
NORTHEAST	SE	2010	08 – Ancillary health care activities	0803010028	AJUDA DE CUSTO P/ ALIMENTACAO DE PACIENTE S/PERNOITE	N188	51 A 55	F	WHITE	1092	SIA
NORTHEAST	SE	2010	08 – Ancillary health care activities	0803010028	AJUDA DE CUSTO P/ ALIMENTACAO DE PACIENTE S/PERNOITE	N188	76 A 80	F	WHITE	134.4	SIA
NORTHEAST	SE	2010	08 – Ancillary health care activities	0803010028	AJUDA DE CUSTO P/ ALIMENTACAO DE PACIENTE S/PERNOITE	N189	18 A 20	M	WHITE	109.2	SIA
NORTHEAST	SE	2010	08 – Ancillary health care activities	0803010028	AJUDA DE CUSTO P/ ALIMENTACAO DE PACIENTE S/PERNOITE	N189	18 A 20	M	BROWN (PARDO)	1310.4	SIA
NORTHEAST	SE	2010	08 – Ancillary health care activities	0803010028	AJUDA DE CUSTO P/ ALIMENTACAO DE PACIENTE S/PERNOITE	N189	21 A 25	F	WHITE	1344	SIA
NORTHEAST	SE	2010	08 – Ancillary health care activities	0803010028	AJUDA DE CUSTO P/ ALIMENTACAO DE PACIENTE S/PERNOITE	N189	21 A 25	F	BROWN (PARDO)	2133.6	SIA
NORTHEAST	SE	2010	08 – Ancillary health care activities	0803010028	AJUDA DE CUSTO P/ ALIMENTACAO DE PACIENTE S/PERNOITE	N189	21 A 25	F	NOT REPORTED	1209.6	SIA
NORTHEAST	SE	2010	08 – Ancillary health care activities	0803010028	AJUDA DE CUSTO P/ ALIMENTACAO DE PACIENTE S/PERNOITE	N189	21 A 25	M	BROWN (PARDO)	772.8	SIA
NORTHEAST	SE	2010	08 – Ancillary health care activities	0803010028	AJUDA DE CUSTO P/ ALIMENTACAO DE PACIENTE S/PERNOITE	N189	26 A 30	F	BROWN (PARDO)	504	SIA
NORTHEAST	SE	2010	08 – Ancillary health care activities	0803010028	AJUDA DE CUSTO P/ ALIMENTACAO DE PACIENTE S/PERNOITE	N189	26 A 30	F	BLACK	109.2	SIA
NORTHEAST	SE	2010	08 – Ancillary health care activities	0803010028	AJUDA DE CUSTO P/ ALIMENTACAO DE PACIENTE S/PERNOITE	N189	26 A 30	M	BROWN (PARDO)	856.8	SIA
NORTHEAST	SE	2010	08 – Ancillary health care activities	0803010028	AJUDA DE CUSTO P/ ALIMENTACAO DE PACIENTE S/PERNOITE	N189	26 A 30	M	BLACK	445.2	SIA
NORTHEAST	SE	2010	08 – Ancillary health care activities	0803010028	AJUDA DE CUSTO P/ ALIMENTACAO DE PACIENTE S/PERNOITE	N189	26 A 30	M	NOT REPORTED	142.8	SIA
NORTHEAST	SE	2010	08 – Ancillary health care activities	0803010028	AJUDA DE CUSTO P/ ALIMENTACAO DE PACIENTE S/PERNOITE	N189	31 A 35	F	BROWN (PARDO)	1831.2	SIA
NORTHEAST	SE	2010	08 – Ancillary health care activities	0803010028	AJUDA DE CUSTO P/ ALIMENTACAO DE PACIENTE S/PERNOITE	N189	31 A 35	F	BLACK	663.6	SIA
NORTHEAST	SE	2010	08 – Ancillary health care activities	0803010028	AJUDA DE CUSTO P/ ALIMENTACAO DE PACIENTE S/PERNOITE	N189	31 A 35	M	BROWN (PARDO)	3528	SIA
NORTHEAST	SE	2010	08 – Ancillary health care activities	0803010028	AJUDA DE CUSTO P/ ALIMENTACAO DE PACIENTE S/PERNOITE	N189	31 A 35	M	NOT REPORTED	1268.4	SIA
NORTHEAST	SE	2010	08 – Ancillary health care activities	0803010028	AJUDA DE CUSTO P/ ALIMENTACAO DE PACIENTE S/PERNOITE	N189	36 A 40	F	BROWN (PARDO)	2444.4	SIA
NORTHEAST	SE	2010	08 – Ancillary health care activities	0803010028	AJUDA DE CUSTO P/ ALIMENTACAO DE PACIENTE S/PERNOITE	N189	36 A 40	F	NOT REPORTED	974.4	SIA
NORTHEAST	SE	2010	08 – Ancillary health care activities	0803010028	AJUDA DE CUSTO P/ ALIMENTACAO DE PACIENTE S/PERNOITE	N189	36 A 40	M	BROWN (PARDO)	4124.4	SIA
NORTHEAST	SE	2010	08 – Ancillary health care activities	0803010028	AJUDA DE CUSTO P/ ALIMENTACAO DE PACIENTE S/PERNOITE	N189	36 A 40	M	NOT REPORTED	1503.6	SIA
NORTHEAST	SE	2010	08 – Ancillary health care activities	0803010028	AJUDA DE CUSTO P/ ALIMENTACAO DE PACIENTE S/PERNOITE	N189	41 A 45	F	BROWN (PARDO)	613.2	SIA
NORTHEAST	SE	2010	08 – Ancillary health care activities	0803010028	AJUDA DE CUSTO P/ ALIMENTACAO DE PACIENTE S/PERNOITE	N189	41 A 45	M	WHITE	16.8	SIA
NORTHEAST	SE	2010	08 – Ancillary health care activities	0803010028	AJUDA DE CUSTO P/ ALIMENTACAO DE PACIENTE S/PERNOITE	N189	41 A 45	M	BROWN (PARDO)	1293.6	SIA
NORTHEAST	SE	2010	08 – Ancillary health care activities	0803010028	AJUDA DE CUSTO P/ ALIMENTACAO DE PACIENTE S/PERNOITE	N189	46 A 50	F	BROWN (PARDO)	2032.8	SIA
NORTHEAST	SE	2010	08 – Ancillary health care activities	0803010028	AJUDA DE CUSTO P/ ALIMENTACAO DE PACIENTE S/PERNOITE	N189	46 A 50	F	NOT REPORTED	1117.2	SIA
NORTHEAST	SE	2010	08 – Ancillary health care activities	0803010028	AJUDA DE CUSTO P/ ALIMENTACAO DE PACIENTE S/PERNOITE	N189	46 A 50	M	ASIAN	100.8	SIA
NORTHEAST	SE	2010	08 – Ancillary health care activities	0803010028	AJUDA DE CUSTO P/ ALIMENTACAO DE PACIENTE S/PERNOITE	N189	46 A 50	M	BROWN (PARDO)	1512	SIA
NORTHEAST	SE	2010	08 – Ancillary health care activities	0803010028	AJUDA DE CUSTO P/ ALIMENTACAO DE PACIENTE S/PERNOITE	N189	51 A 55	F	BROWN (PARDO)	814.8	SIA
NORTHEAST	SE	2010	08 – Ancillary health care activities	0803010028	AJUDA DE CUSTO P/ ALIMENTACAO DE PACIENTE S/PERNOITE	N189	51 A 55	M	BROWN (PARDO)	4116	SIA
NORTHEAST	SE	2010	08 – Ancillary health care activities	0803010028	AJUDA DE CUSTO P/ ALIMENTACAO DE PACIENTE S/PERNOITE	N189	56 A 60	F	BROWN (PARDO)	2217.6	SIA
NORTHEAST	SE	2010	08 – Ancillary health care activities	0803010028	AJUDA DE CUSTO P/ ALIMENTACAO DE PACIENTE S/PERNOITE	N189	56 A 60	M	WHITE	982.8	SIA
NORTHEAST	SE	2010	08 – Ancillary health care activities	0803010028	AJUDA DE CUSTO P/ ALIMENTACAO DE PACIENTE S/PERNOITE	N189	56 A 60	M	BROWN (PARDO)	2788.8	SIA
NORTHEAST	SE	2010	08 – Ancillary health care activities	0803010028	AJUDA DE CUSTO P/ ALIMENTACAO DE PACIENTE S/PERNOITE	N189	56 A 60	M	NOT REPORTED	2209.2	SIA
NORTHEAST	SE	2010	08 – Ancillary health care activities	0803010028	AJUDA DE CUSTO P/ ALIMENTACAO DE PACIENTE S/PERNOITE	N189	61 A 65	F	BROWN (PARDO)	1764	SIA
NORTHEAST	SE	2010	08 – Ancillary health care activities	0803010028	AJUDA DE CUSTO P/ ALIMENTACAO DE PACIENTE S/PERNOITE	N189	61 A 65	M	BROWN (PARDO)	2889.6	SIA
NORTHEAST	SE	2010	08 – Ancillary health care activities	0803010028	AJUDA DE CUSTO P/ ALIMENTACAO DE PACIENTE S/PERNOITE	N189	61 A 65	M	NOT REPORTED	3553.2	SIA
NORTHEAST	SE	2010	08 – Ancillary health care activities	0803010028	AJUDA DE CUSTO P/ ALIMENTACAO DE PACIENTE S/PERNOITE	N189	66 A 70	F	BROWN (PARDO)	638.4	SIA
NORTHEAST	SE	2010	08 – Ancillary health care activities	0803010028	AJUDA DE CUSTO P/ ALIMENTACAO DE PACIENTE S/PERNOITE	N189	66 A 70	F	BLACK	1108.8	SIA
NORTHEAST	SE	2010	08 – Ancillary health care activities	0803010028	AJUDA DE CUSTO P/ ALIMENTACAO DE PACIENTE S/PERNOITE	N189	66 A 70	M	BROWN (PARDO)	739.2	SIA
NORTHEAST	SE	2010	08 – Ancillary health care activities	0803010028	AJUDA DE CUSTO P/ ALIMENTACAO DE PACIENTE S/PERNOITE	N189	71 A 75	F	WHITE	42	SIA
NORTHEAST	SE	2010	08 – Ancillary health care activities	0803010028	AJUDA DE CUSTO P/ ALIMENTACAO DE PACIENTE S/PERNOITE	N189	71 A 75	F	BROWN (PARDO)	319.2	SIA
NORTHEAST	SE	2010	08 – Ancillary health care activities	0803010028	AJUDA DE CUSTO P/ ALIMENTACAO DE PACIENTE S/PERNOITE	N189	71 A 75	M	BROWN (PARDO)	2973.6	SIA
NORTHEAST	SE	2010	08 – Ancillary health care activities	0803010028	AJUDA DE CUSTO P/ ALIMENTACAO DE PACIENTE S/PERNOITE	N189	71 A 75	M	NOT REPORTED	1184.4	SIA
NORTHEAST	SE	2010	08 – Ancillary health care activities	0803010028	AJUDA DE CUSTO P/ ALIMENTACAO DE PACIENTE S/PERNOITE	N189	76 A 80	F	NOT REPORTED	67.2	SIA
NORTHEAST	SE	2010	08 – Ancillary health care activities	0803010028	AJUDA DE CUSTO P/ ALIMENTACAO DE PACIENTE S/PERNOITE	N189	76 A 80	M	ASIAN	100.8	SIA
NORTHEAST	SE	2010	08 – Ancillary health care activities	0803010028	AJUDA DE CUSTO P/ ALIMENTACAO DE PACIENTE S/PERNOITE	N189	76 A 80	M	WHITE	100.8	SIA
NORTHEAST	SE	2010	08 – Ancillary health care activities	0803010028	AJUDA DE CUSTO P/ ALIMENTACAO DE PACIENTE S/PERNOITE	N189	76 A 80	M	BROWN (PARDO)	1495.2	SIA
NORTHEAST	SE	2010	08 – Ancillary health care activities	0803010028	AJUDA DE CUSTO P/ ALIMENTACAO DE PACIENTE S/PERNOITE	N189	81 A 85	F	NOT REPORTED	1209.6	SIA
NORTHEAST	SE	2010	08 – Ancillary health care activities	0803010028	AJUDA DE CUSTO P/ ALIMENTACAO DE PACIENTE S/PERNOITE	N189	81 A 85	M	BROWN (PARDO)	1302	SIA
NORTHEAST	SE	2010	08 – Ancillary health care activities	0803010028	AJUDA DE CUSTO P/ ALIMENTACAO DE PACIENTE S/PERNOITE	N189	86 A 90	M	NOT REPORTED	252	SIA
NORTHEAST	SE	2010	08 – Ancillary health care activities	0803010036	AJUDA DE CUSTO P/ ALIMENTACAO/PERNOITE DE PACIENTE - (P/TRATAMENTO CNRAC)	N189	46 A 50	F	NOT REPORTED	396	SIA
NORTHEAST	SE	2010	08 – Ancillary health care activities	0803010052	AJUDA DE CUSTO P/ALIMENTACAO DE ACOMPANHANTE S/PERNOITE	N189	18 A 20	F	BROWN (PARDO)	403.2	SIA
NORTHEAST	SE	2010	08 – Ancillary health care activities	0803010052	AJUDA DE CUSTO P/ALIMENTACAO DE ACOMPANHANTE S/PERNOITE	N189	26 A 30	F	BROWN (PARDO)	1612.8	SIA
NORTHEAST	SE	2010	08 – Ancillary health care activities	0803010052	AJUDA DE CUSTO P/ALIMENTACAO DE ACOMPANHANTE S/PERNOITE	N189	26 A 30	M	BROWN (PARDO)	1209.6	SIA
NORTHEAST	SE	2010	08 – Ancillary health care activities	0803010052	AJUDA DE CUSTO P/ALIMENTACAO DE ACOMPANHANTE S/PERNOITE	N189	31 A 35	F	BROWN (PARDO)	907.2	SIA
NORTHEAST	SE	2010	08 – Ancillary health care activities	0803010052	AJUDA DE CUSTO P/ALIMENTACAO DE ACOMPANHANTE S/PERNOITE	N189	31 A 35	M	BROWN (PARDO)	1621.2	SIA
NORTHEAST	SE	2010	08 – Ancillary health care activities	0803010052	AJUDA DE CUSTO P/ALIMENTACAO DE ACOMPANHANTE S/PERNOITE	N189	31 A 35	M	NOT REPORTED	8.4	SIA
NORTHEAST	SE	2010	08 – Ancillary health care activities	0803010052	AJUDA DE CUSTO P/ALIMENTACAO DE ACOMPANHANTE S/PERNOITE	N189	41 A 45	F	BROWN (PARDO)	1209.6	SIA
NORTHEAST	SE	2010	08 – Ancillary health care activities	0803010052	AJUDA DE CUSTO P/ALIMENTACAO DE ACOMPANHANTE S/PERNOITE	N189	46 A 50	F	BROWN (PARDO)	722.4	SIA
NORTHEAST	SE	2010	08 – Ancillary health care activities	0803010052	AJUDA DE CUSTO P/ALIMENTACAO DE ACOMPANHANTE S/PERNOITE	N189	51 A 55	F	BROWN (PARDO)	201.6	SIA
NORTHEAST	SE	2010	08 – Ancillary health care activities	0803010052	AJUDA DE CUSTO P/ALIMENTACAO DE ACOMPANHANTE S/PERNOITE	N189	56 A 60	M	BROWN (PARDO)	109.2	SIA
NORTHEAST	SE	2010	08 – Ancillary health care activities	0803010052	AJUDA DE CUSTO P/ALIMENTACAO DE ACOMPANHANTE S/PERNOITE	N189	61 A 65	M	BROWN (PARDO)	50.4	SIA
NORTHEAST	SE	2010	08 – Ancillary health care activities	0803010052	AJUDA DE CUSTO P/ALIMENTACAO DE ACOMPANHANTE S/PERNOITE	N189	66 A 70	M	BROWN (PARDO)	16.8	SIA
NORTHEAST	SE	2010	08 – Ancillary health care activities	0803010052	AJUDA DE CUSTO P/ALIMENTACAO DE ACOMPANHANTE S/PERNOITE	N189	71 A 75	M	BROWN (PARDO)	613.2	SIA
NORTHEAST	SE	2010	08 – Ancillary health care activities	0803010087	UNIDADE DE REMUNERACAO P/ DESLOCAMENTO DE PACIENTE POR TRANSPORTE AEREO (CADA 200 MILHAS)	N189	46 A 50	F	NOT REPORTED	3811.5	SIA
NORTH	AC	2010	06 – Medications	0601030028	NOT INFORMED	N188	21 A 25	M	NOT REPORTED	29.76	SIA
NORTH	AC	2010	06 – Medications	0601040058	NOT INFORMED	N188	21 A 25	M	NOT REPORTED	0	SIA
NORTH	AC	2010	06 – Medications	0601040058	NOT INFORMED	N188	61 A 65	F	NOT REPORTED	0	SIA
NORTH	AC	2010	06 – Medications	0604260016	SACARATO DE HIDROXIDO FERRICO 100 MG INJETAVEL (POR FRASCO DE 5 ML)	N188	21 A 25	M	NOT REPORTED	99.06	SIA
NORTH	AC	2010	06 – Medications	0604260016	SACARATO DE HIDROXIDO FERRICO 100 MG INJETAVEL (POR FRASCO DE 5 ML)	N188	61 A 65	M	NOT REPORTED	266.7	SIA
NORTH	AC	2010	06 – Medications	0604470045	ALFAEPOETINA 4.000 UI INJETAVEL (POR FRASCO-AMPOLA)	N188	21 A 25	M	NOT REPORTED	0	SIA
NORTH	AC	2010	06 – Medications	0604470045	ALFAEPOETINA 4.000 UI INJETAVEL (POR FRASCO-AMPOLA)	N188	61 A 65	M	NOT REPORTED	0	SIA
NORTH	AC	2010	06 – Medications	0604620039	CALCITRIOL 0,25 MCG (POR CAPSULA)	N188	21 A 25	M	NOT REPORTED	0	SIA
NORTH	AC	2010	06 – Medications	0604620039	CALCITRIOL 0,25 MCG (POR CAPSULA)	N188	61 A 65	M	NOT REPORTED	0	SIA
NORTH	AM	2010	02 – Diagnostic procedures	0205010032	ECOCARDIOGRAFIA TRANSTORACICA	N188	31 A 35	M	BROWN (PARDO)	39.94	SIA
NORTH	AM	2010	02 – Diagnostic procedures	0205010032	ECOCARDIOGRAFIA TRANSTORACICA	N189	18 A 20	F	BROWN (PARDO)	39.94	SIA
NORTH	AM	2010	02 – Diagnostic procedures	0205010032	ECOCARDIOGRAFIA TRANSTORACICA	N189	21 A 25	F	BROWN (PARDO)	79.88	SIA
NORTH	AM	2010	02 – Diagnostic procedures	0205010032	ECOCARDIOGRAFIA TRANSTORACICA	N189	21 A 25	M	BROWN (PARDO)	39.94	SIA
NORTH	AM	2010	02 – Diagnostic procedures	0205010032	ECOCARDIOGRAFIA TRANSTORACICA	N189	26 A 30	F	BROWN (PARDO)	79.88	SIA
NORTH	AM	2010	02 – Diagnostic procedures	0205010032	ECOCARDIOGRAFIA TRANSTORACICA	N189	26 A 30	M	BROWN (PARDO)	79.88	SIA
NORTH	AM	2010	02 – Diagnostic procedures	0205010032	ECOCARDIOGRAFIA TRANSTORACICA	N189	26 A 30	M	NOT REPORTED	39.94	SIA
NORTH	AM	2010	02 – Diagnostic procedures	0205010032	ECOCARDIOGRAFIA TRANSTORACICA	N189	31 A 35	F	BROWN (PARDO)	159.76	SIA
NORTH	AM	2010	02 – Diagnostic procedures	0205010032	ECOCARDIOGRAFIA TRANSTORACICA	N189	31 A 35	M	BROWN (PARDO)	199.7	SIA
NORTH	AM	2010	02 – Diagnostic procedures	0205010032	ECOCARDIOGRAFIA TRANSTORACICA	N189	36 A 40	F	BROWN (PARDO)	199.7	SIA
NORTH	AM	2010	02 – Diagnostic procedures	0205010032	ECOCARDIOGRAFIA TRANSTORACICA	N189	36 A 40	F	NOT REPORTED	39.94	SIA
NORTH	AM	2010	02 – Diagnostic procedures	0205010032	ECOCARDIOGRAFIA TRANSTORACICA	N189	36 A 40	M	BROWN (PARDO)	79.88	SIA
NORTH	AM	2010	02 – Diagnostic procedures	0205010032	ECOCARDIOGRAFIA TRANSTORACICA	N189	41 A 45	F	BROWN (PARDO)	119.82	SIA
NORTH	AM	2010	02 – Diagnostic procedures	0205010032	ECOCARDIOGRAFIA TRANSTORACICA	N189	41 A 45	M	BROWN (PARDO)	79.88	SIA
NORTH	AM	2010	02 – Diagnostic procedures	0205010032	ECOCARDIOGRAFIA TRANSTORACICA	N189	46 A 50	F	BROWN (PARDO)	199.7	SIA
NORTH	AM	2010	02 – Diagnostic procedures	0205010032	ECOCARDIOGRAFIA TRANSTORACICA	N189	46 A 50	M	BROWN (PARDO)	119.82	SIA
NORTH	AM	2010	02 – Diagnostic procedures	0205010032	ECOCARDIOGRAFIA TRANSTORACICA	N189	51 A 55	F	BROWN (PARDO)	519.22	SIA
NORTH	AM	2010	02 – Diagnostic procedures	0205010032	ECOCARDIOGRAFIA TRANSTORACICA	N189	51 A 55	M	BROWN (PARDO)	79.88	SIA
NORTH	AM	2010	02 – Diagnostic procedures	0205010032	ECOCARDIOGRAFIA TRANSTORACICA	N189	56 A 60	F	BROWN (PARDO)	239.64	SIA
NORTH	AM	2010	02 – Diagnostic procedures	0205010032	ECOCARDIOGRAFIA TRANSTORACICA	N189	56 A 60	M	BROWN (PARDO)	399.4	SIA
NORTH	AM	2010	02 – Diagnostic procedures	0205010032	ECOCARDIOGRAFIA TRANSTORACICA	N189	61 A 65	F	BROWN (PARDO)	79.88	SIA
NORTH	AM	2010	02 – Diagnostic procedures	0205010032	ECOCARDIOGRAFIA TRANSTORACICA	N189	61 A 65	M	BROWN (PARDO)	119.82	SIA
NORTH	AM	2010	02 – Diagnostic procedures	0205010032	ECOCARDIOGRAFIA TRANSTORACICA	N189	61 A 65	M	NOT REPORTED	39.94	SIA
NORTH	AM	2010	02 – Diagnostic procedures	0205010032	ECOCARDIOGRAFIA TRANSTORACICA	N189	66 A 70	F	BROWN (PARDO)	119.82	SIA
NORTH	AM	2010	02 – Diagnostic procedures	0205010032	ECOCARDIOGRAFIA TRANSTORACICA	N189	66 A 70	F	NOT REPORTED	39.94	SIA
NORTH	AM	2010	02 – Diagnostic procedures	0205010032	ECOCARDIOGRAFIA TRANSTORACICA	N189	66 A 70	M	BROWN (PARDO)	159.76	SIA
NORTH	AM	2010	02 – Diagnostic procedures	0205010032	ECOCARDIOGRAFIA TRANSTORACICA	N189	71 A 75	F	BROWN (PARDO)	79.88	SIA
NORTH	AM	2010	02 – Diagnostic procedures	0205010032	ECOCARDIOGRAFIA TRANSTORACICA	N189	71 A 75	M	BROWN (PARDO)	79.88	SIA
NORTH	AM	2010	02 – Diagnostic procedures	0205010032	ECOCARDIOGRAFIA TRANSTORACICA	N189	76 A 80	F	BROWN (PARDO)	79.88	SIA
NORTH	AM	2010	02 – Diagnostic procedures	0205010032	ECOCARDIOGRAFIA TRANSTORACICA	N189	76 A 80	M	BROWN (PARDO)	79.88	SIA
NORTH	AM	2010	02 – Diagnostic procedures	0205010032	ECOCARDIOGRAFIA TRANSTORACICA	N189	81 A 85	F	BROWN (PARDO)	39.94	SIA
NORTH	AM	2010	02 – Diagnostic procedures	0205010032	ECOCARDIOGRAFIA TRANSTORACICA	N189	86 A 90	F	BROWN (PARDO)	39.94	SIA
NORTH	AM	2010	02 – Diagnostic procedures	0205010032	ECOCARDIOGRAFIA TRANSTORACICA	N189	86 A 90	M	BROWN (PARDO)	39.94	SIA
NORTH	AM	2010	02 – Diagnostic procedures	0205020097	ULTRASSONOGRAFIA MAMARIA BILATERAL	N189	61 A 65	F	BROWN (PARDO)	24.2	SIA
NORTH	AM	2010	02 – Diagnostic procedures	0206010028	TOMOGRAFIA COMPUTADORIZADA DE COLUNA LOMBO-SACRA C/ OU S/ CONTRASTE	N189	51 A 55	F	BROWN (PARDO)	101.1	SIA
NORTH	AM	2010	02 – Diagnostic procedures	0206010079	TOMOGRAFIA COMPUTADORIZADA DO CRANIO	N189	56 A 60	M	BROWN (PARDO)	97.44	SIA
NORTH	AM	2010	02 – Diagnostic procedures	0206030010	TOMOGRAFIA COMPUTADORIZADA DE ABDOMEN SUPERIOR	N189	26 A 30	F	BROWN (PARDO)	138.63	SIA
NORTH	AM	2010	02 – Diagnostic procedures	0206030010	TOMOGRAFIA COMPUTADORIZADA DE ABDOMEN SUPERIOR	N189	46 A 50	F	WHITE	138.63	SIA
NORTH	AM	2010	02 – Diagnostic procedures	0206030010	TOMOGRAFIA COMPUTADORIZADA DE ABDOMEN SUPERIOR	N189	51 A 55	F	BROWN (PARDO)	138.63	SIA
NORTH	AM	2010	02 – Diagnostic procedures	0206030010	TOMOGRAFIA COMPUTADORIZADA DE ABDOMEN SUPERIOR	N189	71 A 75	F	BROWN (PARDO)	138.63	SIA
NORTH	AM	2010	02 – Diagnostic procedures	0206030010	TOMOGRAFIA COMPUTADORIZADA DE ABDOMEN SUPERIOR	N189	76 A 80	F	NOT REPORTED	138.63	SIA
NORTH	AM	2010	02 – Diagnostic procedures	0206030037	TOMOGRAFIA COMPUTADORIZADA DE PELVE / BACIA / ABDOMEN INFERIOR	N189	46 A 50	F	WHITE	138.63	SIA
NORTH	AM	2010	02 – Diagnostic procedures	0206030037	TOMOGRAFIA COMPUTADORIZADA DE PELVE / BACIA / ABDOMEN INFERIOR	N189	51 A 55	F	BROWN (PARDO)	138.63	SIA
NORTH	AM	2010	02 – Diagnostic procedures	0206030037	TOMOGRAFIA COMPUTADORIZADA DE PELVE / BACIA / ABDOMEN INFERIOR	N189	76 A 80	F	NOT REPORTED	138.63	SIA
NORTH	AM	2010	02 – Diagnostic procedures	0207010064	RESSONANCIA MAGNETICA DE CRANIO	N189	56 A 60	M	BROWN (PARDO)	268.75	SIA
NORTH	AM	2010	02 – Diagnostic procedures	0210010142	ARTERIOGRAFIA SELETIVA POR CATETER (POR VASO)	N18	26 A 30	F	BROWN (PARDO)	201.51	SIA
NORTH	AM	2010	02 – Diagnostic procedures	0210010185	FLEBOGRAFIA DE CAVA INFERIOR E/OU SUPERIOR	N18	56 A 60	M	BROWN (PARDO)	400.02	SIA
NORTH	AM	2010	06 – Medications	0601040058	NOT INFORMED	N188	61 A 65	F	NOT REPORTED	0	SIA
NORTH	AM	2010	06 – Medications	0604260016	SACARATO DE HIDROXIDO FERRICO 100 MG INJETAVEL (POR FRASCO DE 5 ML)	N188	61 A 65	F	NOT REPORTED	38.1	SIA
NORTH	AM	2010	06 – Medications	0604470045	ALFAEPOETINA 4.000 UI INJETAVEL (POR FRASCO-AMPOLA)	N188	61 A 65	F	NOT REPORTED	0	SIA
NORTH	AM	2010	06 – Medications	0604470045	ALFAEPOETINA 4.000 UI INJETAVEL (POR FRASCO-AMPOLA)	N188	66 A 70	F	NOT REPORTED	0	SIA
NORTH	AM	2010	06 – Medications	0604620039	CALCITRIOL 0,25 MCG (POR CAPSULA)	N188	61 A 65	F	NOT REPORTED	0	SIA
NORTH	AM	2010	08 – Ancillary health care activities	0803010079	UNIDADE DE REMUNERACAO P/ DESLOCAMENTO DE ACOMPANHANTE POR TRANSPORTE AEREO (CADA 200 MILHAS)	N189	36 A 40	F	BROWN (PARDO)	1633.5	SIA
NORTH	AM	2010	08 – Ancillary health care activities	0803010087	UNIDADE DE REMUNERACAO P/ DESLOCAMENTO DE PACIENTE POR TRANSPORTE AEREO (CADA 200 MILHAS)	N189	31 A 35	F	BROWN (PARDO)	1633.5	SIA
NORTH	AM	2010	08 – Ancillary health care activities	0803010087	UNIDADE DE REMUNERACAO P/ DESLOCAMENTO DE PACIENTE POR TRANSPORTE AEREO (CADA 200 MILHAS)	N189	31 A 35	M	BROWN (PARDO)	4356	SIA
NORTH	AM	2010	08 – Ancillary health care activities	0803010087	UNIDADE DE REMUNERACAO P/ DESLOCAMENTO DE PACIENTE POR TRANSPORTE AEREO (CADA 200 MILHAS)	N189	36 A 40	M	BROWN (PARDO)	3267	SIA
NORTH	AM	2010	08 – Ancillary health care activities	0803010087	UNIDADE DE REMUNERACAO P/ DESLOCAMENTO DE PACIENTE POR TRANSPORTE AEREO (CADA 200 MILHAS)	N189	41 A 45	M	BROWN (PARDO)	9256.5	SIA
NORTH	AM	2010	08 – Ancillary health care activities	0803010087	UNIDADE DE REMUNERACAO P/ DESLOCAMENTO DE PACIENTE POR TRANSPORTE AEREO (CADA 200 MILHAS)	N189	46 A 50	M	BROWN (PARDO)	3085.5	SIA
NORTH	AM	2010	08 – Ancillary health care activities	0803010087	UNIDADE DE REMUNERACAO P/ DESLOCAMENTO DE PACIENTE POR TRANSPORTE AEREO (CADA 200 MILHAS)	N189	51 A 55	F	BROWN (PARDO)	3085.5	SIA
NORTH	AM	2010	08 – Ancillary health care activities	0803010087	UNIDADE DE REMUNERACAO P/ DESLOCAMENTO DE PACIENTE POR TRANSPORTE AEREO (CADA 200 MILHAS)	N189	56 A 60	F	BROWN (PARDO)	1452	SIA
NORTH	AM	2010	08 – Ancillary health care activities	0803010087	UNIDADE DE REMUNERACAO P/ DESLOCAMENTO DE PACIENTE POR TRANSPORTE AEREO (CADA 200 MILHAS)	N189	56 A 60	M	BROWN (PARDO)	3085.5	SIA
NORTH	AM	2010	08 – Ancillary health care activities	0803010087	UNIDADE DE REMUNERACAO P/ DESLOCAMENTO DE PACIENTE POR TRANSPORTE AEREO (CADA 200 MILHAS)	N189	66 A 70	F	BROWN (PARDO)	1089	SIA
NORTH	PA	2010	02 – Diagnostic procedures	0202030679	PESQUISA DE ANTICORPOS CONTRA O VIRUS DA HEPATITE C (ANTI-HCV)	N188	66 A 70	M	BROWN (PARDO)	18.55	SIA
NORTH	PA	2010	02 – Diagnostic procedures	0202030679	PESQUISA DE ANTICORPOS CONTRA O VIRUS DA HEPATITE C (ANTI-HCV)	N189	21 A 25	F	BROWN (PARDO)	18.55	SIA
NORTH	PA	2010	02 – Diagnostic procedures	0202030679	PESQUISA DE ANTICORPOS CONTRA O VIRUS DA HEPATITE C (ANTI-HCV)	N189	26 A 30	F	BROWN (PARDO)	18.55	SIA
NORTH	PA	2010	02 – Diagnostic procedures	0202030679	PESQUISA DE ANTICORPOS CONTRA O VIRUS DA HEPATITE C (ANTI-HCV)	N189	31 A 35	F	BROWN (PARDO)	37.1	SIA
NORTH	PA	2010	02 – Diagnostic procedures	0202030679	PESQUISA DE ANTICORPOS CONTRA O VIRUS DA HEPATITE C (ANTI-HCV)	N189	41 A 45	M	BROWN (PARDO)	18.55	SIA
NORTH	PA	2010	02 – Diagnostic procedures	0202030679	PESQUISA DE ANTICORPOS CONTRA O VIRUS DA HEPATITE C (ANTI-HCV)	N189	46 A 50	F	BROWN (PARDO)	18.55	SIA
NORTH	PA	2010	02 – Diagnostic procedures	0202030679	PESQUISA DE ANTICORPOS CONTRA O VIRUS DA HEPATITE C (ANTI-HCV)	N189	51 A 55	F	BROWN (PARDO)	37.1	SIA
NORTH	PA	2010	02 – Diagnostic procedures	0202030679	PESQUISA DE ANTICORPOS CONTRA O VIRUS DA HEPATITE C (ANTI-HCV)	N189	51 A 55	M	BROWN (PARDO)	18.55	SIA
NORTH	PA	2010	02 – Diagnostic procedures	0202030679	PESQUISA DE ANTICORPOS CONTRA O VIRUS DA HEPATITE C (ANTI-HCV)	N189	56 A 60	F	BROWN (PARDO)	37.1	SIA
NORTH	PA	2010	02 – Diagnostic procedures	0202030679	PESQUISA DE ANTICORPOS CONTRA O VIRUS DA HEPATITE C (ANTI-HCV)	N189	56 A 60	M	BROWN (PARDO)	18.55	SIA
NORTH	PA	2010	02 – Diagnostic procedures	0202030679	PESQUISA DE ANTICORPOS CONTRA O VIRUS DA HEPATITE C (ANTI-HCV)	N189	61 A 65	F	BROWN (PARDO)	18.55	SIA
NORTH	PA	2010	02 – Diagnostic procedures	0202030679	PESQUISA DE ANTICORPOS CONTRA O VIRUS DA HEPATITE C (ANTI-HCV)	N189	61 A 65	M	BROWN (PARDO)	37.1	SIA
NORTH	PA	2010	02 – Diagnostic procedures	0202030679	PESQUISA DE ANTICORPOS CONTRA O VIRUS DA HEPATITE C (ANTI-HCV)	N189	66 A 70	M	BROWN (PARDO)	18.55	SIA
NORTH	PA	2010	02 – Diagnostic procedures	0202030679	PESQUISA DE ANTICORPOS CONTRA O VIRUS DA HEPATITE C (ANTI-HCV)	N189	71 A 75	M	BROWN (PARDO)	18.55	SIA
NORTH	PA	2010	02 – Diagnostic procedures	0202030679	PESQUISA DE ANTICORPOS CONTRA O VIRUS DA HEPATITE C (ANTI-HCV)	N189	76 A 80	F	BROWN (PARDO)	18.55	SIA
NORTH	PA	2010	02 – Diagnostic procedures	0202030679	PESQUISA DE ANTICORPOS CONTRA O VIRUS DA HEPATITE C (ANTI-HCV)	N189	76 A 80	M	BROWN (PARDO)	18.55	SIA
NORTH	PA	2010	02 – Diagnostic procedures	0202030679	PESQUISA DE ANTICORPOS CONTRA O VIRUS DA HEPATITE C (ANTI-HCV)	N189	81 A 85	F	BROWN (PARDO)	18.55	SIA
NORTH	PA	2010	02 – Diagnostic procedures	0202030679	PESQUISA DE ANTICORPOS CONTRA O VIRUS DA HEPATITE C (ANTI-HCV)	N189	86 A 90	M	BROWN (PARDO)	18.55	SIA
NORTH	PA	2010	02 – Diagnostic procedures	0204060028	DENSITOMETRIA OSSEA DUO-ENERGETICA DE COLUNA (VERTEBRAS LOMBARES E/OU FEMUR)	N189	46 A 50	F	BROWN (PARDO)	55.1	SIA
NORTH	PA	2010	02 – Diagnostic procedures	0204060028	DENSITOMETRIA OSSEA DUO-ENERGETICA DE COLUNA (VERTEBRAS LOMBARES E/OU FEMUR)	N189	71 A 75	F	BROWN (PARDO)	55.1	SIA
NORTH	PA	2010	02 – Diagnostic procedures	0205010032	ECOCARDIOGRAFIA TRANSTORACICA	N189	26 A 30	M	BROWN (PARDO)	39.94	SIA
NORTH	PA	2010	02 – Diagnostic procedures	0205010032	ECOCARDIOGRAFIA TRANSTORACICA	N189	31 A 35	F	BROWN (PARDO)	39.94	SIA
NORTH	PA	2010	02 – Diagnostic procedures	0205010032	ECOCARDIOGRAFIA TRANSTORACICA	N189	31 A 35	F	NOT REPORTED	39.94	SIA
NORTH	PA	2010	02 – Diagnostic procedures	0205010032	ECOCARDIOGRAFIA TRANSTORACICA	N189	31 A 35	M	BROWN (PARDO)	39.94	SIA
NORTH	PA	2010	02 – Diagnostic procedures	0205010032	ECOCARDIOGRAFIA TRANSTORACICA	N189	36 A 40	F	BROWN (PARDO)	39.94	SIA
NORTH	PA	2010	02 – Diagnostic procedures	0205010032	ECOCARDIOGRAFIA TRANSTORACICA	N189	41 A 45	F	BROWN (PARDO)	39.94	SIA
NORTH	PA	2010	02 – Diagnostic procedures	0205010032	ECOCARDIOGRAFIA TRANSTORACICA	N189	41 A 45	F	NOT REPORTED	39.94	SIA
NORTH	PA	2010	02 – Diagnostic procedures	0205010032	ECOCARDIOGRAFIA TRANSTORACICA	N189	41 A 45	M	BROWN (PARDO)	79.88	SIA
NORTH	PA	2010	02 – Diagnostic procedures	0205010032	ECOCARDIOGRAFIA TRANSTORACICA	N189	46 A 50	F	NOT REPORTED	39.94	SIA
NORTH	PA	2010	02 – Diagnostic procedures	0205010032	ECOCARDIOGRAFIA TRANSTORACICA	N189	46 A 50	M	BROWN (PARDO)	39.94	SIA
NORTH	PA	2010	02 – Diagnostic procedures	0205010032	ECOCARDIOGRAFIA TRANSTORACICA	N189	51 A 55	F	BROWN (PARDO)	39.94	SIA
NORTH	PA	2010	02 – Diagnostic procedures	0205010032	ECOCARDIOGRAFIA TRANSTORACICA	N189	56 A 60	F	BROWN (PARDO)	119.82	SIA
NORTH	PA	2010	02 – Diagnostic procedures	0205010032	ECOCARDIOGRAFIA TRANSTORACICA	N189	61 A 65	F	BROWN (PARDO)	79.88	SIA
NORTH	PA	2010	02 – Diagnostic procedures	0205010032	ECOCARDIOGRAFIA TRANSTORACICA	N189	61 A 65	M	BROWN (PARDO)	39.94	SIA
NORTH	PA	2010	02 – Diagnostic procedures	0205010032	ECOCARDIOGRAFIA TRANSTORACICA	N189	66 A 70	F	BROWN (PARDO)	79.88	SIA
NORTH	PA	2010	02 – Diagnostic procedures	0205010032	ECOCARDIOGRAFIA TRANSTORACICA	N189	66 A 70	M	WHITE	39.94	SIA
NORTH	PA	2010	02 – Diagnostic procedures	0205010032	ECOCARDIOGRAFIA TRANSTORACICA	N189	71 A 75	M	BROWN (PARDO)	39.94	SIA
NORTH	PA	2010	02 – Diagnostic procedures	0205010032	ECOCARDIOGRAFIA TRANSTORACICA	N189	81 A 85	M	BROWN (PARDO)	39.94	SIA
NORTH	PA	2010	02 – Diagnostic procedures	0205010032	ECOCARDIOGRAFIA TRANSTORACICA	N189	86 A 90	F	BROWN (PARDO)	39.94	SIA
NORTH	PA	2010	02 – Diagnostic procedures	0205020097	ULTRASSONOGRAFIA MAMARIA BILATERAL	N189	31 A 35	F	BROWN (PARDO)	24.2	SIA
NORTH	PA	2010	02 – Diagnostic procedures	0206010079	TOMOGRAFIA COMPUTADORIZADA DO CRANIO	N189	46 A 50	M	NOT REPORTED	97.44	SIA
NORTH	PA	2010	02 – Diagnostic procedures	0206010079	TOMOGRAFIA COMPUTADORIZADA DO CRANIO	N189	71 A 75	M	BROWN (PARDO)	97.44	SIA
NORTH	PA	2010	02 – Diagnostic procedures	0206020031	TOMOGRAFIA COMPUTADORIZADA DE TORAX	N189	56 A 60	M	BROWN (PARDO)	136.41	SIA
NORTH	PA	2010	02 – Diagnostic procedures	0206020031	TOMOGRAFIA COMPUTADORIZADA DE TORAX	N189	61 A 65	M	BROWN (PARDO)	136.41	SIA
NORTH	PA	2010	02 – Diagnostic procedures	0206030010	TOMOGRAFIA COMPUTADORIZADA DE ABDOMEN SUPERIOR	N188	66 A 70	F	NOT REPORTED	138.63	SIA
NORTH	PA	2010	02 – Diagnostic procedures	0206030010	TOMOGRAFIA COMPUTADORIZADA DE ABDOMEN SUPERIOR	N189	41 A 45	F	BROWN (PARDO)	277.26	SIA
NORTH	PA	2010	02 – Diagnostic procedures	0206030010	TOMOGRAFIA COMPUTADORIZADA DE ABDOMEN SUPERIOR	N189	56 A 60	F	BROWN (PARDO)	138.63	SIA
NORTH	PA	2010	02 – Diagnostic procedures	0206030010	TOMOGRAFIA COMPUTADORIZADA DE ABDOMEN SUPERIOR	N189	56 A 60	M	NOT REPORTED	138.63	SIA
NORTH	PA	2010	02 – Diagnostic procedures	0206030010	TOMOGRAFIA COMPUTADORIZADA DE ABDOMEN SUPERIOR	N189	61 A 65	F	WHITE	138.63	SIA
NORTH	PA	2010	02 – Diagnostic procedures	0206030010	TOMOGRAFIA COMPUTADORIZADA DE ABDOMEN SUPERIOR	N189	66 A 70	M	BROWN (PARDO)	138.63	SIA
NORTH	PA	2010	02 – Diagnostic procedures	0206030010	TOMOGRAFIA COMPUTADORIZADA DE ABDOMEN SUPERIOR	N189	71 A 75	F	BROWN (PARDO)	277.26	SIA
NORTH	PA	2010	02 – Diagnostic procedures	0206030010	TOMOGRAFIA COMPUTADORIZADA DE ABDOMEN SUPERIOR	N189	86 A 90	M	NOT REPORTED	138.63	SIA
NORTH	PA	2010	02 – Diagnostic procedures	0206030037	TOMOGRAFIA COMPUTADORIZADA DE PELVE / BACIA / ABDOMEN INFERIOR	N189	31 A 35	F	NOT REPORTED	138.63	SIA
NORTH	PA	2010	02 – Diagnostic procedures	0206030037	TOMOGRAFIA COMPUTADORIZADA DE PELVE / BACIA / ABDOMEN INFERIOR	N189	36 A 40	M	BROWN (PARDO)	0	SIA
NORTH	PA	2010	02 – Diagnostic procedures	0206030037	TOMOGRAFIA COMPUTADORIZADA DE PELVE / BACIA / ABDOMEN INFERIOR	N189	56 A 60	F	BROWN (PARDO)	138.63	SIA
NORTH	PA	2010	02 – Diagnostic procedures	0206030037	TOMOGRAFIA COMPUTADORIZADA DE PELVE / BACIA / ABDOMEN INFERIOR	N189	56 A 60	M	BROWN (PARDO)	138.63	SIA
NORTH	PA	2010	02 – Diagnostic procedures	0206030037	TOMOGRAFIA COMPUTADORIZADA DE PELVE / BACIA / ABDOMEN INFERIOR	N189	71 A 75	F	BROWN (PARDO)	0	SIA
NORTH	PA	2010	02 – Diagnostic procedures	0206030037	TOMOGRAFIA COMPUTADORIZADA DE PELVE / BACIA / ABDOMEN INFERIOR	N189	71 A 75	M	BROWN (PARDO)	138.63	SIA
NORTH	PA	2010	02 – Diagnostic procedures	0206030037	TOMOGRAFIA COMPUTADORIZADA DE PELVE / BACIA / ABDOMEN INFERIOR	N189	86 A 90	M	BROWN (PARDO)	138.63	SIA
NORTH	PA	2010	02 – Diagnostic procedures	0208040056	CINTILOGRAFIA RENAL/RENOGRAMA (QUALITATIVA E/OU QUANTITATIVA)	N188	31 A 35	F	NOT REPORTED	133.03	SIA
NORTH	PA	2010	02 – Diagnostic procedures	0208040056	CINTILOGRAFIA RENAL/RENOGRAMA (QUALITATIVA E/OU QUANTITATIVA)	N189	41 A 45	F	NOT REPORTED	266.06	SIA
NORTH	PA	2010	06 – Medications	0601030028	NOT INFORMED	N188	21 A 25	F	NOT REPORTED	59.52	SIA
NORTH	PA	2010	06 – Medications	0601030028	NOT INFORMED	N188	21 A 25	M	NOT REPORTED	29.76	SIA
NORTH	PA	2010	06 – Medications	0601030028	NOT INFORMED	N188	26 A 30	M	NOT REPORTED	44.64	SIA
NORTH	PA	2010	06 – Medications	0601030028	NOT INFORMED	N188	31 A 35	F	NOT REPORTED	74.4	SIA
NORTH	PA	2010	06 – Medications	0601030028	NOT INFORMED	N188	31 A 35	M	NOT REPORTED	37.2	SIA
NORTH	PA	2010	06 – Medications	0601030028	NOT INFORMED	N188	36 A 40	F	NOT REPORTED	22.32	SIA
NORTH	PA	2010	06 – Medications	0601030028	NOT INFORMED	N188	41 A 45	F	NOT REPORTED	14.88	SIA
NORTH	PA	2010	06 – Medications	0601030028	NOT INFORMED	N188	41 A 45	M	NOT REPORTED	163.68	SIA
NORTH	PA	2010	06 – Medications	0601030028	NOT INFORMED	N188	46 A 50	F	NOT REPORTED	37.2	SIA
NORTH	PA	2010	06 – Medications	0601030028	NOT INFORMED	N188	46 A 50	M	NOT REPORTED	44.64	SIA
NORTH	PA	2010	06 – Medications	0601030028	NOT INFORMED	N188	51 A 55	F	NOT REPORTED	74.4	SIA
NORTH	PA	2010	06 – Medications	0601030028	NOT INFORMED	N188	51 A 55	M	NOT REPORTED	133.92	SIA
NORTH	PA	2010	06 – Medications	0601030028	NOT INFORMED	N188	56 A 60	F	NOT REPORTED	33.48	SIA
NORTH	PA	2010	06 – Medications	0601030028	NOT INFORMED	N188	56 A 60	M	NOT REPORTED	37.2	SIA
NORTH	PA	2010	06 – Medications	0601030028	NOT INFORMED	N188	61 A 65	F	NOT REPORTED	59.52	SIA
NORTH	PA	2010	06 – Medications	0601030028	NOT INFORMED	N188	61 A 65	M	NOT REPORTED	81.84	SIA
NORTH	PA	2010	06 – Medications	0601030028	NOT INFORMED	N188	66 A 70	F	NOT REPORTED	44.64	SIA
NORTH	PA	2010	06 – Medications	0601030028	NOT INFORMED	N188	66 A 70	M	NOT REPORTED	66.96	SIA
NORTH	PA	2010	06 – Medications	0601030028	NOT INFORMED	N188	71 A 75	F	NOT REPORTED	44.64	SIA
NORTH	PA	2010	06 – Medications	0601030028	NOT INFORMED	N188	71 A 75	M	NOT REPORTED	156.24	SIA
NORTH	PA	2010	06 – Medications	0601030028	NOT INFORMED	N188	76 A 80	F	NOT REPORTED	148.8	SIA
NORTH	PA	2010	06 – Medications	0601030028	NOT INFORMED	N188	76 A 80	M	NOT REPORTED	74.4	SIA
NORTH	PA	2010	06 – Medications	0601040031	NOT INFORMED	N188	21 A 25	M	NOT REPORTED	0	SIA
NORTH	PA	2010	06 – Medications	0601040031	NOT INFORMED	N188	26 A 30	F	NOT REPORTED	0	SIA
NORTH	PA	2010	06 – Medications	0601040031	NOT INFORMED	N188	31 A 35	F	NOT REPORTED	0	SIA
NORTH	PA	2010	06 – Medications	0601040031	NOT INFORMED	N188	31 A 35	M	NOT REPORTED	0	SIA
NORTH	PA	2010	06 – Medications	0601040031	NOT INFORMED	N188	36 A 40	F	NOT REPORTED	0	SIA
NORTH	PA	2010	06 – Medications	0601040031	NOT INFORMED	N188	41 A 45	F	NOT REPORTED	0	SIA
NORTH	PA	2010	06 – Medications	0601040031	NOT INFORMED	N188	51 A 55	F	NOT REPORTED	0	SIA
NORTH	PA	2010	06 – Medications	0601040031	NOT INFORMED	N188	56 A 60	F	NOT REPORTED	0	SIA
NORTH	PA	2010	06 – Medications	0601040031	NOT INFORMED	N188	56 A 60	M	NOT REPORTED	0	SIA
NORTH	PA	2010	06 – Medications	0601040031	NOT INFORMED	N188	61 A 65	F	NOT REPORTED	0	SIA
NORTH	PA	2010	06 – Medications	0601040031	NOT INFORMED	N188	61 A 65	M	NOT REPORTED	0	SIA
NORTH	PA	2010	06 – Medications	0601040031	NOT INFORMED	N188	66 A 70	F	NOT REPORTED	0	SIA
NORTH	PA	2010	06 – Medications	0601040031	NOT INFORMED	N188	71 A 75	M	NOT REPORTED	0	SIA
NORTH	PA	2010	06 – Medications	0601040031	NOT INFORMED	N188	76 A 80	F	NOT REPORTED	0	SIA
NORTH	PA	2010	06 – Medications	0601040031	NOT INFORMED	N188	76 A 80	M	NOT REPORTED	0	SIA
NORTH	PA	2010	06 – Medications	0601040031	NOT INFORMED	N188	86 A 90	M	NOT REPORTED	0	SIA
NORTH	PA	2010	06 – Medications	0601040058	NOT INFORMED	N188	21 A 25	F	NOT REPORTED	0	SIA
NORTH	PA	2010	06 – Medications	0601040058	NOT INFORMED	N188	26 A 30	M	NOT REPORTED	0	SIA
NORTH	PA	2010	06 – Medications	0601040058	NOT INFORMED	N188	31 A 35	F	NOT REPORTED	0	SIA
NORTH	PA	2010	06 – Medications	0601040058	NOT INFORMED	N188	31 A 35	M	NOT REPORTED	0	SIA
NORTH	PA	2010	06 – Medications	0601040058	NOT INFORMED	N188	41 A 45	M	NOT REPORTED	0	SIA
NORTH	PA	2010	06 – Medications	0601040058	NOT INFORMED	N188	46 A 50	F	NOT REPORTED	0	SIA
NORTH	PA	2010	06 – Medications	0601040058	NOT INFORMED	N188	46 A 50	M	NOT REPORTED	0	SIA
NORTH	PA	2010	06 – Medications	0601040058	NOT INFORMED	N188	51 A 55	F	NOT REPORTED	0	SIA
NORTH	PA	2010	06 – Medications	0601040058	NOT INFORMED	N188	51 A 55	M	NOT REPORTED	0	SIA
NORTH	PA	2010	06 – Medications	0601040058	NOT INFORMED	N188	56 A 60	F	NOT REPORTED	0	SIA
NORTH	PA	2010	06 – Medications	0601040058	NOT INFORMED	N188	56 A 60	M	NOT REPORTED	0	SIA
NORTH	PA	2010	06 – Medications	0601040058	NOT INFORMED	N188	61 A 65	F	NOT REPORTED	0	SIA
NORTH	PA	2010	06 – Medications	0601040058	NOT INFORMED	N188	61 A 65	M	NOT REPORTED	0	SIA
NORTH	PA	2010	06 – Medications	0601040058	NOT INFORMED	N188	66 A 70	F	NOT REPORTED	0	SIA
NORTH	PA	2010	06 – Medications	0601040058	NOT INFORMED	N188	66 A 70	M	NOT REPORTED	0	SIA
NORTH	PA	2010	06 – Medications	0601040058	NOT INFORMED	N188	71 A 75	F	NOT REPORTED	0	SIA
NORTH	PA	2010	06 – Medications	0601040058	NOT INFORMED	N188	71 A 75	M	NOT REPORTED	0	SIA
NORTH	PA	2010	06 – Medications	0601040058	NOT INFORMED	N188	76 A 80	F	NOT REPORTED	0	SIA
NORTH	PA	2010	06 – Medications	0601040058	NOT INFORMED	N188	76 A 80	M	NOT REPORTED	0	SIA
NORTH	PA	2010	06 – Medications	0601040058	NOT INFORMED	N188	86 A 90	M	NOT REPORTED	0	SIA
NORTH	PA	2010	06 – Medications	0601350073	NOT INFORMED	N188	21 A 25	M	NOT REPORTED	20.88	SIA
NORTH	PA	2010	06 – Medications	0601350073	NOT INFORMED	N188	31 A 35	M	NOT REPORTED	27.84	SIA
NORTH	PA	2010	06 – Medications	0601350073	NOT INFORMED	N188	41 A 45	M	NOT REPORTED	111.36	SIA
NORTH	PA	2010	06 – Medications	0601350073	NOT INFORMED	N188	56 A 60	M	NOT REPORTED	167.04	SIA
NORTH	PA	2010	06 – Medications	0601350073	NOT INFORMED	N188	66 A 70	F	NOT REPORTED	83.52	SIA
NORTH	PA	2010	06 – Medications	0601350073	NOT INFORMED	N188	66 A 70	M	NOT REPORTED	111.36	SIA
NORTH	PA	2010	06 – Medications	0601350073	NOT INFORMED	N188	76 A 80	M	NOT REPORTED	6.96	SIA
NORTH	PA	2010	06 – Medications	0604470045	ALFAEPOETINA 4.000 UI INJETAVEL (POR FRASCO-AMPOLA)	N188	21 A 25	M	NOT REPORTED	0	SIA
NORTH	PA	2010	06 – Medications	0604620039	CALCITRIOL 0,25 MCG (POR CAPSULA)	N188	21 A 25	M	NOT REPORTED	0	SIA
NORTH	PA	2010	06 – Medications	0604620039	CALCITRIOL 0,25 MCG (POR CAPSULA)	N188	91 A 95	M	WHITE	0	SIA
NORTH	PA	2010	08 – Ancillary health care activities	0803010010	AJUDA DE CUSTO P/ ALIMENTACAO/PERNOITE DE PACIENTE	N188	26 A 30	F	NOT REPORTED	1509.75	SIA
NORTH	PA	2010	08 – Ancillary health care activities	0803010010	AJUDA DE CUSTO P/ ALIMENTACAO/PERNOITE DE PACIENTE	N188	36 A 40	M	NOT REPORTED	891	SIA
NORTH	PA	2010	08 – Ancillary health care activities	0803010010	AJUDA DE CUSTO P/ ALIMENTACAO/PERNOITE DE PACIENTE	N188	41 A 45	M	BROWN (PARDO)	247.5	SIA
NORTH	PA	2010	08 – Ancillary health care activities	0803010010	AJUDA DE CUSTO P/ ALIMENTACAO/PERNOITE DE PACIENTE	N188	51 A 55	M	NOT REPORTED	247.5	SIA
NORTH	PA	2010	08 – Ancillary health care activities	0803010010	AJUDA DE CUSTO P/ ALIMENTACAO/PERNOITE DE PACIENTE	N188	56 A 60	M	BROWN (PARDO)	544.5	SIA
NORTH	PA	2010	08 – Ancillary health care activities	0803010010	AJUDA DE CUSTO P/ ALIMENTACAO/PERNOITE DE PACIENTE	N188	61 A 65	M	BROWN (PARDO)	272.25	SIA
NORTH	PA	2010	08 – Ancillary health care activities	0803010010	AJUDA DE CUSTO P/ ALIMENTACAO/PERNOITE DE PACIENTE	N188	76 A 80	M	NOT REPORTED	321.75	SIA
NORTH	PA	2010	08 – Ancillary health care activities	0803010010	AJUDA DE CUSTO P/ ALIMENTACAO/PERNOITE DE PACIENTE	N189	18 A 20	F	NOT REPORTED	297	SIA
NORTH	PA	2010	08 – Ancillary health care activities	0803010010	AJUDA DE CUSTO P/ ALIMENTACAO/PERNOITE DE PACIENTE	N189	18 A 20	M	NOT REPORTED	9256.5	SIA
NORTH	PA	2010	08 – Ancillary health care activities	0803010010	AJUDA DE CUSTO P/ ALIMENTACAO/PERNOITE DE PACIENTE	N189	21 A 25	F	NOT REPORTED	5568.75	SIA
NORTH	PA	2010	08 – Ancillary health care activities	0803010010	AJUDA DE CUSTO P/ ALIMENTACAO/PERNOITE DE PACIENTE	N189	21 A 25	M	NOT REPORTED	28858.5	SIA
NORTH	PA	2010	08 – Ancillary health care activities	0803010010	AJUDA DE CUSTO P/ ALIMENTACAO/PERNOITE DE PACIENTE	N189	26 A 30	F	NOT REPORTED	3836.25	SIA
NORTH	PA	2010	08 – Ancillary health care activities	0803010010	AJUDA DE CUSTO P/ ALIMENTACAO/PERNOITE DE PACIENTE	N189	26 A 30	M	NOT REPORTED	5915.25	SIA
NORTH	PA	2010	08 – Ancillary health care activities	0803010010	AJUDA DE CUSTO P/ ALIMENTACAO/PERNOITE DE PACIENTE	N189	31 A 35	F	NOT REPORTED	18636.8	SIA
NORTH	PA	2010	08 – Ancillary health care activities	0803010010	AJUDA DE CUSTO P/ ALIMENTACAO/PERNOITE DE PACIENTE	N189	36 A 40	F	NOT REPORTED	420.75	SIA
NORTH	PA	2010	08 – Ancillary health care activities	0803010010	AJUDA DE CUSTO P/ ALIMENTACAO/PERNOITE DE PACIENTE	N189	36 A 40	M	NOT REPORTED	15592.5	SIA
NORTH	PA	2010	08 – Ancillary health care activities	0803010010	AJUDA DE CUSTO P/ ALIMENTACAO/PERNOITE DE PACIENTE	N189	41 A 45	F	NOT REPORTED	8316	SIA
NORTH	PA	2010	08 – Ancillary health care activities	0803010010	AJUDA DE CUSTO P/ ALIMENTACAO/PERNOITE DE PACIENTE	N189	41 A 45	M	BROWN (PARDO)	420.75	SIA
NORTH	PA	2010	08 – Ancillary health care activities	0803010010	AJUDA DE CUSTO P/ ALIMENTACAO/PERNOITE DE PACIENTE	N189	41 A 45	M	BLACK	0	SIA
NORTH	PA	2010	08 – Ancillary health care activities	0803010010	AJUDA DE CUSTO P/ ALIMENTACAO/PERNOITE DE PACIENTE	N189	41 A 45	M	NOT REPORTED	7103.25	SIA
NORTH	PA	2010	08 – Ancillary health care activities	0803010010	AJUDA DE CUSTO P/ ALIMENTACAO/PERNOITE DE PACIENTE	N189	46 A 50	F	BROWN (PARDO)	396	SIA
NORTH	PA	2010	08 – Ancillary health care activities	0803010010	AJUDA DE CUSTO P/ ALIMENTACAO/PERNOITE DE PACIENTE	N189	46 A 50	F	NOT REPORTED	28437.8	SIA
NORTH	PA	2010	08 – Ancillary health care activities	0803010010	AJUDA DE CUSTO P/ ALIMENTACAO/PERNOITE DE PACIENTE	N189	46 A 50	M	NOT REPORTED	19181.2	SIA
NORTH	PA	2010	08 – Ancillary health care activities	0803010010	AJUDA DE CUSTO P/ ALIMENTACAO/PERNOITE DE PACIENTE	N189	51 A 55	F	NOT REPORTED	19973.2	SIA
NORTH	PA	2010	08 – Ancillary health care activities	0803010010	AJUDA DE CUSTO P/ ALIMENTACAO/PERNOITE DE PACIENTE	N189	51 A 55	M	NOT REPORTED	12424.5	SIA
NORTH	PA	2010	08 – Ancillary health care activities	0803010010	AJUDA DE CUSTO P/ ALIMENTACAO/PERNOITE DE PACIENTE	N189	56 A 60	F	NOT REPORTED	18661.5	SIA
NORTH	PA	2010	08 – Ancillary health care activities	0803010010	AJUDA DE CUSTO P/ ALIMENTACAO/PERNOITE DE PACIENTE	N189	56 A 60	M	BROWN (PARDO)	396	SIA
NORTH	PA	2010	08 – Ancillary health care activities	0803010010	AJUDA DE CUSTO P/ ALIMENTACAO/PERNOITE DE PACIENTE	N189	56 A 60	M	NOT REPORTED	1039.5	SIA
NORTH	PA	2010	08 – Ancillary health care activities	0803010010	AJUDA DE CUSTO P/ ALIMENTACAO/PERNOITE DE PACIENTE	N189	61 A 65	F	NOT REPORTED	15072.8	SIA
NORTH	PA	2010	08 – Ancillary health care activities	0803010010	AJUDA DE CUSTO P/ ALIMENTACAO/PERNOITE DE PACIENTE	N189	61 A 65	M	NOT REPORTED	7425	SIA
NORTH	PA	2010	08 – Ancillary health care activities	0803010010	AJUDA DE CUSTO P/ ALIMENTACAO/PERNOITE DE PACIENTE	N189	66 A 70	F	NOT REPORTED	9603	SIA
NORTH	PA	2010	08 – Ancillary health care activities	0803010010	AJUDA DE CUSTO P/ ALIMENTACAO/PERNOITE DE PACIENTE	N189	66 A 70	M	BROWN (PARDO)	346.5	SIA
NORTH	PA	2010	08 – Ancillary health care activities	0803010010	AJUDA DE CUSTO P/ ALIMENTACAO/PERNOITE DE PACIENTE	N189	66 A 70	M	NOT REPORTED	7944.75	SIA
NORTH	PA	2010	08 – Ancillary health care activities	0803010010	AJUDA DE CUSTO P/ ALIMENTACAO/PERNOITE DE PACIENTE	N189	71 A 75	F	NOT REPORTED	3366	SIA
NORTH	PA	2010	08 – Ancillary health care activities	0803010010	AJUDA DE CUSTO P/ ALIMENTACAO/PERNOITE DE PACIENTE	N189	71 A 75	M	NOT REPORTED	4133.25	SIA
NORTH	PA	2010	08 – Ancillary health care activities	0803010010	AJUDA DE CUSTO P/ ALIMENTACAO/PERNOITE DE PACIENTE	N189	81 A 85	M	BROWN (PARDO)	49.5	SIA
NORTH	PA	2010	08 – Ancillary health care activities	0803010010	AJUDA DE CUSTO P/ ALIMENTACAO/PERNOITE DE PACIENTE	N189	81 A 85	M	NOT REPORTED	420.75	SIA
NORTH	PA	2010	08 – Ancillary health care activities	0803010028	AJUDA DE CUSTO P/ ALIMENTACAO DE PACIENTE S/PERNOITE	N189	21 A 25	F	NOT REPORTED	252	SIA
NORTH	PA	2010	08 – Ancillary health care activities	0803010028	AJUDA DE CUSTO P/ ALIMENTACAO DE PACIENTE S/PERNOITE	N189	21 A 25	M	NOT REPORTED	478.8	SIA
NORTH	PA	2010	08 – Ancillary health care activities	0803010028	AJUDA DE CUSTO P/ ALIMENTACAO DE PACIENTE S/PERNOITE	N189	26 A 30	F	NOT REPORTED	50.4	SIA
NORTH	PA	2010	08 – Ancillary health care activities	0803010028	AJUDA DE CUSTO P/ ALIMENTACAO DE PACIENTE S/PERNOITE	N189	26 A 30	M	NOT REPORTED	168	SIA
NORTH	PA	2010	08 – Ancillary health care activities	0803010028	AJUDA DE CUSTO P/ ALIMENTACAO DE PACIENTE S/PERNOITE	N189	31 A 35	F	NOT REPORTED	840	SIA
NORTH	PA	2010	08 – Ancillary health care activities	0803010028	AJUDA DE CUSTO P/ ALIMENTACAO DE PACIENTE S/PERNOITE	N189	36 A 40	F	NOT REPORTED	613.2	SIA
NORTH	PA	2010	08 – Ancillary health care activities	0803010028	AJUDA DE CUSTO P/ ALIMENTACAO DE PACIENTE S/PERNOITE	N189	41 A 45	F	NOT REPORTED	151.2	SIA
NORTH	PA	2010	08 – Ancillary health care activities	0803010028	AJUDA DE CUSTO P/ ALIMENTACAO DE PACIENTE S/PERNOITE	N189	41 A 45	M	NOT REPORTED	915.6	SIA
NORTH	PA	2010	08 – Ancillary health care activities	0803010028	AJUDA DE CUSTO P/ ALIMENTACAO DE PACIENTE S/PERNOITE	N189	46 A 50	M	NOT REPORTED	1554	SIA
NORTH	PA	2010	08 – Ancillary health care activities	0803010028	AJUDA DE CUSTO P/ ALIMENTACAO DE PACIENTE S/PERNOITE	N189	51 A 55	F	BROWN (PARDO)	25.2	SIA
NORTH	PA	2010	08 – Ancillary health care activities	0803010028	AJUDA DE CUSTO P/ ALIMENTACAO DE PACIENTE S/PERNOITE	N189	51 A 55	M	NOT REPORTED	907.2	SIA
NORTH	PA	2010	08 – Ancillary health care activities	0803010028	AJUDA DE CUSTO P/ ALIMENTACAO DE PACIENTE S/PERNOITE	N189	56 A 60	F	BROWN (PARDO)	0	SIA
NORTH	PA	2010	08 – Ancillary health care activities	0803010028	AJUDA DE CUSTO P/ ALIMENTACAO DE PACIENTE S/PERNOITE	N189	56 A 60	F	NOT REPORTED	814.8	SIA
NORTH	PA	2010	08 – Ancillary health care activities	0803010028	AJUDA DE CUSTO P/ ALIMENTACAO DE PACIENTE S/PERNOITE	N189	56 A 60	M	NOT REPORTED	2175.6	SIA
NORTH	PA	2010	08 – Ancillary health care activities	0803010028	AJUDA DE CUSTO P/ ALIMENTACAO DE PACIENTE S/PERNOITE	N189	61 A 65	F	NOT REPORTED	58.8	SIA
NORTH	PA	2010	08 – Ancillary health care activities	0803010028	AJUDA DE CUSTO P/ ALIMENTACAO DE PACIENTE S/PERNOITE	N189	61 A 65	M	NOT REPORTED	546	SIA
NORTH	PA	2010	08 – Ancillary health care activities	0803010028	AJUDA DE CUSTO P/ ALIMENTACAO DE PACIENTE S/PERNOITE	N189	66 A 70	F	BROWN (PARDO)	109.2	SIA
NORTH	PA	2010	08 – Ancillary health care activities	0803010028	AJUDA DE CUSTO P/ ALIMENTACAO DE PACIENTE S/PERNOITE	N189	66 A 70	F	NOT REPORTED	268.8	SIA
NORTH	PA	2010	08 – Ancillary health care activities	0803010028	AJUDA DE CUSTO P/ ALIMENTACAO DE PACIENTE S/PERNOITE	N189	71 A 75	F	NOT REPORTED	117.6	SIA
NORTH	PA	2010	08 – Ancillary health care activities	0803010028	AJUDA DE CUSTO P/ ALIMENTACAO DE PACIENTE S/PERNOITE	N189	71 A 75	M	NOT REPORTED	260.4	SIA
NORTH	PA	2010	08 – Ancillary health care activities	0803010044	AJUDA DE CUSTO P/ ALIMENTACAO/PERNOITE DE ACOMPANHANTE	N188	51 A 55	M	NOT REPORTED	1188	SIA
NORTH	PA	2010	08 – Ancillary health care activities	0803010044	AJUDA DE CUSTO P/ ALIMENTACAO/PERNOITE DE ACOMPANHANTE	N189	18 A 20	F	NOT REPORTED	222.75	SIA
NORTH	PA	2010	08 – Ancillary health care activities	0803010044	AJUDA DE CUSTO P/ ALIMENTACAO/PERNOITE DE ACOMPANHANTE	N189	21 A 25	F	NOT REPORTED	965.25	SIA
NORTH	PA	2010	08 – Ancillary health care activities	0803010044	AJUDA DE CUSTO P/ ALIMENTACAO/PERNOITE DE ACOMPANHANTE	N189	21 A 25	M	NOT REPORTED	1732.5	SIA
NORTH	PA	2010	08 – Ancillary health care activities	0803010044	AJUDA DE CUSTO P/ ALIMENTACAO/PERNOITE DE ACOMPANHANTE	N189	26 A 30	F	NOT REPORTED	420.75	SIA
NORTH	PA	2010	08 – Ancillary health care activities	0803010044	AJUDA DE CUSTO P/ ALIMENTACAO/PERNOITE DE ACOMPANHANTE	N189	26 A 30	M	NOT REPORTED	2153.25	SIA
NORTH	PA	2010	08 – Ancillary health care activities	0803010044	AJUDA DE CUSTO P/ ALIMENTACAO/PERNOITE DE ACOMPANHANTE	N189	31 A 35	F	NOT REPORTED	965.25	SIA
NORTH	PA	2010	08 – Ancillary health care activities	0803010044	AJUDA DE CUSTO P/ ALIMENTACAO/PERNOITE DE ACOMPANHANTE	N189	36 A 40	F	NOT REPORTED	123.75	SIA
NORTH	PA	2010	08 – Ancillary health care activities	0803010044	AJUDA DE CUSTO P/ ALIMENTACAO/PERNOITE DE ACOMPANHANTE	N189	36 A 40	M	NOT REPORTED	990	SIA
NORTH	PA	2010	08 – Ancillary health care activities	0803010044	AJUDA DE CUSTO P/ ALIMENTACAO/PERNOITE DE ACOMPANHANTE	N189	41 A 45	F	NOT REPORTED	1584	SIA
NORTH	PA	2010	08 – Ancillary health care activities	0803010044	AJUDA DE CUSTO P/ ALIMENTACAO/PERNOITE DE ACOMPANHANTE	N189	46 A 50	F	NOT REPORTED	2178	SIA
NORTH	PA	2010	08 – Ancillary health care activities	0803010044	AJUDA DE CUSTO P/ ALIMENTACAO/PERNOITE DE ACOMPANHANTE	N189	46 A 50	M	NOT REPORTED	4727.25	SIA
NORTH	PA	2010	08 – Ancillary health care activities	0803010044	AJUDA DE CUSTO P/ ALIMENTACAO/PERNOITE DE ACOMPANHANTE	N189	51 A 55	F	NOT REPORTED	1064.25	SIA
NORTH	PA	2010	08 – Ancillary health care activities	0803010044	AJUDA DE CUSTO P/ ALIMENTACAO/PERNOITE DE ACOMPANHANTE	N189	51 A 55	M	NOT REPORTED	5395.5	SIA
NORTH	PA	2010	08 – Ancillary health care activities	0803010044	AJUDA DE CUSTO P/ ALIMENTACAO/PERNOITE DE ACOMPANHANTE	N189	56 A 60	F	NOT REPORTED	3663	SIA
NORTH	PA	2010	08 – Ancillary health care activities	0803010044	AJUDA DE CUSTO P/ ALIMENTACAO/PERNOITE DE ACOMPANHANTE	N189	61 A 65	F	NOT REPORTED	445.5	SIA
NORTH	PA	2010	08 – Ancillary health care activities	0803010044	AJUDA DE CUSTO P/ ALIMENTACAO/PERNOITE DE ACOMPANHANTE	N189	61 A 65	M	NOT REPORTED	1955.25	SIA
NORTH	PA	2010	08 – Ancillary health care activities	0803010044	AJUDA DE CUSTO P/ ALIMENTACAO/PERNOITE DE ACOMPANHANTE	N189	66 A 70	F	NOT REPORTED	6534	SIA
NORTH	PA	2010	08 – Ancillary health care activities	0803010044	AJUDA DE CUSTO P/ ALIMENTACAO/PERNOITE DE ACOMPANHANTE	N189	66 A 70	M	NOT REPORTED	2871	SIA
NORTH	PA	2010	08 – Ancillary health care activities	0803010044	AJUDA DE CUSTO P/ ALIMENTACAO/PERNOITE DE ACOMPANHANTE	N189	71 A 75	M	NOT REPORTED	742.5	SIA
NORTH	PA	2010	08 – Ancillary health care activities	0803010052	AJUDA DE CUSTO P/ALIMENTACAO DE ACOMPANHANTE S/PERNOITE	N189	21 A 25	F	NOT REPORTED	302.4	SIA
NORTH	PA	2010	08 – Ancillary health care activities	0803010052	AJUDA DE CUSTO P/ALIMENTACAO DE ACOMPANHANTE S/PERNOITE	N189	21 A 25	M	NOT REPORTED	201.6	SIA
NORTH	PA	2010	08 – Ancillary health care activities	0803010052	AJUDA DE CUSTO P/ALIMENTACAO DE ACOMPANHANTE S/PERNOITE	N189	26 A 30	F	NOT REPORTED	537.6	SIA
NORTH	PA	2010	08 – Ancillary health care activities	0803010052	AJUDA DE CUSTO P/ALIMENTACAO DE ACOMPANHANTE S/PERNOITE	N189	31 A 35	F	NOT REPORTED	420	SIA
NORTH	PA	2010	08 – Ancillary health care activities	0803010052	AJUDA DE CUSTO P/ALIMENTACAO DE ACOMPANHANTE S/PERNOITE	N189	31 A 35	M	NOT REPORTED	571.2	SIA
NORTH	PA	2010	08 – Ancillary health care activities	0803010052	AJUDA DE CUSTO P/ALIMENTACAO DE ACOMPANHANTE S/PERNOITE	N189	36 A 40	F	NOT REPORTED	67.2	SIA
NORTH	PA	2010	08 – Ancillary health care activities	0803010052	AJUDA DE CUSTO P/ALIMENTACAO DE ACOMPANHANTE S/PERNOITE	N189	36 A 40	M	NOT REPORTED	42	SIA
NORTH	PA	2010	08 – Ancillary health care activities	0803010052	AJUDA DE CUSTO P/ALIMENTACAO DE ACOMPANHANTE S/PERNOITE	N189	41 A 45	F	BROWN (PARDO)	109.2	SIA
NORTH	PA	2010	08 – Ancillary health care activities	0803010052	AJUDA DE CUSTO P/ALIMENTACAO DE ACOMPANHANTE S/PERNOITE	N189	41 A 45	F	NOT REPORTED	336	SIA
NORTH	PA	2010	08 – Ancillary health care activities	0803010052	AJUDA DE CUSTO P/ALIMENTACAO DE ACOMPANHANTE S/PERNOITE	N189	46 A 50	F	NOT REPORTED	134.4	SIA
NORTH	PA	2010	08 – Ancillary health care activities	0803010052	AJUDA DE CUSTO P/ALIMENTACAO DE ACOMPANHANTE S/PERNOITE	N189	46 A 50	M	NOT REPORTED	420	SIA
NORTH	PA	2010	08 – Ancillary health care activities	0803010052	AJUDA DE CUSTO P/ALIMENTACAO DE ACOMPANHANTE S/PERNOITE	N189	61 A 65	M	NOT REPORTED	117.6	SIA
NORTH	PA	2010	08 – Ancillary health care activities	0803010052	AJUDA DE CUSTO P/ALIMENTACAO DE ACOMPANHANTE S/PERNOITE	N189	71 A 75	M	NOT REPORTED	134.4	SIA
NORTH	PA	2010	08 – Ancillary health care activities	0803010087	UNIDADE DE REMUNERACAO P/ DESLOCAMENTO DE PACIENTE POR TRANSPORTE AEREO (CADA 200 MILHAS)	N188	81 A 85	M	NOT REPORTED	907.5	SIA
NORTH	PA	2010	08 – Ancillary health care activities	0803010087	UNIDADE DE REMUNERACAO P/ DESLOCAMENTO DE PACIENTE POR TRANSPORTE AEREO (CADA 200 MILHAS)	N189	18 A 20	F	NOT REPORTED	1633.5	SIA
NORTH	PA	2010	08 – Ancillary health care activities	0803010087	UNIDADE DE REMUNERACAO P/ DESLOCAMENTO DE PACIENTE POR TRANSPORTE AEREO (CADA 200 MILHAS)	N189	36 A 40	F	NOT REPORTED	544.5	SIA
NORTH	PA	2010	08 – Ancillary health care activities	0803010087	UNIDADE DE REMUNERACAO P/ DESLOCAMENTO DE PACIENTE POR TRANSPORTE AEREO (CADA 200 MILHAS)	N189	46 A 50	M	NOT REPORTED	544.5	SIA
NORTH	PA	2010	08 – Ancillary health care activities	0803010087	UNIDADE DE REMUNERACAO P/ DESLOCAMENTO DE PACIENTE POR TRANSPORTE AEREO (CADA 200 MILHAS)	N189	51 A 55	F	NOT REPORTED	544.5	SIA
NORTH	PA	2010	08 – Ancillary health care activities	0803010087	UNIDADE DE REMUNERACAO P/ DESLOCAMENTO DE PACIENTE POR TRANSPORTE AEREO (CADA 200 MILHAS)	N189	56 A 60	M	NOT REPORTED	544.5	SIA
NORTH	PA	2010	08 – Ancillary health care activities	0803010109	UNIDADE DE REMUNERACAO P/DESLOCAMENTO DE ACOMPANHANTE POR TRANSPORTE TERRESTRE (CADA 50 KM DE DISTANCIA)	N188	51 A 55	M	NOT REPORTED	237.6	SIA
NORTH	PA	2010	08 – Ancillary health care activities	0803010109	UNIDADE DE REMUNERACAO P/DESLOCAMENTO DE ACOMPANHANTE POR TRANSPORTE TERRESTRE (CADA 50 KM DE DISTANCIA)	N188	56 A 60	M	BROWN (PARDO)	54.45	SIA
NORTH	PA	2010	08 – Ancillary health care activities	0803010109	UNIDADE DE REMUNERACAO P/DESLOCAMENTO DE ACOMPANHANTE POR TRANSPORTE TERRESTRE (CADA 50 KM DE DISTANCIA)	N188	61 A 65	M	BROWN (PARDO)	54.45	SIA
NORTH	PA	2010	08 – Ancillary health care activities	0803010109	UNIDADE DE REMUNERACAO P/DESLOCAMENTO DE ACOMPANHANTE POR TRANSPORTE TERRESTRE (CADA 50 KM DE DISTANCIA)	N189	21 A 25	M	NOT REPORTED	217.8	SIA
NORTH	PA	2010	08 – Ancillary health care activities	0803010109	UNIDADE DE REMUNERACAO P/DESLOCAMENTO DE ACOMPANHANTE POR TRANSPORTE TERRESTRE (CADA 50 KM DE DISTANCIA)	N189	36 A 40	F	NOT REPORTED	64.35	SIA
NORTH	PA	2010	08 – Ancillary health care activities	0803010109	UNIDADE DE REMUNERACAO P/DESLOCAMENTO DE ACOMPANHANTE POR TRANSPORTE TERRESTRE (CADA 50 KM DE DISTANCIA)	N189	36 A 40	M	NOT REPORTED	34.65	SIA
NORTH	PA	2010	08 – Ancillary health care activities	0803010109	UNIDADE DE REMUNERACAO P/DESLOCAMENTO DE ACOMPANHANTE POR TRANSPORTE TERRESTRE (CADA 50 KM DE DISTANCIA)	N189	41 A 45	M	BLACK	128.7	SIA
NORTH	PA	2010	08 – Ancillary health care activities	0803010109	UNIDADE DE REMUNERACAO P/DESLOCAMENTO DE ACOMPANHANTE POR TRANSPORTE TERRESTRE (CADA 50 KM DE DISTANCIA)	N189	56 A 60	M	NOT REPORTED	19.8	SIA
NORTH	PA	2010	08 – Ancillary health care activities	0803010109	UNIDADE DE REMUNERACAO P/DESLOCAMENTO DE ACOMPANHANTE POR TRANSPORTE TERRESTRE (CADA 50 KM DE DISTANCIA)	N189	71 A 75	M	NOT REPORTED	128.7	SIA
NORTH	PA	2010	08 – Ancillary health care activities	0803010117	UNIDADE DE REMUNERACAO P/DESLOCAMENTO DE PACIENTE POR TRANSPORTE FLUVIAL (CADA 27 MILHAS NAUTICAS)	N189	41 A 45	F	NOT REPORTED	14.8	SIA
NORTH	PA	2010	08 – Ancillary health care activities	0803010117	UNIDADE DE REMUNERACAO P/DESLOCAMENTO DE PACIENTE POR TRANSPORTE FLUVIAL (CADA 27 MILHAS NAUTICAS)	N189	41 A 45	M	BROWN (PARDO)	40.7	SIA
NORTH	PA	2010	08 – Ancillary health care activities	0803010117	UNIDADE DE REMUNERACAO P/DESLOCAMENTO DE PACIENTE POR TRANSPORTE FLUVIAL (CADA 27 MILHAS NAUTICAS)	N189	46 A 50	F	BROWN (PARDO)	81.4	SIA
NORTH	PA	2010	08 – Ancillary health care activities	0803010117	UNIDADE DE REMUNERACAO P/DESLOCAMENTO DE PACIENTE POR TRANSPORTE FLUVIAL (CADA 27 MILHAS NAUTICAS)	N189	46 A 50	M	NOT REPORTED	3.7	SIA
NORTH	PA	2010	08 – Ancillary health care activities	0803010117	UNIDADE DE REMUNERACAO P/DESLOCAMENTO DE PACIENTE POR TRANSPORTE FLUVIAL (CADA 27 MILHAS NAUTICAS)	N189	51 A 55	F	NOT REPORTED	7.4	SIA
NORTH	PA	2010	08 – Ancillary health care activities	0803010117	UNIDADE DE REMUNERACAO P/DESLOCAMENTO DE PACIENTE POR TRANSPORTE FLUVIAL (CADA 27 MILHAS NAUTICAS)	N189	56 A 60	M	NOT REPORTED	118.4	SIA
NORTH	PA	2010	08 – Ancillary health care activities	0803010125	UNIDADE DE REMUNERACAO P/DESLOCAMENTO DE PACIENTE POR TRANSPORTE TERRESTRE (CADA 50 KM )	N188	26 A 30	F	NOT REPORTED	301.95	SIA
NORTH	PA	2010	08 – Ancillary health care activities	0803010125	UNIDADE DE REMUNERACAO P/DESLOCAMENTO DE PACIENTE POR TRANSPORTE TERRESTRE (CADA 50 KM )	N188	26 A 30	M	BROWN (PARDO)	0	SIA
NORTH	PA	2010	08 – Ancillary health care activities	0803010125	UNIDADE DE REMUNERACAO P/DESLOCAMENTO DE PACIENTE POR TRANSPORTE TERRESTRE (CADA 50 KM )	N188	36 A 40	M	NOT REPORTED	178.2	SIA
NORTH	PA	2010	08 – Ancillary health care activities	0803010125	UNIDADE DE REMUNERACAO P/DESLOCAMENTO DE PACIENTE POR TRANSPORTE TERRESTRE (CADA 50 KM )	N188	41 A 45	M	BROWN (PARDO)	49.5	SIA
NORTH	PA	2010	08 – Ancillary health care activities	0803010125	UNIDADE DE REMUNERACAO P/DESLOCAMENTO DE PACIENTE POR TRANSPORTE TERRESTRE (CADA 50 KM )	N189	21 A 25	M	NOT REPORTED	217.8	SIA
NORTH	PA	2010	08 – Ancillary health care activities	0803010125	UNIDADE DE REMUNERACAO P/DESLOCAMENTO DE PACIENTE POR TRANSPORTE TERRESTRE (CADA 50 KM )	N189	26 A 30	F	NOT REPORTED	237.6	SIA
NORTH	PA	2010	08 – Ancillary health care activities	0803010125	UNIDADE DE REMUNERACAO P/DESLOCAMENTO DE PACIENTE POR TRANSPORTE TERRESTRE (CADA 50 KM )	N189	26 A 30	M	NOT REPORTED	683.1	SIA
NORTH	PA	2010	08 – Ancillary health care activities	0803010125	UNIDADE DE REMUNERACAO P/DESLOCAMENTO DE PACIENTE POR TRANSPORTE TERRESTRE (CADA 50 KM )	N189	31 A 35	F	NOT REPORTED	2098.8	SIA
NORTH	PA	2010	08 – Ancillary health care activities	0803010125	UNIDADE DE REMUNERACAO P/DESLOCAMENTO DE PACIENTE POR TRANSPORTE TERRESTRE (CADA 50 KM )	N189	36 A 40	F	NOT REPORTED	49.5	SIA
NORTH	PA	2010	08 – Ancillary health care activities	0803010125	UNIDADE DE REMUNERACAO P/DESLOCAMENTO DE PACIENTE POR TRANSPORTE TERRESTRE (CADA 50 KM )	N189	36 A 40	M	NOT REPORTED	1034.55	SIA
NORTH	PA	2010	08 – Ancillary health care activities	0803010125	UNIDADE DE REMUNERACAO P/DESLOCAMENTO DE PACIENTE POR TRANSPORTE TERRESTRE (CADA 50 KM )	N189	41 A 45	M	NOT REPORTED	2489.85	SIA
NORTH	PA	2010	08 – Ancillary health care activities	0803010125	UNIDADE DE REMUNERACAO P/DESLOCAMENTO DE PACIENTE POR TRANSPORTE TERRESTRE (CADA 50 KM )	N189	46 A 50	F	BROWN (PARDO)	99	SIA
NORTH	PA	2010	08 – Ancillary health care activities	0803010125	UNIDADE DE REMUNERACAO P/DESLOCAMENTO DE PACIENTE POR TRANSPORTE TERRESTRE (CADA 50 KM )	N189	46 A 50	F	NOT REPORTED	49.5	SIA
NORTH	PA	2010	08 – Ancillary health care activities	0803010125	UNIDADE DE REMUNERACAO P/DESLOCAMENTO DE PACIENTE POR TRANSPORTE TERRESTRE (CADA 50 KM )	N189	46 A 50	M	NOT REPORTED	3930.3	SIA
NORTH	PA	2010	08 – Ancillary health care activities	0803010125	UNIDADE DE REMUNERACAO P/DESLOCAMENTO DE PACIENTE POR TRANSPORTE TERRESTRE (CADA 50 KM )	N189	51 A 55	F	BROWN (PARDO)	59.4	SIA
NORTH	PA	2010	08 – Ancillary health care activities	0803010125	UNIDADE DE REMUNERACAO P/DESLOCAMENTO DE PACIENTE POR TRANSPORTE TERRESTRE (CADA 50 KM )	N189	51 A 55	F	NOT REPORTED	128.7	SIA
NORTH	PA	2010	08 – Ancillary health care activities	0803010125	UNIDADE DE REMUNERACAO P/DESLOCAMENTO DE PACIENTE POR TRANSPORTE TERRESTRE (CADA 50 KM )	N189	51 A 55	M	NOT REPORTED	1440.45	SIA
NORTH	PA	2010	08 – Ancillary health care activities	0803010125	UNIDADE DE REMUNERACAO P/DESLOCAMENTO DE PACIENTE POR TRANSPORTE TERRESTRE (CADA 50 KM )	N189	56 A 60	F	NOT REPORTED	1653.3	SIA
NORTH	PA	2010	08 – Ancillary health care activities	0803010125	UNIDADE DE REMUNERACAO P/DESLOCAMENTO DE PACIENTE POR TRANSPORTE TERRESTRE (CADA 50 KM )	N189	56 A 60	M	BROWN (PARDO)	29.7	SIA
NORTH	PA	2010	08 – Ancillary health care activities	0803010125	UNIDADE DE REMUNERACAO P/DESLOCAMENTO DE PACIENTE POR TRANSPORTE TERRESTRE (CADA 50 KM )	N189	56 A 60	M	NOT REPORTED	2336.4	SIA
NORTH	PA	2010	08 – Ancillary health care activities	0803010125	UNIDADE DE REMUNERACAO P/DESLOCAMENTO DE PACIENTE POR TRANSPORTE TERRESTRE (CADA 50 KM )	N189	61 A 65	F	NOT REPORTED	376.2	SIA
NORTH	PA	2010	08 – Ancillary health care activities	0803010125	UNIDADE DE REMUNERACAO P/DESLOCAMENTO DE PACIENTE POR TRANSPORTE TERRESTRE (CADA 50 KM )	N189	61 A 65	M	NOT REPORTED	178.2	SIA
NORTH	PA	2010	08 – Ancillary health care activities	0803010125	UNIDADE DE REMUNERACAO P/DESLOCAMENTO DE PACIENTE POR TRANSPORTE TERRESTRE (CADA 50 KM )	N189	66 A 70	M	BROWN (PARDO)	49.5	SIA
NORTH	PA	2010	08 – Ancillary health care activities	0803010125	UNIDADE DE REMUNERACAO P/DESLOCAMENTO DE PACIENTE POR TRANSPORTE TERRESTRE (CADA 50 KM )	N189	71 A 75	M	NOT REPORTED	425.7	SIA
NORTH	PA	2010	08 – Ancillary health care activities	0803010125	UNIDADE DE REMUNERACAO P/DESLOCAMENTO DE PACIENTE POR TRANSPORTE TERRESTRE (CADA 50 KM )	N189	81 A 85	M	BROWN (PARDO)	9.9	SIA
NORTH	RO	2010	02 – Diagnostic procedures	0206030010	TOMOGRAFIA COMPUTADORIZADA DE ABDOMEN SUPERIOR	N188	66 A 70	M	BROWN (PARDO)	138.63	SIA
NORTH	RO	2010	06 – Medications	0601030028	NOT INFORMED	N188	18 A 20	M	NOT REPORTED	14.88	SIA
NORTH	RO	2010	06 – Medications	0601030028	NOT INFORMED	N188	41 A 45	F	NOT REPORTED	37.2	SIA
NORTH	RO	2010	06 – Medications	0601030028	NOT INFORMED	N188	46 A 50	F	NOT REPORTED	74.4	SIA
NORTH	RO	2010	06 – Medications	0601030028	NOT INFORMED	N188	51 A 55	F	NOT REPORTED	37.2	SIA
NORTH	RO	2010	06 – Medications	0601030028	NOT INFORMED	N188	61 A 65	M	NOT REPORTED	29.76	SIA
NORTH	RO	2010	06 – Medications	0601030028	NOT INFORMED	N188	66 A 70	F	NOT REPORTED	29.76	SIA
NORTH	RO	2010	06 – Medications	0601030028	NOT INFORMED	N188	66 A 70	M	NOT REPORTED	7.44	SIA
NORTH	RO	2010	06 – Medications	0601030028	NOT INFORMED	N188	71 A 75	F	NOT REPORTED	29.76	SIA
NORTH	RO	2010	06 – Medications	0601030028	NOT INFORMED	N188	71 A 75	M	NOT REPORTED	22.32	SIA
NORTH	RO	2010	06 – Medications	0601030028	NOT INFORMED	N188	76 A 80	F	NOT REPORTED	29.76	SIA
NORTH	RO	2010	06 – Medications	0601030028	NOT INFORMED	N188	76 A 80	M	NOT REPORTED	44.64	SIA
NORTH	RO	2010	06 – Medications	0601040058	NOT INFORMED	N188	18 A 20	M	NOT REPORTED	0	SIA
NORTH	RO	2010	06 – Medications	0601040058	NOT INFORMED	N188	26 A 30	F	NOT REPORTED	0	SIA
NORTH	RO	2010	06 – Medications	0601040058	NOT INFORMED	N188	31 A 35	F	NOT REPORTED	0	SIA
NORTH	RO	2010	06 – Medications	0601040058	NOT INFORMED	N188	36 A 40	F	NOT REPORTED	0	SIA
NORTH	RO	2010	06 – Medications	0601040058	NOT INFORMED	N188	36 A 40	M	NOT REPORTED	0	SIA
NORTH	RO	2010	06 – Medications	0601040058	NOT INFORMED	N188	41 A 45	F	NOT REPORTED	0	SIA
NORTH	RO	2010	06 – Medications	0601040058	NOT INFORMED	N188	41 A 45	M	NOT REPORTED	0	SIA
NORTH	RO	2010	06 – Medications	0601040058	NOT INFORMED	N188	46 A 50	F	NOT REPORTED	0	SIA
NORTH	RO	2010	06 – Medications	0601040058	NOT INFORMED	N188	46 A 50	M	NOT REPORTED	0	SIA
NORTH	RO	2010	06 – Medications	0601040058	NOT INFORMED	N188	51 A 55	F	NOT REPORTED	0	SIA
NORTH	RO	2010	06 – Medications	0601040058	NOT INFORMED	N188	51 A 55	M	NOT REPORTED	0	SIA
NORTH	RO	2010	06 – Medications	0601040058	NOT INFORMED	N188	56 A 60	F	NOT REPORTED	0	SIA
NORTH	RO	2010	06 – Medications	0601040058	NOT INFORMED	N188	61 A 65	F	NOT REPORTED	0	SIA
NORTH	RO	2010	06 – Medications	0601040058	NOT INFORMED	N188	61 A 65	M	NOT REPORTED	0	SIA
NORTH	RO	2010	06 – Medications	0601040058	NOT INFORMED	N188	66 A 70	F	NOT REPORTED	0	SIA
NORTH	RO	2010	06 – Medications	0601040058	NOT INFORMED	N188	66 A 70	M	NOT REPORTED	0	SIA
NORTH	RO	2010	06 – Medications	0601040058	NOT INFORMED	N188	71 A 75	F	NOT REPORTED	0	SIA
NORTH	RO	2010	06 – Medications	0601040058	NOT INFORMED	N188	71 A 75	M	NOT REPORTED	0	SIA
NORTH	RO	2010	06 – Medications	0601040058	NOT INFORMED	N188	76 A 80	F	NOT REPORTED	0	SIA
NORTH	RO	2010	06 – Medications	0601040058	NOT INFORMED	N188	76 A 80	M	NOT REPORTED	0	SIA
NORTH	RO	2010	06 – Medications	0601040058	NOT INFORMED	N188	81 A 85	M	NOT REPORTED	0	SIA
NORTH	RO	2010	06 – Medications	0601040058	NOT INFORMED	N188	86 A 90	M	NOT REPORTED	0	SIA
NORTH	RO	2010	06 – Medications	0601350073	NOT INFORMED	N188	36 A 40	F	NOT REPORTED	0	SIA
NORTH	RO	2010	06 – Medications	0604260016	SACARATO DE HIDROXIDO FERRICO 100 MG INJETAVEL (POR FRASCO DE 5 ML)	N188	18 A 20	M	NOT REPORTED	30.48	SIA
NORTH	RO	2010	06 – Medications	0604260016	SACARATO DE HIDROXIDO FERRICO 100 MG INJETAVEL (POR FRASCO DE 5 ML)	N188	21 A 25	M	NOT REPORTED	15.24	SIA
NORTH	RO	2010	06 – Medications	0604260016	SACARATO DE HIDROXIDO FERRICO 100 MG INJETAVEL (POR FRASCO DE 5 ML)	N188	26 A 30	F	NOT REPORTED	38.1	SIA
NORTH	RO	2010	06 – Medications	0604260016	SACARATO DE HIDROXIDO FERRICO 100 MG INJETAVEL (POR FRASCO DE 5 ML)	N188	36 A 40	F	NOT REPORTED	60.96	SIA
NORTH	RO	2010	06 – Medications	0604260016	SACARATO DE HIDROXIDO FERRICO 100 MG INJETAVEL (POR FRASCO DE 5 ML)	N188	46 A 50	F	NOT REPORTED	7.62	SIA
NORTH	RO	2010	06 – Medications	0604260016	SACARATO DE HIDROXIDO FERRICO 100 MG INJETAVEL (POR FRASCO DE 5 ML)	N188	51 A 55	F	NOT REPORTED	83.82	SIA
NORTH	RO	2010	06 – Medications	0604260016	SACARATO DE HIDROXIDO FERRICO 100 MG INJETAVEL (POR FRASCO DE 5 ML)	N188	51 A 55	M	NOT REPORTED	30.48	SIA
NORTH	RO	2010	06 – Medications	0604260016	SACARATO DE HIDROXIDO FERRICO 100 MG INJETAVEL (POR FRASCO DE 5 ML)	N188	56 A 60	F	NOT REPORTED	87.63	SIA
NORTH	RO	2010	06 – Medications	0604260016	SACARATO DE HIDROXIDO FERRICO 100 MG INJETAVEL (POR FRASCO DE 5 ML)	N188	56 A 60	M	NOT REPORTED	83.82	SIA
NORTH	RO	2010	06 – Medications	0604260016	SACARATO DE HIDROXIDO FERRICO 100 MG INJETAVEL (POR FRASCO DE 5 ML)	N188	61 A 65	F	NOT REPORTED	160.02	SIA
NORTH	RO	2010	06 – Medications	0604260016	SACARATO DE HIDROXIDO FERRICO 100 MG INJETAVEL (POR FRASCO DE 5 ML)	N188	61 A 65	M	NOT REPORTED	220.98	SIA
NORTH	RO	2010	06 – Medications	0604260016	SACARATO DE HIDROXIDO FERRICO 100 MG INJETAVEL (POR FRASCO DE 5 ML)	N188	66 A 70	F	NOT REPORTED	175.26	SIA
NORTH	RO	2010	06 – Medications	0604260016	SACARATO DE HIDROXIDO FERRICO 100 MG INJETAVEL (POR FRASCO DE 5 ML)	N188	66 A 70	M	NOT REPORTED	60.96	SIA
NORTH	RO	2010	06 – Medications	0604260016	SACARATO DE HIDROXIDO FERRICO 100 MG INJETAVEL (POR FRASCO DE 5 ML)	N188	71 A 75	F	NOT REPORTED	129.54	SIA
NORTH	RO	2010	06 – Medications	0604260016	SACARATO DE HIDROXIDO FERRICO 100 MG INJETAVEL (POR FRASCO DE 5 ML)	N188	71 A 75	M	NOT REPORTED	156.21	SIA
NORTH	RO	2010	06 – Medications	0604260016	SACARATO DE HIDROXIDO FERRICO 100 MG INJETAVEL (POR FRASCO DE 5 ML)	N188	76 A 80	F	NOT REPORTED	87.63	SIA
NORTH	RO	2010	06 – Medications	0604260016	SACARATO DE HIDROXIDO FERRICO 100 MG INJETAVEL (POR FRASCO DE 5 ML)	N188	76 A 80	M	NOT REPORTED	15.24	SIA
NORTH	RO	2010	06 – Medications	0604260016	SACARATO DE HIDROXIDO FERRICO 100 MG INJETAVEL (POR FRASCO DE 5 ML)	N188	86 A 90	F	NOT REPORTED	76.2	SIA
NORTH	RO	2010	06 – Medications	0604470045	ALFAEPOETINA 4.000 UI INJETAVEL (POR FRASCO-AMPOLA)	N188	18 A 20	M	NOT REPORTED	0	SIA
NORTH	RO	2010	06 – Medications	0604470045	ALFAEPOETINA 4.000 UI INJETAVEL (POR FRASCO-AMPOLA)	N188	21 A 25	M	NOT REPORTED	0	SIA
NORTH	RO	2010	06 – Medications	0604470045	ALFAEPOETINA 4.000 UI INJETAVEL (POR FRASCO-AMPOLA)	N188	26 A 30	F	NOT REPORTED	0	SIA
NORTH	RO	2010	06 – Medications	0604470045	ALFAEPOETINA 4.000 UI INJETAVEL (POR FRASCO-AMPOLA)	N188	31 A 35	F	NOT REPORTED	0	SIA
NORTH	RO	2010	06 – Medications	0604470045	ALFAEPOETINA 4.000 UI INJETAVEL (POR FRASCO-AMPOLA)	N188	36 A 40	F	NOT REPORTED	0	SIA
NORTH	RO	2010	06 – Medications	0604470045	ALFAEPOETINA 4.000 UI INJETAVEL (POR FRASCO-AMPOLA)	N188	36 A 40	M	NOT REPORTED	0	SIA
NORTH	RO	2010	06 – Medications	0604470045	ALFAEPOETINA 4.000 UI INJETAVEL (POR FRASCO-AMPOLA)	N188	41 A 45	F	NOT REPORTED	0	SIA
NORTH	RO	2010	06 – Medications	0604470045	ALFAEPOETINA 4.000 UI INJETAVEL (POR FRASCO-AMPOLA)	N188	46 A 50	M	NOT REPORTED	0	SIA
NORTH	RO	2010	06 – Medications	0604470045	ALFAEPOETINA 4.000 UI INJETAVEL (POR FRASCO-AMPOLA)	N188	51 A 55	F	NOT REPORTED	0	SIA
NORTH	RO	2010	06 – Medications	0604470045	ALFAEPOETINA 4.000 UI INJETAVEL (POR FRASCO-AMPOLA)	N188	51 A 55	M	NOT REPORTED	0	SIA
NORTH	RO	2010	06 – Medications	0604470045	ALFAEPOETINA 4.000 UI INJETAVEL (POR FRASCO-AMPOLA)	N188	56 A 60	F	NOT REPORTED	0	SIA
NORTH	RO	2010	06 – Medications	0604470045	ALFAEPOETINA 4.000 UI INJETAVEL (POR FRASCO-AMPOLA)	N188	56 A 60	M	NOT REPORTED	0	SIA
NORTH	RO	2010	06 – Medications	0604470045	ALFAEPOETINA 4.000 UI INJETAVEL (POR FRASCO-AMPOLA)	N188	61 A 65	F	NOT REPORTED	0	SIA
NORTH	RO	2010	06 – Medications	0604470045	ALFAEPOETINA 4.000 UI INJETAVEL (POR FRASCO-AMPOLA)	N188	61 A 65	M	NOT REPORTED	0	SIA
NORTH	RO	2010	06 – Medications	0604470045	ALFAEPOETINA 4.000 UI INJETAVEL (POR FRASCO-AMPOLA)	N188	66 A 70	F	NOT REPORTED	0	SIA
NORTH	RO	2010	06 – Medications	0604470045	ALFAEPOETINA 4.000 UI INJETAVEL (POR FRASCO-AMPOLA)	N188	66 A 70	M	NOT REPORTED	0	SIA
NORTH	RO	2010	06 – Medications	0604470045	ALFAEPOETINA 4.000 UI INJETAVEL (POR FRASCO-AMPOLA)	N188	71 A 75	F	NOT REPORTED	0	SIA
NORTH	RO	2010	06 – Medications	0604470045	ALFAEPOETINA 4.000 UI INJETAVEL (POR FRASCO-AMPOLA)	N188	71 A 75	M	NOT REPORTED	0	SIA
NORTH	RO	2010	06 – Medications	0604470045	ALFAEPOETINA 4.000 UI INJETAVEL (POR FRASCO-AMPOLA)	N188	76 A 80	F	NOT REPORTED	0	SIA
NORTH	RO	2010	06 – Medications	0604470045	ALFAEPOETINA 4.000 UI INJETAVEL (POR FRASCO-AMPOLA)	N188	76 A 80	M	NOT REPORTED	0	SIA
NORTH	RO	2010	06 – Medications	0604470045	ALFAEPOETINA 4.000 UI INJETAVEL (POR FRASCO-AMPOLA)	N188	81 A 85	M	NOT REPORTED	0	SIA
NORTH	RO	2010	06 – Medications	0604470045	ALFAEPOETINA 4.000 UI INJETAVEL (POR FRASCO-AMPOLA)	N188	86 A 90	F	NOT REPORTED	0	SIA
NORTH	RO	2010	06 – Medications	0604470045	ALFAEPOETINA 4.000 UI INJETAVEL (POR FRASCO-AMPOLA)	N188	86 A 90	M	NOT REPORTED	0	SIA
NORTH	RO	2010	06 – Medications	0604620039	CALCITRIOL 0,25 MCG (POR CAPSULA)	N188	26 A 30	F	NOT REPORTED	0	SIA
NORTH	RO	2010	06 – Medications	0604620039	CALCITRIOL 0,25 MCG (POR CAPSULA)	N188	46 A 50	M	NOT REPORTED	0	SIA
NORTH	RO	2010	06 – Medications	0604620039	CALCITRIOL 0,25 MCG (POR CAPSULA)	N188	51 A 55	F	NOT REPORTED	0	SIA
NORTH	RO	2010	06 – Medications	0604620039	CALCITRIOL 0,25 MCG (POR CAPSULA)	N188	56 A 60	M	NOT REPORTED	0	SIA
NORTH	RO	2010	06 – Medications	0604620039	CALCITRIOL 0,25 MCG (POR CAPSULA)	N188	61 A 65	F	NOT REPORTED	0	SIA
NORTH	RO	2010	06 – Medications	0604620039	CALCITRIOL 0,25 MCG (POR CAPSULA)	N188	61 A 65	M	NOT REPORTED	0	SIA
NORTH	RO	2010	06 – Medications	0604620039	CALCITRIOL 0,25 MCG (POR CAPSULA)	N188	66 A 70	F	NOT REPORTED	0	SIA
NORTH	RO	2010	06 – Medications	0604620039	CALCITRIOL 0,25 MCG (POR CAPSULA)	N188	71 A 75	M	NOT REPORTED	0	SIA
NORTH	RO	2010	06 – Medications	0604620039	CALCITRIOL 0,25 MCG (POR CAPSULA)	N188	76 A 80	F	NOT REPORTED	0	SIA
NORTH	RO	2010	06 – Medications	0604620039	CALCITRIOL 0,25 MCG (POR CAPSULA)	N188	76 A 80	M	NOT REPORTED	0	SIA
NORTH	RO	2010	08 – Ancillary health care activities	0803010010	AJUDA DE CUSTO P/ ALIMENTACAO/PERNOITE DE PACIENTE	N188	26 A 30	M	BROWN (PARDO)	495	SIA
NORTH	RO	2010	08 – Ancillary health care activities	0803010010	AJUDA DE CUSTO P/ ALIMENTACAO/PERNOITE DE PACIENTE	N188	71 A 75	M	BROWN (PARDO)	247.5	SIA
NORTH	RO	2010	08 – Ancillary health care activities	0803010010	AJUDA DE CUSTO P/ ALIMENTACAO/PERNOITE DE PACIENTE	N189	46 A 50	M	WHITE	247.5	SIA
NORTH	RO	2010	08 – Ancillary health care activities	0803010079	UNIDADE DE REMUNERACAO P/ DESLOCAMENTO DE ACOMPANHANTE POR TRANSPORTE AEREO (CADA 200 MILHAS)	N188	26 A 30	M	BROWN (PARDO)	726	SIA
NORTH	RO	2010	08 – Ancillary health care activities	0803010079	UNIDADE DE REMUNERACAO P/ DESLOCAMENTO DE ACOMPANHANTE POR TRANSPORTE AEREO (CADA 200 MILHAS)	N188	71 A 75	M	BROWN (PARDO)	363	SIA
NORTH	RO	2010	08 – Ancillary health care activities	0803010079	UNIDADE DE REMUNERACAO P/ DESLOCAMENTO DE ACOMPANHANTE POR TRANSPORTE AEREO (CADA 200 MILHAS)	N189	46 A 50	M	WHITE	363	SIA
NORTH	RO	2010	08 – Ancillary health care activities	0803010087	UNIDADE DE REMUNERACAO P/ DESLOCAMENTO DE PACIENTE POR TRANSPORTE AEREO (CADA 200 MILHAS)	N188	26 A 30	M	BROWN (PARDO)	726	SIA
NORTH	RO	2010	08 – Ancillary health care activities	0803010087	UNIDADE DE REMUNERACAO P/ DESLOCAMENTO DE PACIENTE POR TRANSPORTE AEREO (CADA 200 MILHAS)	N188	71 A 75	M	BROWN (PARDO)	363	SIA
NORTH	RO	2010	08 – Ancillary health care activities	0803010087	UNIDADE DE REMUNERACAO P/ DESLOCAMENTO DE PACIENTE POR TRANSPORTE AEREO (CADA 200 MILHAS)	N189	46 A 50	M	WHITE	363	SIA
NORTH	RO	2010	08 – Ancillary health care activities	0803010087	UNIDADE DE REMUNERACAO P/ DESLOCAMENTO DE PACIENTE POR TRANSPORTE AEREO (CADA 200 MILHAS)	N189	71 A 75	M	BROWN (PARDO)	363	SIA
NORTH	RR	2010	06 – Medications	0604260016	SACARATO DE HIDROXIDO FERRICO 100 MG INJETAVEL (POR FRASCO DE 5 ML)	N188	66 A 70	F	BROWN (PARDO)	15.24	SIA
NORTH	RR	2010	06 – Medications	0604470045	ALFAEPOETINA 4.000 UI INJETAVEL (POR FRASCO-AMPOLA)	N188	66 A 70	F	BROWN (PARDO)	0	SIA
NORTH	RR	2010	06 – Medications	0604620039	CALCITRIOL 0,25 MCG (POR CAPSULA)	N188	66 A 70	F	BROWN (PARDO)	0	SIA
NORTH	TO	2010	06 – Medications	0604620039	CALCITRIOL 0,25 MCG (POR CAPSULA)	N188	46 A 50	F	NOT REPORTED	0	SIA
SOUTHEAST	ES	2010	02 – Diagnostic procedures	0201010542	BIOPSIA PERCUTANEA ORIENTADA POR TOMOGRAFIA COMPUTADORIZADA / ULTRASSONOGRAFIA / RESSONANCIA MAGNETICA / RAIO X	N188	26 A 30	F	WHITE	97	SIA
SOUTHEAST	ES	2010	02 – Diagnostic procedures	0204060028	DENSITOMETRIA OSSEA DUO-ENERGETICA DE COLUNA (VERTEBRAS LOMBARES E/OU FEMUR)	N189	56 A 60	F	NOT REPORTED	55.1	SIA
SOUTHEAST	ES	2010	02 – Diagnostic procedures	0204060028	DENSITOMETRIA OSSEA DUO-ENERGETICA DE COLUNA (VERTEBRAS LOMBARES E/OU FEMUR)	N189	66 A 70	F	NOT REPORTED	55.1	SIA
SOUTHEAST	ES	2010	02 – Diagnostic procedures	0206030010	TOMOGRAFIA COMPUTADORIZADA DE ABDOMEN SUPERIOR	N188	46 A 50	F	BROWN (PARDO)	138.63	SIA
SOUTHEAST	ES	2010	02 – Diagnostic procedures	0208030018	CINTILOGRAFIA DE PARATIREOIDES	N189	21 A 25	M	NOT REPORTED	324.54	SIA
SOUTHEAST	ES	2010	06 – Medications	0601030028	NOT INFORMED	N188	36 A 40	M	NOT REPORTED	22.32	SIA
SOUTHEAST	ES	2010	06 – Medications	0601030028	NOT INFORMED	N188	41 A 45	F	BLACK	14.88	SIA
SOUTHEAST	ES	2010	06 – Medications	0601030028	NOT INFORMED	N188	46 A 50	F	BROWN (PARDO)	14.88	SIA
SOUTHEAST	ES	2010	06 – Medications	0601030028	NOT INFORMED	N188	51 A 55	F	BROWN (PARDO)	14.88	SIA
SOUTHEAST	ES	2010	06 – Medications	0601030028	NOT INFORMED	N188	51 A 55	M	BROWN (PARDO)	7.44	SIA
SOUTHEAST	ES	2010	06 – Medications	0601030028	NOT INFORMED	N188	56 A 60	M	BROWN (PARDO)	7.44	SIA
SOUTHEAST	ES	2010	06 – Medications	0601030028	NOT INFORMED	N188	66 A 70	F	WHITE	22.32	SIA
SOUTHEAST	ES	2010	06 – Medications	0601030028	NOT INFORMED	N188	66 A 70	M	NOT REPORTED	22.32	SIA
SOUTHEAST	ES	2010	06 – Medications	0601030028	NOT INFORMED	N188	71 A 75	F	NOT REPORTED	29.76	SIA
SOUTHEAST	ES	2010	06 – Medications	0601030028	NOT INFORMED	N188	76 A 80	F	WHITE	14.88	SIA
SOUTHEAST	ES	2010	06 – Medications	0601030028	NOT INFORMED	N188	86 A 90	M	NOT REPORTED	37.2	SIA
SOUTHEAST	ES	2010	06 – Medications	0601040031	NOT INFORMED	N188	21 A 25	F	NOT REPORTED	0	SIA
SOUTHEAST	ES	2010	06 – Medications	0601040031	NOT INFORMED	N188	26 A 30	M	BROWN (PARDO)	0	SIA
SOUTHEAST	ES	2010	06 – Medications	0601040031	NOT INFORMED	N188	26 A 30	M	BLACK	0	SIA
SOUTHEAST	ES	2010	06 – Medications	0601040031	NOT INFORMED	N188	31 A 35	F	NOT REPORTED	0	SIA
SOUTHEAST	ES	2010	06 – Medications	0601040031	NOT INFORMED	N188	31 A 35	M	NOT REPORTED	0	SIA
SOUTHEAST	ES	2010	06 – Medications	0601040031	NOT INFORMED	N188	36 A 40	F	NOT REPORTED	0	SIA
SOUTHEAST	ES	2010	06 – Medications	0601040031	NOT INFORMED	N188	36 A 40	M	NOT REPORTED	0	SIA
SOUTHEAST	ES	2010	06 – Medications	0601040031	NOT INFORMED	N188	41 A 45	F	NOT REPORTED	0	SIA
SOUTHEAST	ES	2010	06 – Medications	0601040031	NOT INFORMED	N188	41 A 45	M	BROWN (PARDO)	0	SIA
SOUTHEAST	ES	2010	06 – Medications	0601040031	NOT INFORMED	N188	46 A 50	F	BROWN (PARDO)	0	SIA
SOUTHEAST	ES	2010	06 – Medications	0601040031	NOT INFORMED	N188	46 A 50	F	NOT REPORTED	0	SIA
SOUTHEAST	ES	2010	06 – Medications	0601040031	NOT INFORMED	N188	46 A 50	M	WHITE	0	SIA
SOUTHEAST	ES	2010	06 – Medications	0601040031	NOT INFORMED	N188	46 A 50	M	NOT REPORTED	0	SIA
SOUTHEAST	ES	2010	06 – Medications	0601040031	NOT INFORMED	N188	51 A 55	F	NOT REPORTED	0	SIA
SOUTHEAST	ES	2010	06 – Medications	0601040031	NOT INFORMED	N188	51 A 55	M	BROWN (PARDO)	0	SIA
SOUTHEAST	ES	2010	06 – Medications	0601040031	NOT INFORMED	N188	51 A 55	M	BLACK	0	SIA
SOUTHEAST	ES	2010	06 – Medications	0601040031	NOT INFORMED	N188	51 A 55	M	NOT REPORTED	0	SIA
SOUTHEAST	ES	2010	06 – Medications	0601040031	NOT INFORMED	N188	56 A 60	F	NOT REPORTED	0	SIA
SOUTHEAST	ES	2010	06 – Medications	0601040031	NOT INFORMED	N188	56 A 60	M	BROWN (PARDO)	0	SIA
SOUTHEAST	ES	2010	06 – Medications	0601040031	NOT INFORMED	N188	56 A 60	M	NOT REPORTED	0	SIA
SOUTHEAST	ES	2010	06 – Medications	0601040031	NOT INFORMED	N188	61 A 65	F	WHITE	0	SIA
SOUTHEAST	ES	2010	06 – Medications	0601040031	NOT INFORMED	N188	61 A 65	F	BROWN (PARDO)	0	SIA
SOUTHEAST	ES	2010	06 – Medications	0601040031	NOT INFORMED	N188	61 A 65	F	NOT REPORTED	0	SIA
SOUTHEAST	ES	2010	06 – Medications	0601040031	NOT INFORMED	N188	61 A 65	M	NOT REPORTED	0	SIA
SOUTHEAST	ES	2010	06 – Medications	0601040031	NOT INFORMED	N188	66 A 70	F	WHITE	0	SIA
SOUTHEAST	ES	2010	06 – Medications	0601040031	NOT INFORMED	N188	66 A 70	F	BROWN (PARDO)	0	SIA
SOUTHEAST	ES	2010	06 – Medications	0601040031	NOT INFORMED	N188	66 A 70	F	NOT REPORTED	0	SIA
SOUTHEAST	ES	2010	06 – Medications	0601040031	NOT INFORMED	N188	66 A 70	M	NOT REPORTED	0	SIA
SOUTHEAST	ES	2010	06 – Medications	0601040031	NOT INFORMED	N188	71 A 75	F	NOT REPORTED	0	SIA
SOUTHEAST	ES	2010	06 – Medications	0601040031	NOT INFORMED	N188	71 A 75	M	WHITE	0	SIA
SOUTHEAST	ES	2010	06 – Medications	0601040031	NOT INFORMED	N188	71 A 75	M	BROWN (PARDO)	0	SIA
SOUTHEAST	ES	2010	06 – Medications	0601040031	NOT INFORMED	N188	71 A 75	M	NOT REPORTED	0	SIA
SOUTHEAST	ES	2010	06 – Medications	0601040031	NOT INFORMED	N188	76 A 80	F	BROWN (PARDO)	0	SIA
SOUTHEAST	ES	2010	06 – Medications	0601040031	NOT INFORMED	N188	76 A 80	F	NOT REPORTED	0	SIA
SOUTHEAST	ES	2010	06 – Medications	0601040031	NOT INFORMED	N188	76 A 80	M	WHITE	0	SIA
SOUTHEAST	ES	2010	06 – Medications	0601040031	NOT INFORMED	N188	76 A 80	M	NOT REPORTED	0	SIA
SOUTHEAST	ES	2010	06 – Medications	0601040031	NOT INFORMED	N188	81 A 85	F	NOT REPORTED	0	SIA
SOUTHEAST	ES	2010	06 – Medications	0601040031	NOT INFORMED	N188	81 A 85	M	NOT REPORTED	0	SIA
SOUTHEAST	ES	2010	06 – Medications	0601040031	NOT INFORMED	N188	86 A 90	F	NOT REPORTED	0	SIA
SOUTHEAST	ES	2010	06 – Medications	0601040031	NOT INFORMED	N188	86 A 90	M	NOT REPORTED	0	SIA
SOUTHEAST	ES	2010	06 – Medications	0601040031	NOT INFORMED	N188	91 A 95	F	NOT REPORTED	0	SIA
SOUTHEAST	ES	2010	06 – Medications	0601040031	NOT INFORMED	N188	91 A 95	M	BROWN (PARDO)	0	SIA
SOUTHEAST	ES	2010	06 – Medications	0601040058	NOT INFORMED	N188	26 A 30	M	BROWN (PARDO)	0	SIA
SOUTHEAST	ES	2010	06 – Medications	0601040058	NOT INFORMED	N188	46 A 50	F	NOT REPORTED	0	SIA
SOUTHEAST	ES	2010	06 – Medications	0601040058	NOT INFORMED	N188	46 A 50	M	NOT REPORTED	0	SIA
SOUTHEAST	ES	2010	06 – Medications	0601040058	NOT INFORMED	N188	61 A 65	F	NOT REPORTED	0	SIA
SOUTHEAST	ES	2010	06 – Medications	0601040058	NOT INFORMED	N188	66 A 70	M	NOT REPORTED	0	SIA
SOUTHEAST	ES	2010	06 – Medications	0601040058	NOT INFORMED	N188	71 A 75	M	NOT REPORTED	0	SIA
SOUTHEAST	ES	2010	06 – Medications	0601350073	NOT INFORMED	N188	41 A 45	F	NOT REPORTED	8.7	SIA
SOUTHEAST	ES	2010	06 – Medications	0601350073	NOT INFORMED	N188	41 A 45	M	BROWN (PARDO)	8.7	SIA
SOUTHEAST	ES	2010	06 – Medications	0601350073	NOT INFORMED	N188	56 A 60	F	NOT REPORTED	26.1	SIA
SOUTHEAST	ES	2010	06 – Medications	0601350073	NOT INFORMED	N188	56 A 60	M	BROWN (PARDO)	8.7	SIA
SOUTHEAST	ES	2010	06 – Medications	0601350073	NOT INFORMED	N188	66 A 70	M	NOT REPORTED	8.7	SIA
SOUTHEAST	ES	2010	06 – Medications	0601350073	NOT INFORMED	N188	71 A 75	M	NOT REPORTED	17.4	SIA
SOUTHEAST	ES	2010	06 – Medications	0604260016	SACARATO DE HIDROXIDO FERRICO 100 MG INJETAVEL (POR FRASCO DE 5 ML)	N188	18 A 20	F	NOT REPORTED	30.48	SIA
SOUTHEAST	ES	2010	06 – Medications	0604260016	SACARATO DE HIDROXIDO FERRICO 100 MG INJETAVEL (POR FRASCO DE 5 ML)	N188	21 A 25	F	NOT REPORTED	7.62	SIA
SOUTHEAST	ES	2010	06 – Medications	0604260016	SACARATO DE HIDROXIDO FERRICO 100 MG INJETAVEL (POR FRASCO DE 5 ML)	N188	26 A 30	M	BROWN (PARDO)	11.43	SIA
SOUTHEAST	ES	2010	06 – Medications	0604260016	SACARATO DE HIDROXIDO FERRICO 100 MG INJETAVEL (POR FRASCO DE 5 ML)	N188	26 A 30	M	BLACK	45.72	SIA
SOUTHEAST	ES	2010	06 – Medications	0604260016	SACARATO DE HIDROXIDO FERRICO 100 MG INJETAVEL (POR FRASCO DE 5 ML)	N188	31 A 35	F	NOT REPORTED	186.69	SIA
SOUTHEAST	ES	2010	06 – Medications	0604260016	SACARATO DE HIDROXIDO FERRICO 100 MG INJETAVEL (POR FRASCO DE 5 ML)	N188	31 A 35	M	NOT REPORTED	30.48	SIA
SOUTHEAST	ES	2010	06 – Medications	0604260016	SACARATO DE HIDROXIDO FERRICO 100 MG INJETAVEL (POR FRASCO DE 5 ML)	N188	36 A 40	F	NOT REPORTED	15.24	SIA
SOUTHEAST	ES	2010	06 – Medications	0604260016	SACARATO DE HIDROXIDO FERRICO 100 MG INJETAVEL (POR FRASCO DE 5 ML)	N188	36 A 40	M	NOT REPORTED	99.06	SIA
SOUTHEAST	ES	2010	06 – Medications	0604260016	SACARATO DE HIDROXIDO FERRICO 100 MG INJETAVEL (POR FRASCO DE 5 ML)	N188	41 A 45	F	NOT REPORTED	15.24	SIA
SOUTHEAST	ES	2010	06 – Medications	0604260016	SACARATO DE HIDROXIDO FERRICO 100 MG INJETAVEL (POR FRASCO DE 5 ML)	N188	41 A 45	M	NOT REPORTED	15.24	SIA
SOUTHEAST	ES	2010	06 – Medications	0604260016	SACARATO DE HIDROXIDO FERRICO 100 MG INJETAVEL (POR FRASCO DE 5 ML)	N188	46 A 50	F	NOT REPORTED	60.96	SIA
SOUTHEAST	ES	2010	06 – Medications	0604260016	SACARATO DE HIDROXIDO FERRICO 100 MG INJETAVEL (POR FRASCO DE 5 ML)	N188	46 A 50	M	NOT REPORTED	190.5	SIA
[truncated: 831,281+ more rows]

## Sheet: SIH
BRAZIL REGION	STATE	YEAR	PROCEDURE GROUP	PROCEDURE ID	PROCEDURE NAME	ICD-10	AGE GROUP	SEX	RACE/ SKIN COLOR	COST
MIDWEST	DF	2010	03 – Clinical procedures	0305020056	TRATAMENTO DE INSUFICIENCIA RENAL CRONICA	N180	26 A 30	M	NOT REPORTED	3235.57
MIDWEST	DF	2010	03 – Clinical procedures	0305020056	TRATAMENTO DE INSUFICIENCIA RENAL CRONICA	N180	31 A 35	M	NOT REPORTED	710.77
MIDWEST	DF	2010	03 – Clinical procedures	0305020056	TRATAMENTO DE INSUFICIENCIA RENAL CRONICA	N180	36 A 40	F	NOT REPORTED	674.47
MIDWEST	DF	2010	03 – Clinical procedures	0305020056	TRATAMENTO DE INSUFICIENCIA RENAL CRONICA	N180	36 A 40	M	NOT REPORTED	1691.21
MIDWEST	DF	2010	03 – Clinical procedures	0305020056	TRATAMENTO DE INSUFICIENCIA RENAL CRONICA	N180	41 A 45	F	NOT REPORTED	674.47
MIDWEST	DF	2010	03 – Clinical procedures	0305020056	TRATAMENTO DE INSUFICIENCIA RENAL CRONICA	N180	41 A 45	M	NOT REPORTED	674.47
MIDWEST	DF	2010	03 – Clinical procedures	0305020056	TRATAMENTO DE INSUFICIENCIA RENAL CRONICA	N180	46 A 50	F	NOT REPORTED	1340.62
MIDWEST	DF	2010	03 – Clinical procedures	0305020056	TRATAMENTO DE INSUFICIENCIA RENAL CRONICA	N180	46 A 50	M	NOT REPORTED	1087.02
MIDWEST	DF	2010	03 – Clinical procedures	0305020056	TRATAMENTO DE INSUFICIENCIA RENAL CRONICA	N180	51 A 55	F	NOT REPORTED	1798.59
MIDWEST	DF	2010	03 – Clinical procedures	0305020056	TRATAMENTO DE INSUFICIENCIA RENAL CRONICA	N180	51 A 55	M	NOT REPORTED	3435.51
MIDWEST	DF	2010	03 – Clinical procedures	0305020056	TRATAMENTO DE INSUFICIENCIA RENAL CRONICA	N180	56 A 60	F	NOT REPORTED	8045.27
MIDWEST	DF	2010	03 – Clinical procedures	0305020056	TRATAMENTO DE INSUFICIENCIA RENAL CRONICA	N180	56 A 60	M	NOT REPORTED	3215.33
MIDWEST	DF	2010	03 – Clinical procedures	0305020056	TRATAMENTO DE INSUFICIENCIA RENAL CRONICA	N180	61 A 65	F	NOT REPORTED	1378.21
MIDWEST	DF	2010	03 – Clinical procedures	0305020056	TRATAMENTO DE INSUFICIENCIA RENAL CRONICA	N180	66 A 70	F	NOT REPORTED	1580.23
MIDWEST	DF	2010	03 – Clinical procedures	0305020056	TRATAMENTO DE INSUFICIENCIA RENAL CRONICA	N180	66 A 70	M	NOT REPORTED	2071.97
MIDWEST	DF	2010	03 – Clinical procedures	0305020056	TRATAMENTO DE INSUFICIENCIA RENAL CRONICA	N180	71 A 75	F	NOT REPORTED	680.47
MIDWEST	DF	2010	03 – Clinical procedures	0305020056	TRATAMENTO DE INSUFICIENCIA RENAL CRONICA	N180	71 A 75	M	NOT REPORTED	830.73
MIDWEST	DF	2010	03 – Clinical procedures	0305020056	TRATAMENTO DE INSUFICIENCIA RENAL CRONICA	N180	76 A 80	M	NOT REPORTED	680.47
MIDWEST	DF	2010	03 – Clinical procedures	0305020056	TRATAMENTO DE INSUFICIENCIA RENAL CRONICA	N188	18 A 20	F	NOT REPORTED	743.75
MIDWEST	DF	2010	03 – Clinical procedures	0305020056	TRATAMENTO DE INSUFICIENCIA RENAL CRONICA	N188	21 A 25	M	NOT REPORTED	2042.8
MIDWEST	DF	2010	03 – Clinical procedures	0305020056	TRATAMENTO DE INSUFICIENCIA RENAL CRONICA	N188	26 A 30	F	NOT REPORTED	752.14
MIDWEST	DF	2010	03 – Clinical procedures	0305020056	TRATAMENTO DE INSUFICIENCIA RENAL CRONICA	N188	36 A 40	F	NOT REPORTED	855.01
MIDWEST	DF	2010	03 – Clinical procedures	0305020056	TRATAMENTO DE INSUFICIENCIA RENAL CRONICA	N188	46 A 50	F	NOT REPORTED	2980.92
MIDWEST	DF	2010	03 – Clinical procedures	0305020056	TRATAMENTO DE INSUFICIENCIA RENAL CRONICA	N188	46 A 50	M	NOT REPORTED	674.47
MIDWEST	DF	2010	03 – Clinical procedures	0305020056	TRATAMENTO DE INSUFICIENCIA RENAL CRONICA	N188	51 A 55	F	NOT REPORTED	674.47
MIDWEST	DF	2010	03 – Clinical procedures	0305020056	TRATAMENTO DE INSUFICIENCIA RENAL CRONICA	N188	56 A 60	F	NOT REPORTED	1348.94
MIDWEST	DF	2010	03 – Clinical procedures	0305020056	TRATAMENTO DE INSUFICIENCIA RENAL CRONICA	N188	56 A 60	M	NOT REPORTED	1348.94
MIDWEST	DF	2010	03 – Clinical procedures	0305020056	TRATAMENTO DE INSUFICIENCIA RENAL CRONICA	N188	61 A 65	M	NOT REPORTED	1330.28
MIDWEST	DF	2010	03 – Clinical procedures	0305020056	TRATAMENTO DE INSUFICIENCIA RENAL CRONICA	N188	66 A 70	F	NOT REPORTED	894.41
MIDWEST	DF	2010	03 – Clinical procedures	0305020056	TRATAMENTO DE INSUFICIENCIA RENAL CRONICA	N188	66 A 70	M	NOT REPORTED	686.47
MIDWEST	DF	2010	03 – Clinical procedures	0305020056	TRATAMENTO DE INSUFICIENCIA RENAL CRONICA	N188	71 A 75	F	NOT REPORTED	680.47
MIDWEST	DF	2010	03 – Clinical procedures	0305020056	TRATAMENTO DE INSUFICIENCIA RENAL CRONICA	N188	76 A 80	M	NOT REPORTED	832.63
MIDWEST	DF	2010	03 – Clinical procedures	0305020056	TRATAMENTO DE INSUFICIENCIA RENAL CRONICA	N188	81 A 85	F	NOT REPORTED	453.65
MIDWEST	DF	2010	03 – Clinical procedures	0305020056	TRATAMENTO DE INSUFICIENCIA RENAL CRONICA	N188	81 A 85	M	NOT REPORTED	692.47
MIDWEST	DF	2010	03 – Clinical procedures	0305020056	TRATAMENTO DE INSUFICIENCIA RENAL CRONICA	N188	86 A 90	M	NOT REPORTED	1428.74
MIDWEST	DF	2010	03 – Clinical procedures	0305020056	TRATAMENTO DE INSUFICIENCIA RENAL CRONICA	N189	18 A 20	F	NOT REPORTED	542.03
MIDWEST	DF	2010	03 – Clinical procedures	0305020056	TRATAMENTO DE INSUFICIENCIA RENAL CRONICA	N189	18 A 20	M	NOT REPORTED	5490.22
MIDWEST	DF	2010	03 – Clinical procedures	0305020056	TRATAMENTO DE INSUFICIENCIA RENAL CRONICA	N189	21 A 25	M	NOT REPORTED	674.47
MIDWEST	DF	2010	03 – Clinical procedures	0305020056	TRATAMENTO DE INSUFICIENCIA RENAL CRONICA	N189	26 A 30	F	NOT REPORTED	1408.85
MIDWEST	DF	2010	03 – Clinical procedures	0305020056	TRATAMENTO DE INSUFICIENCIA RENAL CRONICA	N189	26 A 30	M	NOT REPORTED	674.47
MIDWEST	DF	2010	03 – Clinical procedures	0305020056	TRATAMENTO DE INSUFICIENCIA RENAL CRONICA	N189	31 A 35	F	NOT REPORTED	674.47
MIDWEST	DF	2010	03 – Clinical procedures	0305020056	TRATAMENTO DE INSUFICIENCIA RENAL CRONICA	N189	31 A 35	M	NOT REPORTED	2696.18
MIDWEST	DF	2010	03 – Clinical procedures	0305020056	TRATAMENTO DE INSUFICIENCIA RENAL CRONICA	N189	36 A 40	F	NOT REPORTED	1418.22
MIDWEST	DF	2010	03 – Clinical procedures	0305020056	TRATAMENTO DE INSUFICIENCIA RENAL CRONICA	N189	36 A 40	M	NOT REPORTED	3493.37
MIDWEST	DF	2010	03 – Clinical procedures	0305020056	TRATAMENTO DE INSUFICIENCIA RENAL CRONICA	N189	41 A 45	F	NOT REPORTED	2315.73
MIDWEST	DF	2010	03 – Clinical procedures	0305020056	TRATAMENTO DE INSUFICIENCIA RENAL CRONICA	N189	41 A 45	M	NOT REPORTED	2736.82
MIDWEST	DF	2010	03 – Clinical procedures	0305020056	TRATAMENTO DE INSUFICIENCIA RENAL CRONICA	N189	46 A 50	F	NOT REPORTED	1015.41
MIDWEST	DF	2010	03 – Clinical procedures	0305020056	TRATAMENTO DE INSUFICIENCIA RENAL CRONICA	N189	46 A 50	M	NOT REPORTED	772.85
MIDWEST	DF	2010	03 – Clinical procedures	0305020056	TRATAMENTO DE INSUFICIENCIA RENAL CRONICA	N189	51 A 55	F	NOT REPORTED	674.47
MIDWEST	DF	2010	03 – Clinical procedures	0305020056	TRATAMENTO DE INSUFICIENCIA RENAL CRONICA	N189	51 A 55	M	NOT REPORTED	1348.94
MIDWEST	DF	2010	03 – Clinical procedures	0305020056	TRATAMENTO DE INSUFICIENCIA RENAL CRONICA	N189	56 A 60	F	NOT REPORTED	1525.18
MIDWEST	DF	2010	03 – Clinical procedures	0305020056	TRATAMENTO DE INSUFICIENCIA RENAL CRONICA	N189	56 A 60	M	NOT REPORTED	4626.6
MIDWEST	DF	2010	03 – Clinical procedures	0305020056	TRATAMENTO DE INSUFICIENCIA RENAL CRONICA	N189	61 A 65	F	NOT REPORTED	5009.15
MIDWEST	DF	2010	03 – Clinical procedures	0305020056	TRATAMENTO DE INSUFICIENCIA RENAL CRONICA	N189	61 A 65	M	NOT REPORTED	3779.44
MIDWEST	DF	2010	03 – Clinical procedures	0305020056	TRATAMENTO DE INSUFICIENCIA RENAL CRONICA	N189	66 A 70	F	NOT REPORTED	2173.97
MIDWEST	DF	2010	03 – Clinical procedures	0305020056	TRATAMENTO DE INSUFICIENCIA RENAL CRONICA	N189	66 A 70	M	NOT REPORTED	1821.68
MIDWEST	DF	2010	03 – Clinical procedures	0305020056	TRATAMENTO DE INSUFICIENCIA RENAL CRONICA	N189	71 A 75	F	NOT REPORTED	680.47
MIDWEST	DF	2010	03 – Clinical procedures	0305020056	TRATAMENTO DE INSUFICIENCIA RENAL CRONICA	N189	71 A 75	M	NOT REPORTED	686.47
MIDWEST	DF	2010	03 – Clinical procedures	0305020056	TRATAMENTO DE INSUFICIENCIA RENAL CRONICA	N189	76 A 80	F	NOT REPORTED	1621.79
MIDWEST	DF	2010	03 – Clinical procedures	0305020056	TRATAMENTO DE INSUFICIENCIA RENAL CRONICA	N189	76 A 80	M	NOT REPORTED	716.47
MIDWEST	DF	2010	03 – Clinical procedures	0305020056	TRATAMENTO DE INSUFICIENCIA RENAL CRONICA	N189	81 A 85	F	NOT REPORTED	832.63
MIDWEST	DF	2010	03 – Clinical procedures	0305020056	TRATAMENTO DE INSUFICIENCIA RENAL CRONICA	N189	81 A 85	M	NOT REPORTED	6259.21
MIDWEST	DF	2010	03 – Clinical procedures	0305020056	TRATAMENTO DE INSUFICIENCIA RENAL CRONICA	N189	86 A 90	M	NOT REPORTED	25585.1
MIDWEST	DF	2010	04 – Surgical procedures	0415010012	TRATAMENTO C/ CIRURGIAS MULTIPLAS	N180	51 A 55	F	NOT REPORTED	31513.8
MIDWEST	DF	2010	05 – Transplantation	0505020092	TRANSPLANTE DE RIM (ORGAO DE DOADOR FALECIDO)	N180	21 A 25	F	NOT REPORTED	21077
MIDWEST	DF	2010	05 – Transplantation	0505020092	TRANSPLANTE DE RIM (ORGAO DE DOADOR FALECIDO)	N180	26 A 30	F	NOT REPORTED	42706.4
MIDWEST	DF	2010	05 – Transplantation	0505020092	TRANSPLANTE DE RIM (ORGAO DE DOADOR FALECIDO)	N180	26 A 30	M	NOT REPORTED	41223.7
MIDWEST	DF	2010	05 – Transplantation	0505020092	TRANSPLANTE DE RIM (ORGAO DE DOADOR FALECIDO)	N180	31 A 35	M	NOT REPORTED	20681.8
MIDWEST	DF	2010	05 – Transplantation	0505020092	TRANSPLANTE DE RIM (ORGAO DE DOADOR FALECIDO)	N180	36 A 40	M	NOT REPORTED	20717.3
MIDWEST	DF	2010	05 – Transplantation	0505020092	TRANSPLANTE DE RIM (ORGAO DE DOADOR FALECIDO)	N180	46 A 50	F	NOT REPORTED	20593.8
MIDWEST	DF	2010	05 – Transplantation	0505020092	TRANSPLANTE DE RIM (ORGAO DE DOADOR FALECIDO)	N180	51 A 55	F	NOT REPORTED	20236.4
MIDWEST	DF	2010	05 – Transplantation	0505020092	TRANSPLANTE DE RIM (ORGAO DE DOADOR FALECIDO)	N188	41 A 45	M	NOT REPORTED	20236.4
MIDWEST	DF	2010	05 – Transplantation	0505020092	TRANSPLANTE DE RIM (ORGAO DE DOADOR FALECIDO)	N189	26 A 30	M	NOT REPORTED	20236.4
MIDWEST	DF	2010	05 – Transplantation	0505020092	TRANSPLANTE DE RIM (ORGAO DE DOADOR FALECIDO)	N189	51 A 55	M	NOT REPORTED	20376.8
MIDWEST	DF	2010	05 – Transplantation	0505020106	TRANSPLANTE DE RIM (ORGAO DE DOADOR VIVO)	N180	21 A 25	F	NOT REPORTED	18191.3
MIDWEST	DF	2010	05 – Transplantation	0505020106	TRANSPLANTE DE RIM (ORGAO DE DOADOR VIVO)	N180	31 A 35	F	NOT REPORTED	15814.3
MIDWEST	DF	2010	05 – Transplantation	0505020106	TRANSPLANTE DE RIM (ORGAO DE DOADOR VIVO)	N189	51 A 55	F	NOT REPORTED	15996.4
MIDWEST	DF	2010	05 – Transplantation	0506020045	TRATAMENTO DE INTERCORRÊNCIA PÓS-TRANSPLANTE DE ÓRGÃOS / CÉLULAS-TRONCO HEMATOPOÉTICAS	N188	26 A 30	F	NOT REPORTED	490.47
MIDWEST	DF	2010	05 – Transplantation	0506020045	TRATAMENTO DE INTERCORRÊNCIA PÓS-TRANSPLANTE DE ÓRGÃOS / CÉLULAS-TRONCO HEMATOPOÉTICAS	N188	36 A 40	M	NOT REPORTED	1581.09
MIDWEST	DF	2011	03 – Clinical procedures	0301060088	DIAGNOSTICO E/OU ATENDIMENTO DE URGENCIA EM CLINICA MEDICA	N180	21 A 25	M	NOT REPORTED	44.22
MIDWEST	DF	2011	03 – Clinical procedures	0301060088	DIAGNOSTICO E/OU ATENDIMENTO DE URGENCIA EM CLINICA MEDICA	N180	46 A 50	M	NOT REPORTED	44.22
MIDWEST	DF	2011	03 – Clinical procedures	0301060088	DIAGNOSTICO E/OU ATENDIMENTO DE URGENCIA EM CLINICA MEDICA	N180	56 A 60	M	NOT REPORTED	44.22
MIDWEST	DF	2011	03 – Clinical procedures	0301060088	DIAGNOSTICO E/OU ATENDIMENTO DE URGENCIA EM CLINICA MEDICA	N180	61 A 65	F	BROWN (PARDO)	44.22
MIDWEST	DF	2011	03 – Clinical procedures	0301060088	DIAGNOSTICO E/OU ATENDIMENTO DE URGENCIA EM CLINICA MEDICA	N180	81 A 85	F	NOT REPORTED	44.22
MIDWEST	DF	2011	03 – Clinical procedures	0301060088	DIAGNOSTICO E/OU ATENDIMENTO DE URGENCIA EM CLINICA MEDICA	N189	26 A 30	M	NOT REPORTED	233.95
MIDWEST	DF	2011	03 – Clinical procedures	0301060088	DIAGNOSTICO E/OU ATENDIMENTO DE URGENCIA EM CLINICA MEDICA	N189	56 A 60	F	NOT REPORTED	267.9
MIDWEST	DF	2011	03 – Clinical procedures	0301060088	DIAGNOSTICO E/OU ATENDIMENTO DE URGENCIA EM CLINICA MEDICA	N189	61 A 65	M	NOT REPORTED	48.22
MIDWEST	DF	2011	03 – Clinical procedures	0301060088	DIAGNOSTICO E/OU ATENDIMENTO DE URGENCIA EM CLINICA MEDICA	N189	71 A 75	F	NOT REPORTED	179.19
MIDWEST	DF	2011	03 – Clinical procedures	0301060088	DIAGNOSTICO E/OU ATENDIMENTO DE URGENCIA EM CLINICA MEDICA	N189	76 A 80	F	NOT REPORTED	44.22
MIDWEST	DF	2011	03 – Clinical procedures	0305010174	TRATAMENTO DE INTERCORRENCIA EM PACIENTE RENAL CRONICO SOB TRATAMENTO DIALITICO ( POR DIA)	N189	41 A 45	M	NOT REPORTED	80.77
MIDWEST	DF	2011	03 – Clinical procedures	0305010174	TRATAMENTO DE INTERCORRENCIA EM PACIENTE RENAL CRONICO SOB TRATAMENTO DIALITICO ( POR DIA)	N189	56 A 60	F	NOT REPORTED	121.15
MIDWEST	DF	2011	03 – Clinical procedures	0305020056	TRATAMENTO DE INSUFICIENCIA RENAL CRONICA	N180	21 A 25	F	NOT REPORTED	674.47
MIDWEST	DF	2011	03 – Clinical procedures	0305020056	TRATAMENTO DE INSUFICIENCIA RENAL CRONICA	N180	26 A 30	F	NOT REPORTED	1798.59
MIDWEST	DF	2011	03 – Clinical procedures	0305020056	TRATAMENTO DE INSUFICIENCIA RENAL CRONICA	N180	26 A 30	M	NOT REPORTED	1761.49
MIDWEST	DF	2011	03 – Clinical procedures	0305020056	TRATAMENTO DE INSUFICIENCIA RENAL CRONICA	N180	31 A 35	F	BROWN (PARDO)	1231.64
MIDWEST	DF	2011	03 – Clinical procedures	0305020056	TRATAMENTO DE INSUFICIENCIA RENAL CRONICA	N180	36 A 40	F	NOT REPORTED	674.47
MIDWEST	DF	2011	03 – Clinical procedures	0305020056	TRATAMENTO DE INSUFICIENCIA RENAL CRONICA	N180	41 A 45	M	NOT REPORTED	1124.12
MIDWEST	DF	2011	03 – Clinical procedures	0305020056	TRATAMENTO DE INSUFICIENCIA RENAL CRONICA	N180	46 A 50	F	BROWN (PARDO)	1295.45
MIDWEST	DF	2011	03 – Clinical procedures	0305020056	TRATAMENTO DE INSUFICIENCIA RENAL CRONICA	N180	46 A 50	F	NOT REPORTED	899.3
MIDWEST	DF	2011	03 – Clinical procedures	0305020056	TRATAMENTO DE INSUFICIENCIA RENAL CRONICA	N180	46 A 50	M	NOT REPORTED	1395.14
MIDWEST	DF	2011	03 – Clinical procedures	0305020056	TRATAMENTO DE INSUFICIENCIA RENAL CRONICA	N180	51 A 55	F	NOT REPORTED	1460.37
MIDWEST	DF	2011	03 – Clinical procedures	0305020056	TRATAMENTO DE INSUFICIENCIA RENAL CRONICA	N180	51 A 55	M	NOT REPORTED	1798.59
MIDWEST	DF	2011	03 – Clinical procedures	0305020056	TRATAMENTO DE INSUFICIENCIA RENAL CRONICA	N180	56 A 60	M	NOT REPORTED	1124.12
MIDWEST	DF	2011	03 – Clinical procedures	0305020056	TRATAMENTO DE INSUFICIENCIA RENAL CRONICA	N180	66 A 70	F	NOT REPORTED	9519.18
MIDWEST	DF	2011	03 – Clinical procedures	0305020056	TRATAMENTO DE INSUFICIENCIA RENAL CRONICA	N180	66 A 70	M	WHITE	1499.25
MIDWEST	DF	2011	03 – Clinical procedures	0305020056	TRATAMENTO DE INSUFICIENCIA RENAL CRONICA	N180	66 A 70	M	BLACK	549.83
MIDWEST	DF	2011	03 – Clinical procedures	0305020056	TRATAMENTO DE INSUFICIENCIA RENAL CRONICA	N180	66 A 70	M	NOT REPORTED	577.89
MIDWEST	DF	2011	03 – Clinical procedures	0305020056	TRATAMENTO DE INSUFICIENCIA RENAL CRONICA	N180	81 A 85	F	WHITE	764.73
MIDWEST	DF	2011	03 – Clinical procedures	0305020056	TRATAMENTO DE INSUFICIENCIA RENAL CRONICA	N180	81 A 85	F	NOT REPORTED	465.65
MIDWEST	DF	2011	03 – Clinical procedures	0305020056	TRATAMENTO DE INSUFICIENCIA RENAL CRONICA	N188	21 A 25	F	NOT REPORTED	674.47
MIDWEST	DF	2011	03 – Clinical procedures	0305020056	TRATAMENTO DE INSUFICIENCIA RENAL CRONICA	N188	26 A 30	M	NOT REPORTED	674.47
MIDWEST	DF	2011	03 – Clinical procedures	0305020056	TRATAMENTO DE INSUFICIENCIA RENAL CRONICA	N188	31 A 35	M	BROWN (PARDO)	3019.37
MIDWEST	DF	2011	03 – Clinical procedures	0305020056	TRATAMENTO DE INSUFICIENCIA RENAL CRONICA	N188	31 A 35	M	NOT REPORTED	743.75
MIDWEST	DF	2011	03 – Clinical procedures	0305020056	TRATAMENTO DE INSUFICIENCIA RENAL CRONICA	N188	36 A 40	M	NOT REPORTED	674.47
MIDWEST	DF	2011	03 – Clinical procedures	0305020056	TRATAMENTO DE INSUFICIENCIA RENAL CRONICA	N188	41 A 45	F	BROWN (PARDO)	674.47
MIDWEST	DF	2011	03 – Clinical procedures	0305020056	TRATAMENTO DE INSUFICIENCIA RENAL CRONICA	N188	41 A 45	M	NOT REPORTED	2201.42
MIDWEST	DF	2011	03 – Clinical procedures	0305020056	TRATAMENTO DE INSUFICIENCIA RENAL CRONICA	N188	46 A 50	F	NOT REPORTED	987.29
MIDWEST	DF	2011	03 – Clinical procedures	0305020056	TRATAMENTO DE INSUFICIENCIA RENAL CRONICA	N188	46 A 50	M	NOT REPORTED	674.47
MIDWEST	DF	2011	03 – Clinical procedures	0305020056	TRATAMENTO DE INSUFICIENCIA RENAL CRONICA	N188	51 A 55	F	NOT REPORTED	3383.52
MIDWEST	DF	2011	03 – Clinical procedures	0305020056	TRATAMENTO DE INSUFICIENCIA RENAL CRONICA	N188	56 A 60	M	BROWN (PARDO)	449.65
MIDWEST	DF	2011	03 – Clinical procedures	0305020056	TRATAMENTO DE INSUFICIENCIA RENAL CRONICA	N188	56 A 60	M	NOT REPORTED	469.71
MIDWEST	DF	2011	03 – Clinical procedures	0305020056	TRATAMENTO DE INSUFICIENCIA RENAL CRONICA	N188	61 A 65	F	NOT REPORTED	1396.94
MIDWEST	DF	2011	03 – Clinical procedures	0305020056	TRATAMENTO DE INSUFICIENCIA RENAL CRONICA	N188	66 A 70	F	NOT REPORTED	3468.14
MIDWEST	DF	2011	03 – Clinical procedures	0305020056	TRATAMENTO DE INSUFICIENCIA RENAL CRONICA	N188	66 A 70	M	BLACK	449.65
MIDWEST	DF	2011	03 – Clinical procedures	0305020056	TRATAMENTO DE INSUFICIENCIA RENAL CRONICA	N188	66 A 70	M	NOT REPORTED	2486.49
MIDWEST	DF	2011	03 – Clinical procedures	0305020056	TRATAMENTO DE INSUFICIENCIA RENAL CRONICA	N188	71 A 75	F	NOT REPORTED	1038.73
MIDWEST	DF	2011	03 – Clinical procedures	0305020056	TRATAMENTO DE INSUFICIENCIA RENAL CRONICA	N188	81 A 85	M	NOT REPORTED	940.8
MIDWEST	DF	2011	03 – Clinical procedures	0305020056	TRATAMENTO DE INSUFICIENCIA RENAL CRONICA	N189	18 A 20	F	NOT REPORTED	2871.68
MIDWEST	DF	2011	03 – Clinical procedures	0305020056	TRATAMENTO DE INSUFICIENCIA RENAL CRONICA	N189	18 A 20	M	NOT REPORTED	749.62
MIDWEST	DF	2011	03 – Clinical procedures	0305020056	TRATAMENTO DE INSUFICIENCIA RENAL CRONICA	N189	21 A 25	F	NOT REPORTED	962.53
MIDWEST	DF	2011	03 – Clinical procedures	0305020056	TRATAMENTO DE INSUFICIENCIA RENAL CRONICA	N189	21 A 25	M	NOT REPORTED	674.47
MIDWEST	DF	2011	03 – Clinical procedures	0305020056	TRATAMENTO DE INSUFICIENCIA RENAL CRONICA	N189	26 A 30	M	NOT REPORTED	1348.94
MIDWEST	DF	2011	03 – Clinical procedures	0305020056	TRATAMENTO DE INSUFICIENCIA RENAL CRONICA	N189	31 A 35	F	NOT REPORTED	1124.12
MIDWEST	DF	2011	03 – Clinical procedures	0305020056	TRATAMENTO DE INSUFICIENCIA RENAL CRONICA	N189	31 A 35	M	NOT REPORTED	495.84
MIDWEST	DF	2011	03 – Clinical procedures	0305020056	TRATAMENTO DE INSUFICIENCIA RENAL CRONICA	N189	36 A 40	F	WHITE	674.47
MIDWEST	DF	2011	03 – Clinical procedures	0305020056	TRATAMENTO DE INSUFICIENCIA RENAL CRONICA	N189	36 A 40	F	NOT REPORTED	1310.22
MIDWEST	DF	2011	03 – Clinical procedures	0305020056	TRATAMENTO DE INSUFICIENCIA RENAL CRONICA	N189	36 A 40	M	BROWN (PARDO)	449.65
MIDWEST	DF	2011	03 – Clinical procedures	0305020056	TRATAMENTO DE INSUFICIENCIA RENAL CRONICA	N189	36 A 40	M	NOT REPORTED	1499.38
MIDWEST	DF	2011	03 – Clinical procedures	0305020056	TRATAMENTO DE INSUFICIENCIA RENAL CRONICA	N189	41 A 45	M	NOT REPORTED	3928.16
MIDWEST	DF	2011	03 – Clinical procedures	0305020056	TRATAMENTO DE INSUFICIENCIA RENAL CRONICA	N189	46 A 50	M	NOT REPORTED	2737.49
MIDWEST	DF	2011	03 – Clinical procedures	0305020056	TRATAMENTO DE INSUFICIENCIA RENAL CRONICA	N189	51 A 55	F	NOT REPORTED	3838.78
MIDWEST	DF	2011	03 – Clinical procedures	0305020056	TRATAMENTO DE INSUFICIENCIA RENAL CRONICA	N189	51 A 55	M	NOT REPORTED	9560.76
MIDWEST	DF	2011	03 – Clinical procedures	0305020056	TRATAMENTO DE INSUFICIENCIA RENAL CRONICA	N189	56 A 60	F	BROWN (PARDO)	764.73
MIDWEST	DF	2011	03 – Clinical procedures	0305020056	TRATAMENTO DE INSUFICIENCIA RENAL CRONICA	N189	56 A 60	F	BLACK	1577.38
MIDWEST	DF	2011	03 – Clinical procedures	0305020056	TRATAMENTO DE INSUFICIENCIA RENAL CRONICA	N189	56 A 60	F	NOT REPORTED	2595.11
MIDWEST	DF	2011	03 – Clinical procedures	0305020056	TRATAMENTO DE INSUFICIENCIA RENAL CRONICA	N189	56 A 60	M	WHITE	674.47
MIDWEST	DF	2011	03 – Clinical procedures	0305020056	TRATAMENTO DE INSUFICIENCIA RENAL CRONICA	N189	56 A 60	M	NOT REPORTED	3286.33
MIDWEST	DF	2011	03 – Clinical procedures	0305020056	TRATAMENTO DE INSUFICIENCIA RENAL CRONICA	N189	61 A 65	F	WHITE	2780.77
MIDWEST	DF	2011	03 – Clinical procedures	0305020056	TRATAMENTO DE INSUFICIENCIA RENAL CRONICA	N189	61 A 65	F	BROWN (PARDO)	747.07
MIDWEST	DF	2011	03 – Clinical procedures	0305020056	TRATAMENTO DE INSUFICIENCIA RENAL CRONICA	N189	61 A 65	F	NOT REPORTED	3612.97
MIDWEST	DF	2011	03 – Clinical procedures	0305020056	TRATAMENTO DE INSUFICIENCIA RENAL CRONICA	N189	61 A 65	M	NOT REPORTED	4001.9
MIDWEST	DF	2011	03 – Clinical procedures	0305020056	TRATAMENTO DE INSUFICIENCIA RENAL CRONICA	N189	66 A 70	M	NOT REPORTED	4172.82
MIDWEST	DF	2011	03 – Clinical procedures	0305020056	TRATAMENTO DE INSUFICIENCIA RENAL CRONICA	N189	71 A 75	F	NOT REPORTED	2337.73
MIDWEST	DF	2011	03 – Clinical procedures	0305020056	TRATAMENTO DE INSUFICIENCIA RENAL CRONICA	N189	71 A 75	M	BROWN (PARDO)	1353.28
MIDWEST	DF	2011	03 – Clinical procedures	0305020056	TRATAMENTO DE INSUFICIENCIA RENAL CRONICA	N189	71 A 75	M	NOT REPORTED	1541.3
MIDWEST	DF	2011	03 – Clinical procedures	0305020056	TRATAMENTO DE INSUFICIENCIA RENAL CRONICA	N189	76 A 80	M	NOT REPORTED	2476.27
MIDWEST	DF	2011	03 – Clinical procedures	0305020056	TRATAMENTO DE INSUFICIENCIA RENAL CRONICA	N189	81 A 85	M	NOT REPORTED	2613.9
MIDWEST	DF	2011	03 – Clinical procedures	0305020056	TRATAMENTO DE INSUFICIENCIA RENAL CRONICA	N189	86 A 90	M	NOT REPORTED	832.12
MIDWEST	DF	2011	04 – Surgical procedures	0407040161	LAPAROTOMIA EXPLORADORA	N189	31 A 35	M	NOT REPORTED	637.19
MIDWEST	DF	2011	05 – Transplantation	0505020092	TRANSPLANTE DE RIM (ORGAO DE DOADOR FALECIDO)	N180	31 A 35	M	NOT REPORTED	21248.2
MIDWEST	DF	2011	05 – Transplantation	0505020092	TRANSPLANTE DE RIM (ORGAO DE DOADOR FALECIDO)	N180	36 A 40	M	BROWN (PARDO)	21514.3
MIDWEST	DF	2011	05 – Transplantation	0505020092	TRANSPLANTE DE RIM (ORGAO DE DOADOR FALECIDO)	N180	46 A 50	M	BROWN (PARDO)	22733
MIDWEST	DF	2011	05 – Transplantation	0505020092	TRANSPLANTE DE RIM (ORGAO DE DOADOR FALECIDO)	N189	51 A 55	M	NOT REPORTED	21248.2
MIDWEST	DF	2011	05 – Transplantation	0505020092	TRANSPLANTE DE RIM (ORGAO DE DOADOR FALECIDO)	N189	61 A 65	M	NOT REPORTED	21324.2
MIDWEST	DF	2011	05 – Transplantation	0506020045	TRATAMENTO DE INTERCORRÊNCIA PÓS-TRANSPLANTE DE ÓRGÃOS / CÉLULAS-TRONCO HEMATOPOÉTICAS	N180	21 A 25	F	NOT REPORTED	183.16
MIDWEST	DF	2011	05 – Transplantation	0506020045	TRATAMENTO DE INTERCORRÊNCIA PÓS-TRANSPLANTE DE ÓRGÃOS / CÉLULAS-TRONCO HEMATOPOÉTICAS	N188	46 A 50	F	NOT REPORTED	135
MIDWEST	DF	2011	05 – Transplantation	0506020045	TRATAMENTO DE INTERCORRÊNCIA PÓS-TRANSPLANTE DE ÓRGÃOS / CÉLULAS-TRONCO HEMATOPOÉTICAS	N180	31 A 35	M	BROWN (PARDO)	641.8
MIDWEST	DF	2011	05 – Transplantation	0506020045	TRATAMENTO DE INTERCORRÊNCIA PÓS-TRANSPLANTE DE ÓRGÃOS / CÉLULAS-TRONCO HEMATOPOÉTICAS	N180	31 A 35	M	NOT REPORTED	181.19
MIDWEST	DF	2011	05 – Transplantation	0506020045	TRATAMENTO DE INTERCORRÊNCIA PÓS-TRANSPLANTE DE ÓRGÃOS / CÉLULAS-TRONCO HEMATOPOÉTICAS	N180	51 A 55	M	NOT REPORTED	135
MIDWEST	DF	2011	05 – Transplantation	0506020045	TRATAMENTO DE INTERCORRÊNCIA PÓS-TRANSPLANTE DE ÓRGÃOS / CÉLULAS-TRONCO HEMATOPOÉTICAS	N188	21 A 25	F	NOT REPORTED	135
MIDWEST	DF	2011	05 – Transplantation	0506020045	TRATAMENTO DE INTERCORRÊNCIA PÓS-TRANSPLANTE DE ÓRGÃOS / CÉLULAS-TRONCO HEMATOPOÉTICAS	N180	46 A 50	M	NOT REPORTED	135
MIDWEST	DF	2012	03 – Clinical procedures	0301060070	DIAGNOSTICO E/OU ATENDIMENTO DE URGENCIA EM CLINICA CIRURGICA	N180	56 A 60	M	NOT REPORTED	40.38
MIDWEST	DF	2012	03 – Clinical procedures	0301060070	DIAGNOSTICO E/OU ATENDIMENTO DE URGENCIA EM CLINICA CIRURGICA	N180	61 A 65	F	BLACK	40.38
MIDWEST	DF	2012	03 – Clinical procedures	0301060070	DIAGNOSTICO E/OU ATENDIMENTO DE URGENCIA EM CLINICA CIRURGICA	N189	46 A 50	M	NOT REPORTED	219.84
MIDWEST	DF	2012	03 – Clinical procedures	0301060088	DIAGNOSTICO E/OU ATENDIMENTO DE URGENCIA EM CLINICA MEDICA	N180	31 A 35	M	NOT REPORTED	44.22
MIDWEST	DF	2012	03 – Clinical procedures	0301060088	DIAGNOSTICO E/OU ATENDIMENTO DE URGENCIA EM CLINICA MEDICA	N180	71 A 75	M	WHITE	159.64
MIDWEST	DF	2012	03 – Clinical procedures	0301060088	DIAGNOSTICO E/OU ATENDIMENTO DE URGENCIA EM CLINICA MEDICA	N188	56 A 60	F	NOT REPORTED	267.06
MIDWEST	DF	2012	03 – Clinical procedures	0301060088	DIAGNOSTICO E/OU ATENDIMENTO DE URGENCIA EM CLINICA MEDICA	N189	21 A 25	M	NOT REPORTED	88.44
MIDWEST	DF	2012	03 – Clinical procedures	0301060088	DIAGNOSTICO E/OU ATENDIMENTO DE URGENCIA EM CLINICA MEDICA	N189	36 A 40	M	NOT REPORTED	203.05
MIDWEST	DF	2012	03 – Clinical procedures	0301060088	DIAGNOSTICO E/OU ATENDIMENTO DE URGENCIA EM CLINICA MEDICA	N189	46 A 50	F	WHITE	44.22
MIDWEST	DF	2012	03 – Clinical procedures	0301060088	DIAGNOSTICO E/OU ATENDIMENTO DE URGENCIA EM CLINICA MEDICA	N189	46 A 50	F	NOT REPORTED	44.22
MIDWEST	DF	2012	03 – Clinical procedures	0301060088	DIAGNOSTICO E/OU ATENDIMENTO DE URGENCIA EM CLINICA MEDICA	N189	46 A 50	M	NOT REPORTED	176.88
MIDWEST	DF	2012	03 – Clinical procedures	0301060088	DIAGNOSTICO E/OU ATENDIMENTO DE URGENCIA EM CLINICA MEDICA	N189	51 A 55	F	NOT REPORTED	44.22
MIDWEST	DF	2012	03 – Clinical procedures	0301060088	DIAGNOSTICO E/OU ATENDIMENTO DE URGENCIA EM CLINICA MEDICA	N189	56 A 60	F	NOT REPORTED	44.22
MIDWEST	DF	2012	03 – Clinical procedures	0301060088	DIAGNOSTICO E/OU ATENDIMENTO DE URGENCIA EM CLINICA MEDICA	N189	56 A 60	M	NOT REPORTED	370.01
MIDWEST	DF	2012	03 – Clinical procedures	0301060088	DIAGNOSTICO E/OU ATENDIMENTO DE URGENCIA EM CLINICA MEDICA	N189	61 A 65	M	NOT REPORTED	104.44
MIDWEST	DF	2012	03 – Clinical procedures	0301060088	DIAGNOSTICO E/OU ATENDIMENTO DE URGENCIA EM CLINICA MEDICA	N189	66 A 70	M	NOT REPORTED	48.22
MIDWEST	DF	2012	03 – Clinical procedures	0301060088	DIAGNOSTICO E/OU ATENDIMENTO DE URGENCIA EM CLINICA MEDICA	N189	71 A 75	F	NOT REPORTED	52.22
MIDWEST	DF	2012	03 – Clinical procedures	0301060088	DIAGNOSTICO E/OU ATENDIMENTO DE URGENCIA EM CLINICA MEDICA	N189	76 A 80	M	NOT REPORTED	52.22
MIDWEST	DF	2012	03 – Clinical procedures	0305010174	TRATAMENTO DE INTERCORRENCIA EM PACIENTE RENAL CRONICO SOB TRATAMENTO DIALITICO ( POR DIA)	N188	36 A 40	M	NOT REPORTED	126.96
MIDWEST	DF	2012	03 – Clinical procedures	0305010174	TRATAMENTO DE INTERCORRENCIA EM PACIENTE RENAL CRONICO SOB TRATAMENTO DIALITICO ( POR DIA)	N189	36 A 40	M	NOT REPORTED	181.06
MIDWEST	DF	2012	03 – Clinical procedures	0305010174	TRATAMENTO DE INTERCORRENCIA EM PACIENTE RENAL CRONICO SOB TRATAMENTO DIALITICO ( POR DIA)	N189	61 A 65	M	NOT REPORTED	199.15
MIDWEST	DF	2012	03 – Clinical procedures	0305020056	TRATAMENTO DE INSUFICIENCIA RENAL CRONICA	N180	18 A 20	F	BROWN (PARDO)	449.65
MIDWEST	DF	2012	03 – Clinical procedures	0305020056	TRATAMENTO DE INSUFICIENCIA RENAL CRONICA	N180	26 A 30	F	NOT REPORTED	1918.75
MIDWEST	DF	2012	03 – Clinical procedures	0305020056	TRATAMENTO DE INSUFICIENCIA RENAL CRONICA	N180	26 A 30	M	NOT REPORTED	3304.45
MIDWEST	DF	2012	03 – Clinical procedures	0305020056	TRATAMENTO DE INSUFICIENCIA RENAL CRONICA	N180	31 A 35	F	BROWN (PARDO)	3407.72
MIDWEST	DF	2012	03 – Clinical procedures	0305020056	TRATAMENTO DE INSUFICIENCIA RENAL CRONICA	N180	31 A 35	F	NOT REPORTED	1481.95
MIDWEST	DF	2012	03 – Clinical procedures	0305020056	TRATAMENTO DE INSUFICIENCIA RENAL CRONICA	N180	31 A 35	M	BROWN (PARDO)	1403.31
MIDWEST	DF	2012	03 – Clinical procedures	0305020056	TRATAMENTO DE INSUFICIENCIA RENAL CRONICA	N180	31 A 35	M	NOT REPORTED	3576.02
MIDWEST	DF	2012	03 – Clinical procedures	0305020056	TRATAMENTO DE INSUFICIENCIA RENAL CRONICA	N180	36 A 40	F	BLACK	841.6
MIDWEST	DF	2012	03 – Clinical procedures	0305020056	TRATAMENTO DE INSUFICIENCIA RENAL CRONICA	N180	36 A 40	F	NOT REPORTED	449.65
MIDWEST	DF	2012	03 – Clinical procedures	0305020056	TRATAMENTO DE INSUFICIENCIA RENAL CRONICA	N180	36 A 40	M	NOT REPORTED	1348.95
MIDWEST	DF	2012	03 – Clinical procedures	0305020056	TRATAMENTO DE INSUFICIENCIA RENAL CRONICA	N180	41 A 45	F	NOT REPORTED	449.65
MIDWEST	DF	2012	03 – Clinical procedures	0305020056	TRATAMENTO DE INSUFICIENCIA RENAL CRONICA	N180	41 A 45	M	BROWN (PARDO)	489.77
MIDWEST	DF	2012	03 – Clinical procedures	0305020056	TRATAMENTO DE INSUFICIENCIA RENAL CRONICA	N180	41 A 45	M	BLACK	2008.93
MIDWEST	DF	2012	03 – Clinical procedures	0305020056	TRATAMENTO DE INSUFICIENCIA RENAL CRONICA	N180	41 A 45	M	NOT REPORTED	899.3
MIDWEST	DF	2012	03 – Clinical procedures	0305020056	TRATAMENTO DE INSUFICIENCIA RENAL CRONICA	N180	46 A 50	F	WHITE	783.91
MIDWEST	DF	2012	03 – Clinical procedures	0305020056	TRATAMENTO DE INSUFICIENCIA RENAL CRONICA	N180	46 A 50	F	BROWN (PARDO)	1446.45
MIDWEST	DF	2012	03 – Clinical procedures	0305020056	TRATAMENTO DE INSUFICIENCIA RENAL CRONICA	N180	46 A 50	F	NOT REPORTED	1573.77
MIDWEST	DF	2012	03 – Clinical procedures	0305020056	TRATAMENTO DE INSUFICIENCIA RENAL CRONICA	N180	46 A 50	M	NOT REPORTED	2154.7
MIDWEST	DF	2012	03 – Clinical procedures	0305020056	TRATAMENTO DE INSUFICIENCIA RENAL CRONICA	N180	51 A 55	F	WHITE	899.3
MIDWEST	DF	2012	03 – Clinical procedures	0305020056	TRATAMENTO DE INSUFICIENCIA RENAL CRONICA	N180	51 A 55	F	NOT REPORTED	2867.51
MIDWEST	DF	2012	03 – Clinical procedures	0305020056	TRATAMENTO DE INSUFICIENCIA RENAL CRONICA	N180	51 A 55	M	NOT REPORTED	2884.3
MIDWEST	DF	2012	03 – Clinical procedures	0305020056	TRATAMENTO DE INSUFICIENCIA RENAL CRONICA	N180	56 A 60	F	NOT REPORTED	945.27
MIDWEST	DF	2012	03 – Clinical procedures	0305020056	TRATAMENTO DE INSUFICIENCIA RENAL CRONICA	N180	56 A 60	M	NOT REPORTED	1344.78
MIDWEST	DF	2012	03 – Clinical procedures	0305020056	TRATAMENTO DE INSUFICIENCIA RENAL CRONICA	N180	61 A 65	F	WHITE	453.65
MIDWEST	DF	2012	03 – Clinical procedures	0305020056	TRATAMENTO DE INSUFICIENCIA RENAL CRONICA	N180	61 A 65	F	NOT REPORTED	1212.2
MIDWEST	DF	2012	03 – Clinical procedures	0305020056	TRATAMENTO DE INSUFICIENCIA RENAL CRONICA	N180	61 A 65	M	NOT REPORTED	449.65
MIDWEST	DF	2012	03 – Clinical procedures	0305020056	TRATAMENTO DE INSUFICIENCIA RENAL CRONICA	N180	66 A 70	F	NOT REPORTED	696.49
MIDWEST	DF	2012	03 – Clinical procedures	0305020056	TRATAMENTO DE INSUFICIENCIA RENAL CRONICA	N180	66 A 70	M	NOT REPORTED	1052.57
MIDWEST	DF	2012	03 – Clinical procedures	0305020056	TRATAMENTO DE INSUFICIENCIA RENAL CRONICA	N180	71 A 75	F	NOT REPORTED	923.3
MIDWEST	DF	2012	03 – Clinical procedures	0305020056	TRATAMENTO DE INSUFICIENCIA RENAL CRONICA	N180	71 A 75	M	NOT REPORTED	2316.26
MIDWEST	DF	2012	03 – Clinical procedures	0305020056	TRATAMENTO DE INSUFICIENCIA RENAL CRONICA	N180	76 A 80	F	NOT REPORTED	724.43
MIDWEST	DF	2012	03 – Clinical procedures	0305020056	TRATAMENTO DE INSUFICIENCIA RENAL CRONICA	N180	76 A 80	M	BLACK	477.65
MIDWEST	DF	2012	03 – Clinical procedures	0305020056	TRATAMENTO DE INSUFICIENCIA RENAL CRONICA	N180	76 A 80	M	NOT REPORTED	457.65
MIDWEST	DF	2012	03 – Clinical procedures	0305020056	TRATAMENTO DE INSUFICIENCIA RENAL CRONICA	N180	81 A 85	M	NOT REPORTED	1027.39
MIDWEST	DF	2012	03 – Clinical procedures	0305020056	TRATAMENTO DE INSUFICIENCIA RENAL CRONICA	N188	26 A 30	F	NOT REPORTED	3080.49
MIDWEST	DF	2012	03 – Clinical procedures	0305020056	TRATAMENTO DE INSUFICIENCIA RENAL CRONICA	N188	26 A 30	M	NOT REPORTED	861.21
MIDWEST	DF	2012	03 – Clinical procedures	0305020056	TRATAMENTO DE INSUFICIENCIA RENAL CRONICA	N188	36 A 40	F	WHITE	449.65
MIDWEST	DF	2012	03 – Clinical procedures	0305020056	TRATAMENTO DE INSUFICIENCIA RENAL CRONICA	N188	36 A 40	M	BROWN (PARDO)	958.43
MIDWEST	DF	2012	03 – Clinical procedures	0305020056	TRATAMENTO DE INSUFICIENCIA RENAL CRONICA	N188	36 A 40	M	NOT REPORTED	1124.12
MIDWEST	DF	2012	03 – Clinical procedures	0305020056	TRATAMENTO DE INSUFICIENCIA RENAL CRONICA	N188	46 A 50	F	BROWN (PARDO)	449.65
MIDWEST	DF	2012	03 – Clinical procedures	0305020056	TRATAMENTO DE INSUFICIENCIA RENAL CRONICA	N188	46 A 50	M	NOT REPORTED	1167.24
MIDWEST	DF	2012	03 – Clinical procedures	0305020056	TRATAMENTO DE INSUFICIENCIA RENAL CRONICA	N188	51 A 55	F	NOT REPORTED	899.3
MIDWEST	DF	2012	03 – Clinical procedures	0305020056	TRATAMENTO DE INSUFICIENCIA RENAL CRONICA	N188	56 A 60	M	BROWN (PARDO)	1032.85
MIDWEST	DF	2012	03 – Clinical procedures	0305020056	TRATAMENTO DE INSUFICIENCIA RENAL CRONICA	N188	56 A 60	M	NOT REPORTED	1164.02
MIDWEST	DF	2012	03 – Clinical procedures	0305020056	TRATAMENTO DE INSUFICIENCIA RENAL CRONICA	N188	71 A 75	F	NOT REPORTED	2934.06
MIDWEST	DF	2012	03 – Clinical procedures	0305020056	TRATAMENTO DE INSUFICIENCIA RENAL CRONICA	N188	71 A 75	M	BROWN (PARDO)	473.65
MIDWEST	DF	2012	03 – Clinical procedures	0305020056	TRATAMENTO DE INSUFICIENCIA RENAL CRONICA	N188	71 A 75	M	BLACK	956.88
MIDWEST	DF	2012	03 – Clinical procedures	0305020056	TRATAMENTO DE INSUFICIENCIA RENAL CRONICA	N188	71 A 75	M	NOT REPORTED	674.41
MIDWEST	DF	2012	03 – Clinical procedures	0305020056	TRATAMENTO DE INSUFICIENCIA RENAL CRONICA	N189	18 A 20	F	NOT REPORTED	1969.3
MIDWEST	DF	2012	03 – Clinical procedures	0305020056	TRATAMENTO DE INSUFICIENCIA RENAL CRONICA	N189	18 A 20	M	NOT REPORTED	2400.56
MIDWEST	DF	2012	03 – Clinical procedures	0305020056	TRATAMENTO DE INSUFICIENCIA RENAL CRONICA	N189	21 A 25	F	NOT REPORTED	1124.12
MIDWEST	DF	2012	03 – Clinical procedures	0305020056	TRATAMENTO DE INSUFICIENCIA RENAL CRONICA	N189	21 A 25	M	BROWN (PARDO)	3913.08
MIDWEST	DF	2012	03 – Clinical procedures	0305020056	TRATAMENTO DE INSUFICIENCIA RENAL CRONICA	N189	21 A 25	M	NOT REPORTED	2336.71
MIDWEST	DF	2012	03 – Clinical procedures	0305020056	TRATAMENTO DE INSUFICIENCIA RENAL CRONICA	N189	26 A 30	F	NOT REPORTED	5039.31
MIDWEST	DF	2012	03 – Clinical procedures	0305020056	TRATAMENTO DE INSUFICIENCIA RENAL CRONICA	N189	26 A 30	M	BROWN (PARDO)	1882.63
MIDWEST	DF	2012	03 – Clinical procedures	0305020056	TRATAMENTO DE INSUFICIENCIA RENAL CRONICA	N189	26 A 30	M	NOT REPORTED	1796.75
MIDWEST	DF	2012	03 – Clinical procedures	0305020056	TRATAMENTO DE INSUFICIENCIA RENAL CRONICA	N189	31 A 35	F	BROWN (PARDO)	1175.86
MIDWEST	DF	2012	03 – Clinical procedures	0305020056	TRATAMENTO DE INSUFICIENCIA RENAL CRONICA	N189	31 A 35	F	NOT REPORTED	495.84
MIDWEST	DF	2012	03 – Clinical procedures	0305020056	TRATAMENTO DE INSUFICIENCIA RENAL CRONICA	N189	31 A 35	M	BROWN (PARDO)	1738.17
MIDWEST	DF	2012	03 – Clinical procedures	0305020056	TRATAMENTO DE INSUFICIENCIA RENAL CRONICA	N189	31 A 35	M	NOT REPORTED	3438.26
MIDWEST	DF	2012	03 – Clinical procedures	0305020056	TRATAMENTO DE INSUFICIENCIA RENAL CRONICA	N189	36 A 40	F	WHITE	1627.35
MIDWEST	DF	2012	03 – Clinical procedures	0305020056	TRATAMENTO DE INSUFICIENCIA RENAL CRONICA	N189	36 A 40	F	NOT REPORTED	899.3
MIDWEST	DF	2012	03 – Clinical procedures	0305020056	TRATAMENTO DE INSUFICIENCIA RENAL CRONICA	N189	36 A 40	M	BROWN (PARDO)	1712.28
MIDWEST	DF	2012	03 – Clinical procedures	0305020056	TRATAMENTO DE INSUFICIENCIA RENAL CRONICA	N189	36 A 40	M	NOT REPORTED	3403.11
MIDWEST	DF	2012	03 – Clinical procedures	0305020056	TRATAMENTO DE INSUFICIENCIA RENAL CRONICA	N189	41 A 45	F	BROWN (PARDO)	674.47
MIDWEST	DF	2012	03 – Clinical procedures	0305020056	TRATAMENTO DE INSUFICIENCIA RENAL CRONICA	N189	41 A 45	M	NOT REPORTED	2595.4
MIDWEST	DF	2012	03 – Clinical procedures	0305020056	TRATAMENTO DE INSUFICIENCIA RENAL CRONICA	N189	46 A 50	F	BROWN (PARDO)	820.63
MIDWEST	DF	2012	03 – Clinical procedures	0305020056	TRATAMENTO DE INSUFICIENCIA RENAL CRONICA	N189	46 A 50	M	BROWN (PARDO)	674.47
MIDWEST	DF	2012	03 – Clinical procedures	0305020056	TRATAMENTO DE INSUFICIENCIA RENAL CRONICA	N189	46 A 50	M	NOT REPORTED	2207.83
MIDWEST	DF	2012	03 – Clinical procedures	0305020056	TRATAMENTO DE INSUFICIENCIA RENAL CRONICA	N189	51 A 55	F	WHITE	3772.49
MIDWEST	DF	2012	03 – Clinical procedures	0305020056	TRATAMENTO DE INSUFICIENCIA RENAL CRONICA	N189	51 A 55	F	BROWN (PARDO)	674.46
MIDWEST	DF	2012	03 – Clinical procedures	0305020056	TRATAMENTO DE INSUFICIENCIA RENAL CRONICA	N189	51 A 55	F	BLACK	1463.08
MIDWEST	DF	2012	03 – Clinical procedures	0305020056	TRATAMENTO DE INSUFICIENCIA RENAL CRONICA	N189	51 A 55	F	NOT REPORTED	9611.05
MIDWEST	DF	2012	03 – Clinical procedures	0305020056	TRATAMENTO DE INSUFICIENCIA RENAL CRONICA	N189	51 A 55	M	BROWN (PARDO)	921.12
MIDWEST	DF	2012	03 – Clinical procedures	0305020056	TRATAMENTO DE INSUFICIENCIA RENAL CRONICA	N189	51 A 55	M	NOT REPORTED	2688.92
MIDWEST	DF	2012	03 – Clinical procedures	0305020056	TRATAMENTO DE INSUFICIENCIA RENAL CRONICA	N189	56 A 60	F	NOT REPORTED	1732.55
MIDWEST	DF	2012	03 – Clinical procedures	0305020056	TRATAMENTO DE INSUFICIENCIA RENAL CRONICA	N189	56 A 60	M	BROWN (PARDO)	674.47
MIDWEST	DF	2012	03 – Clinical procedures	0305020056	TRATAMENTO DE INSUFICIENCIA RENAL CRONICA	N189	56 A 60	M	NOT REPORTED	3271.14
MIDWEST	DF	2012	03 – Clinical procedures	0305020056	TRATAMENTO DE INSUFICIENCIA RENAL CRONICA	N189	61 A 65	F	WHITE	838.63
MIDWEST	DF	2012	03 – Clinical procedures	0305020056	TRATAMENTO DE INSUFICIENCIA RENAL CRONICA	N189	61 A 65	F	NOT REPORTED	1719.39
MIDWEST	DF	2012	03 – Clinical procedures	0305020056	TRATAMENTO DE INSUFICIENCIA RENAL CRONICA	N189	61 A 65	M	NOT REPORTED	5103
MIDWEST	DF	2012	03 – Clinical procedures	0305020056	TRATAMENTO DE INSUFICIENCIA RENAL CRONICA	N189	66 A 70	F	NOT REPORTED	1885.84
MIDWEST	DF	2012	03 – Clinical procedures	0305020056	TRATAMENTO DE INSUFICIENCIA RENAL CRONICA	N189	66 A 70	M	NOT REPORTED	1665.51
MIDWEST	DF	2012	03 – Clinical procedures	0305020056	TRATAMENTO DE INSUFICIENCIA RENAL CRONICA	N189	71 A 75	M	NOT REPORTED	4028.46
MIDWEST	DF	2012	03 – Clinical procedures	0305020056	TRATAMENTO DE INSUFICIENCIA RENAL CRONICA	N189	76 A 80	M	NOT REPORTED	5973.11
MIDWEST	DF	2012	03 – Clinical procedures	0305020056	TRATAMENTO DE INSUFICIENCIA RENAL CRONICA	N189	81 A 85	M	NOT REPORTED	680.47
MIDWEST	DF	2012	03 – Clinical procedures	0305020056	TRATAMENTO DE INSUFICIENCIA RENAL CRONICA	N189	91 A 95	M	BROWN (PARDO)	1001.27
MIDWEST	DF	2012	03 – Clinical procedures	0305020056	TRATAMENTO DE INSUFICIENCIA RENAL CRONICA	N189	91 A 95	M	NOT REPORTED	2733.69
MIDWEST	DF	2012	04 – Surgical procedures	0407040161	LAPAROTOMIA EXPLORADORA	N189	41 A 45	M	WHITE	955.78
MIDWEST	DF	2012	04 – Surgical procedures	0415010012	TRATAMENTO C/ CIRURGIAS MULTIPLAS	N189	46 A 50	M	BROWN (PARDO)	43992.8
MIDWEST	DF	2012	05 – Transplantation	0505020092	TRANSPLANTE DE RIM (ORGAO DE DOADOR FALECIDO)	N180	18 A 20	M	BLACK	30443.5
MIDWEST	DF	2012	05 – Transplantation	0505020092	TRANSPLANTE DE RIM (ORGAO DE DOADOR FALECIDO)	N180	26 A 30	F	BROWN (PARDO)	43160.8
MIDWEST	DF	2012	05 – Transplantation	0505020092	TRANSPLANTE DE RIM (ORGAO DE DOADOR FALECIDO)	N180	26 A 30	F	NOT REPORTED	22015
MIDWEST	DF	2012	05 – Transplantation	0505020092	TRANSPLANTE DE RIM (ORGAO DE DOADOR FALECIDO)	N180	26 A 30	M	BLACK	21248.2
MIDWEST	DF	2012	05 – Transplantation	0505020092	TRANSPLANTE DE RIM (ORGAO DE DOADOR FALECIDO)	N180	26 A 30	M	NOT REPORTED	57600.3
MIDWEST	DF	2012	05 – Transplantation	0505020092	TRANSPLANTE DE RIM (ORGAO DE DOADOR FALECIDO)	N180	36 A 40	M	NOT REPORTED	28700.5
MIDWEST	DF	2012	05 – Transplantation	0505020092	TRANSPLANTE DE RIM (ORGAO DE DOADOR FALECIDO)	N180	41 A 45	F	NOT REPORTED	28412
MIDWEST	DF	2012	05 – Transplantation	0505020092	TRANSPLANTE DE RIM (ORGAO DE DOADOR FALECIDO)	N180	41 A 45	M	WHITE	28069.9
MIDWEST	DF	2012	05 – Transplantation	0505020092	TRANSPLANTE DE RIM (ORGAO DE DOADOR FALECIDO)	N180	41 A 45	M	NOT REPORTED	108708
MIDWEST	DF	2012	05 – Transplantation	0505020092	TRANSPLANTE DE RIM (ORGAO DE DOADOR FALECIDO)	N180	46 A 50	F	BROWN (PARDO)	21972.1
MIDWEST	DF	2012	05 – Transplantation	0505020092	TRANSPLANTE DE RIM (ORGAO DE DOADOR FALECIDO)	N180	46 A 50	F	NOT REPORTED	21857.5
MIDWEST	DF	2012	05 – Transplantation	0505020092	TRANSPLANTE DE RIM (ORGAO DE DOADOR FALECIDO)	N180	46 A 50	M	NOT REPORTED	50072.1
MIDWEST	DF	2012	05 – Transplantation	0505020092	TRANSPLANTE DE RIM (ORGAO DE DOADOR FALECIDO)	N180	51 A 55	M	NOT REPORTED	28295.9
MIDWEST	DF	2012	05 – Transplantation	0505020092	TRANSPLANTE DE RIM (ORGAO DE DOADOR FALECIDO)	N180	66 A 70	M	NOT REPORTED	22073
MIDWEST	DF	2012	05 – Transplantation	0505020092	TRANSPLANTE DE RIM (ORGAO DE DOADOR FALECIDO)	N188	36 A 40	M	NOT REPORTED	29938.8
MIDWEST	DF	2012	05 – Transplantation	0505020092	TRANSPLANTE DE RIM (ORGAO DE DOADOR FALECIDO)	N188	51 A 55	F	NOT REPORTED	28625.4
MIDWEST	DF	2012	05 – Transplantation	0505020092	TRANSPLANTE DE RIM (ORGAO DE DOADOR FALECIDO)	N189	26 A 30	F	WHITE	21248.2
MIDWEST	DF	2012	05 – Transplantation	0505020092	TRANSPLANTE DE RIM (ORGAO DE DOADOR FALECIDO)	N189	31 A 35	M	BLACK	22705.8
MIDWEST	DF	2012	05 – Transplantation	0505020092	TRANSPLANTE DE RIM (ORGAO DE DOADOR FALECIDO)	N189	31 A 35	M	NOT REPORTED	28209.4
MIDWEST	DF	2012	05 – Transplantation	0505020092	TRANSPLANTE DE RIM (ORGAO DE DOADOR FALECIDO)	N189	41 A 45	F	NOT REPORTED	32190.4
MIDWEST	DF	2012	05 – Transplantation	0505020092	TRANSPLANTE DE RIM (ORGAO DE DOADOR FALECIDO)	N189	41 A 45	M	NOT REPORTED	49887.3
MIDWEST	DF	2012	05 – Transplantation	0505020092	TRANSPLANTE DE RIM (ORGAO DE DOADOR FALECIDO)	N189	46 A 50	F	NOT REPORTED	50103.8
MIDWEST	DF	2012	05 – Transplantation	0505020092	TRANSPLANTE DE RIM (ORGAO DE DOADOR FALECIDO)	N189	46 A 50	M	NOT REPORTED	56471.9
MIDWEST	DF	2012	05 – Transplantation	0505020092	TRANSPLANTE DE RIM (ORGAO DE DOADOR FALECIDO)	N189	51 A 55	F	NOT REPORTED	79194.5
MIDWEST	DF	2012	05 – Transplantation	0505020092	TRANSPLANTE DE RIM (ORGAO DE DOADOR FALECIDO)	N189	51 A 55	M	NOT REPORTED	27848.2
MIDWEST	DF	2012	05 – Transplantation	0505020092	TRANSPLANTE DE RIM (ORGAO DE DOADOR FALECIDO)	N189	56 A 60	M	NOT REPORTED	58611.8
MIDWEST	DF	2012	05 – Transplantation	0505020092	TRANSPLANTE DE RIM (ORGAO DE DOADOR FALECIDO)	N189	61 A 65	M	NOT REPORTED	28435.1
MIDWEST	DF	2012	05 – Transplantation	0505020106	TRANSPLANTE DE RIM (ORGAO DE DOADOR VIVO)	N180	31 A 35	F	NOT REPORTED	34558.2
MIDWEST	DF	2012	05 – Transplantation	0505020106	TRANSPLANTE DE RIM (ORGAO DE DOADOR VIVO)	N180	31 A 35	M	NOT REPORTED	21642.8
MIDWEST	DF	2012	05 – Transplantation	0505020106	TRANSPLANTE DE RIM (ORGAO DE DOADOR VIVO)	N180	36 A 40	M	NOT REPORTED	16337.6
MIDWEST	DF	2012	05 – Transplantation	0505020106	TRANSPLANTE DE RIM (ORGAO DE DOADOR VIVO)	N180	56 A 60	F	NOT REPORTED	21800.5
MIDWEST	DF	2012	05 – Transplantation	0505020106	TRANSPLANTE DE RIM (ORGAO DE DOADOR VIVO)	N189	26 A 30	M	NOT REPORTED	22741.4
MIDWEST	DF	2012	05 – Transplantation	0505020106	TRANSPLANTE DE RIM (ORGAO DE DOADOR VIVO)	N189	31 A 35	F	NOT REPORTED	21781
MIDWEST	DF	2012	05 – Transplantation	0505020106	TRANSPLANTE DE RIM (ORGAO DE DOADOR VIVO)	N189	51 A 55	M	NOT REPORTED	21238.8
MIDWEST	DF	2012	05 – Transplantation	0506020045	TRATAMENTO DE INTERCORRÊNCIA PÓS-TRANSPLANTE DE ÓRGÃOS / CÉLULAS-TRONCO HEMATOPOÉTICAS	N188	46 A 50	M	NOT REPORTED	135
MIDWEST	DF	2012	05 – Transplantation	0506020045	TRATAMENTO DE INTERCORRÊNCIA PÓS-TRANSPLANTE DE ÓRGÃOS / CÉLULAS-TRONCO HEMATOPOÉTICAS	N180	21 A 25	M	NOT REPORTED	780.71
MIDWEST	DF	2010	03 – Clinical procedures	0301060088	DIAGNOSTICO E/OU ATENDIMENTO DE URGENCIA EM CLINICA MEDICA	N189	31 A 35	M	NOT REPORTED	84.16
MIDWEST	DF	2010	03 – Clinical procedures	0301060088	DIAGNOSTICO E/OU ATENDIMENTO DE URGENCIA EM CLINICA MEDICA	N189	86 A 90	F	NOT REPORTED	212.83
MIDWEST	DF	2010	03 – Clinical procedures	0305020056	TRATAMENTO DE INSUFICIENCIA RENAL CRONICA	N180	18 A 20	M	NOT REPORTED	2022.6
MIDWEST	DF	2010	03 – Clinical procedures	0305020056	TRATAMENTO DE INSUFICIENCIA RENAL CRONICA	N180	21 A 25	M	NOT REPORTED	1979.09
MIDWEST	DF	2010	03 – Clinical procedures	0305020056	TRATAMENTO DE INSUFICIENCIA RENAL CRONICA	N180	26 A 30	F	NOT REPORTED	5912.1
MIDWEST	DF	2012	05 – Transplantation	0506020045	TRATAMENTO DE INTERCORRÊNCIA PÓS-TRANSPLANTE DE ÓRGÃOS / CÉLULAS-TRONCO HEMATOPOÉTICAS	N188	51 A 55	M	BROWN (PARDO)	295.29
MIDWEST	DF	2012	05 – Transplantation	0506020045	TRATAMENTO DE INTERCORRÊNCIA PÓS-TRANSPLANTE DE ÓRGÃOS / CÉLULAS-TRONCO HEMATOPOÉTICAS	N180	51 A 55	M	BROWN (PARDO)	453.61
MIDWEST	DF	2012	05 – Transplantation	0506020045	TRATAMENTO DE INTERCORRÊNCIA PÓS-TRANSPLANTE DE ÓRGÃOS / CÉLULAS-TRONCO HEMATOPOÉTICAS	N188	61 A 65	M	NOT REPORTED	339.62
MIDWEST	DF	2012	05 – Transplantation	0506020045	TRATAMENTO DE INTERCORRÊNCIA PÓS-TRANSPLANTE DE ÓRGÃOS / CÉLULAS-TRONCO HEMATOPOÉTICAS	N180	36 A 40	M	NOT REPORTED	181.19
MIDWEST	DF	2012	05 – Transplantation	0506020045	TRATAMENTO DE INTERCORRÊNCIA PÓS-TRANSPLANTE DE ÓRGÃOS / CÉLULAS-TRONCO HEMATOPOÉTICAS	N188	36 A 40	M	NOT REPORTED	135
MIDWEST	DF	2012	05 – Transplantation	0506020045	TRATAMENTO DE INTERCORRÊNCIA PÓS-TRANSPLANTE DE ÓRGÃOS / CÉLULAS-TRONCO HEMATOPOÉTICAS	N188	46 A 50	M	BROWN (PARDO)	270.15
MIDWEST	DF	2012	05 – Transplantation	0506020045	TRATAMENTO DE INTERCORRÊNCIA PÓS-TRANSPLANTE DE ÓRGÃOS / CÉLULAS-TRONCO HEMATOPOÉTICAS	N188	41 A 45	F	NOT REPORTED	431.92
MIDWEST	DF	2012	05 – Transplantation	0506020045	TRATAMENTO DE INTERCORRÊNCIA PÓS-TRANSPLANTE DE ÓRGÃOS / CÉLULAS-TRONCO HEMATOPOÉTICAS	N188	41 A 45	M	NOT REPORTED	349.07
MIDWEST	DF	2012	05 – Transplantation	0506020045	TRATAMENTO DE INTERCORRÊNCIA PÓS-TRANSPLANTE DE ÓRGÃOS / CÉLULAS-TRONCO HEMATOPOÉTICAS	N180	46 A 50	F	NOT REPORTED	192.02
MIDWEST	DF	2012	05 – Transplantation	0506020045	TRATAMENTO DE INTERCORRÊNCIA PÓS-TRANSPLANTE DE ÓRGÃOS / CÉLULAS-TRONCO HEMATOPOÉTICAS	N180	46 A 50	M	NOT REPORTED	222.64
MIDWEST	DF	2013	03 – Clinical procedures	0301060070	DIAGNOSTICO E/OU ATENDIMENTO DE URGENCIA EM CLINICA CIRURGICA	N180	46 A 50	M	NOT REPORTED	40.38
MIDWEST	DF	2013	03 – Clinical procedures	0301060070	DIAGNOSTICO E/OU ATENDIMENTO DE URGENCIA EM CLINICA CIRURGICA	N189	56 A 60	F	NOT REPORTED	40.38
MIDWEST	DF	2013	03 – Clinical procedures	0301060070	DIAGNOSTICO E/OU ATENDIMENTO DE URGENCIA EM CLINICA CIRURGICA	N189	61 A 65	M	NOT REPORTED	48.38
MIDWEST	DF	2013	03 – Clinical procedures	0301060088	DIAGNOSTICO E/OU ATENDIMENTO DE URGENCIA EM CLINICA MEDICA	N180	21 A 25	M	NOT REPORTED	44.22
MIDWEST	DF	2013	03 – Clinical procedures	0301060088	DIAGNOSTICO E/OU ATENDIMENTO DE URGENCIA EM CLINICA MEDICA	N180	31 A 35	F	NOT REPORTED	44.22
MIDWEST	DF	2013	03 – Clinical procedures	0301060088	DIAGNOSTICO E/OU ATENDIMENTO DE URGENCIA EM CLINICA MEDICA	N180	31 A 35	M	NOT REPORTED	155.64
MIDWEST	DF	2013	03 – Clinical procedures	0301060088	DIAGNOSTICO E/OU ATENDIMENTO DE URGENCIA EM CLINICA MEDICA	N180	36 A 40	F	NOT REPORTED	44.22
MIDWEST	DF	2013	03 – Clinical procedures	0301060088	DIAGNOSTICO E/OU ATENDIMENTO DE URGENCIA EM CLINICA MEDICA	N180	36 A 40	M	NOT REPORTED	471.09
MIDWEST	DF	2013	03 – Clinical procedures	0301060088	DIAGNOSTICO E/OU ATENDIMENTO DE URGENCIA EM CLINICA MEDICA	N180	46 A 50	M	NOT REPORTED	132.66
MIDWEST	DF	2013	03 – Clinical procedures	0301060088	DIAGNOSTICO E/OU ATENDIMENTO DE URGENCIA EM CLINICA MEDICA	N188	21 A 25	M	NOT REPORTED	267.06
MIDWEST	DF	2013	03 – Clinical procedures	0301060088	DIAGNOSTICO E/OU ATENDIMENTO DE URGENCIA EM CLINICA MEDICA	N189	21 A 25	M	NOT REPORTED	44.22
MIDWEST	DF	2013	03 – Clinical procedures	0301060088	DIAGNOSTICO E/OU ATENDIMENTO DE URGENCIA EM CLINICA MEDICA	N189	31 A 35	F	NOT REPORTED	44.22
MIDWEST	DF	2013	03 – Clinical procedures	0301060088	DIAGNOSTICO E/OU ATENDIMENTO DE URGENCIA EM CLINICA MEDICA	N189	36 A 40	M	NOT REPORTED	957.46
MIDWEST	DF	2013	03 – Clinical procedures	0301060088	DIAGNOSTICO E/OU ATENDIMENTO DE URGENCIA EM CLINICA MEDICA	N189	41 A 45	F	NOT REPORTED	88.44
MIDWEST	DF	2013	03 – Clinical procedures	0301060088	DIAGNOSTICO E/OU ATENDIMENTO DE URGENCIA EM CLINICA MEDICA	N189	46 A 50	F	NOT REPORTED	88.44
MIDWEST	DF	2013	03 – Clinical procedures	0301060088	DIAGNOSTICO E/OU ATENDIMENTO DE URGENCIA EM CLINICA MEDICA	N189	46 A 50	M	NOT REPORTED	1149.92
MIDWEST	DF	2013	03 – Clinical procedures	0301060088	DIAGNOSTICO E/OU ATENDIMENTO DE URGENCIA EM CLINICA MEDICA	N189	51 A 55	F	NOT REPORTED	234.53
MIDWEST	DF	2013	03 – Clinical procedures	0301060088	DIAGNOSTICO E/OU ATENDIMENTO DE URGENCIA EM CLINICA MEDICA	N189	61 A 65	M	NOT REPORTED	104.44
MIDWEST	DF	2013	03 – Clinical procedures	0301060088	DIAGNOSTICO E/OU ATENDIMENTO DE URGENCIA EM CLINICA MEDICA	N189	66 A 70	F	NOT REPORTED	44.22
MIDWEST	DF	2013	03 – Clinical procedures	0301060088	DIAGNOSTICO E/OU ATENDIMENTO DE URGENCIA EM CLINICA MEDICA	N189	71 A 75	M	BLACK	186.85
MIDWEST	DF	2013	03 – Clinical procedures	0305010174	TRATAMENTO DE INTERCORRENCIA EM PACIENTE RENAL CRONICO SOB TRATAMENTO DIALITICO ( POR DIA)	N188	36 A 40	F	NOT REPORTED	121.15
MIDWEST	DF	2013	03 – Clinical procedures	0305010174	TRATAMENTO DE INTERCORRENCIA EM PACIENTE RENAL CRONICO SOB TRATAMENTO DIALITICO ( POR DIA)	N188	41 A 45	F	NOT REPORTED	80.77
MIDWEST	DF	2013	03 – Clinical procedures	0305010174	TRATAMENTO DE INTERCORRENCIA EM PACIENTE RENAL CRONICO SOB TRATAMENTO DIALITICO ( POR DIA)	N189	36 A 40	M	NOT REPORTED	193.39
MIDWEST	DF	2013	03 – Clinical procedures	0305020056	TRATAMENTO DE INSUFICIENCIA RENAL CRONICA	N180	21 A 25	M	BROWN (PARDO)	449.65
MIDWEST	DF	2013	03 – Clinical procedures	0305020056	TRATAMENTO DE INSUFICIENCIA RENAL CRONICA	N180	21 A 25	M	NOT REPORTED	674.47
MIDWEST	DF	2013	03 – Clinical procedures	0305020056	TRATAMENTO DE INSUFICIENCIA RENAL CRONICA	N180	26 A 30	F	NOT REPORTED	674.47
MIDWEST	DF	2013	03 – Clinical procedures	0305020056	TRATAMENTO DE INSUFICIENCIA RENAL CRONICA	N180	31 A 35	F	NOT REPORTED	5459.4
MIDWEST	DF	2013	03 – Clinical procedures	0305020056	TRATAMENTO DE INSUFICIENCIA RENAL CRONICA	N180	36 A 40	F	NOT REPORTED	1499.38
MIDWEST	DF	2013	03 – Clinical procedures	0305020056	TRATAMENTO DE INSUFICIENCIA RENAL CRONICA	N180	36 A 40	M	NOT REPORTED	1986.17
MIDWEST	DF	2013	03 – Clinical procedures	0305020056	TRATAMENTO DE INSUFICIENCIA RENAL CRONICA	N180	41 A 45	F	NOT REPORTED	841.6
MIDWEST	DF	2013	03 – Clinical procedures	0305020056	TRATAMENTO DE INSUFICIENCIA RENAL CRONICA	N180	46 A 50	F	NOT REPORTED	1218
MIDWEST	DF	2013	03 – Clinical procedures	0305020056	TRATAMENTO DE INSUFICIENCIA RENAL CRONICA	N180	51 A 55	M	NOT REPORTED	1304.68
MIDWEST	DF	2013	03 – Clinical procedures	0305020056	TRATAMENTO DE INSUFICIENCIA RENAL CRONICA	N180	56 A 60	F	NOT REPORTED	674.47
MIDWEST	DF	2013	03 – Clinical procedures	0305020056	TRATAMENTO DE INSUFICIENCIA RENAL CRONICA	N180	61 A 65	M	NOT REPORTED	8334.67
MIDWEST	DF	2013	03 – Clinical procedures	0305020056	TRATAMENTO DE INSUFICIENCIA RENAL CRONICA	N180	66 A 70	M	NOT REPORTED	1210
MIDWEST	DF	2013	03 – Clinical procedures	0305020056	TRATAMENTO DE INSUFICIENCIA RENAL CRONICA	N188	21 A 25	M	NOT REPORTED	5114.21
MIDWEST	DF	2013	03 – Clinical procedures	0305020056	TRATAMENTO DE INSUFICIENCIA RENAL CRONICA	N188	36 A 40	M	NOT REPORTED	449.65
MIDWEST	DF	2013	03 – Clinical procedures	0305020056	TRATAMENTO DE INSUFICIENCIA RENAL CRONICA	N188	46 A 50	M	BROWN (PARDO)	882.41
MIDWEST	DF	2013	03 – Clinical procedures	0305020056	TRATAMENTO DE INSUFICIENCIA RENAL CRONICA	N188	61 A 65	M	NOT REPORTED	1390.94
MIDWEST	DF	2013	03 – Clinical procedures	0305020056	TRATAMENTO DE INSUFICIENCIA RENAL CRONICA	N188	66 A 70	M	NOT REPORTED	3290.44
MIDWEST	DF	2013	03 – Clinical procedures	0305020056	TRATAMENTO DE INSUFICIENCIA RENAL CRONICA	N189	18 A 20	F	BROWN (PARDO)	2618.04
MIDWEST	DF	2013	03 – Clinical procedures	0305020056	TRATAMENTO DE INSUFICIENCIA RENAL CRONICA	N189	18 A 20	F	NOT REPORTED	829.02
MIDWEST	DF	2013	03 – Clinical procedures	0305020056	TRATAMENTO DE INSUFICIENCIA RENAL CRONICA	N189	18 A 20	M	NOT REPORTED	1104.12
MIDWEST	DF	2013	03 – Clinical procedures	0305020056	TRATAMENTO DE INSUFICIENCIA RENAL CRONICA	N189	21 A 25	F	WHITE	733.87
MIDWEST	DF	2013	03 – Clinical procedures	0305020056	TRATAMENTO DE INSUFICIENCIA RENAL CRONICA	N189	21 A 25	F	BROWN (PARDO)	674.47
MIDWEST	DF	2013	03 – Clinical procedures	0305020056	TRATAMENTO DE INSUFICIENCIA RENAL CRONICA	N189	21 A 25	F	NOT REPORTED	6233.98
MIDWEST	DF	2013	03 – Clinical procedures	0305020056	TRATAMENTO DE INSUFICIENCIA RENAL CRONICA	N189	21 A 25	M	NOT REPORTED	3066.3
MIDWEST	DF	2013	03 – Clinical procedures	0305020056	TRATAMENTO DE INSUFICIENCIA RENAL CRONICA	N189	26 A 30	F	WHITE	691.25
MIDWEST	DF	2013	03 – Clinical procedures	0305020056	TRATAMENTO DE INSUFICIENCIA RENAL CRONICA	N189	26 A 30	F	NOT REPORTED	2016.6
MIDWEST	DF	2013	03 – Clinical procedures	0305020056	TRATAMENTO DE INSUFICIENCIA RENAL CRONICA	N189	26 A 30	M	NOT REPORTED	6846.19
MIDWEST	DF	2013	03 – Clinical procedures	0305020056	TRATAMENTO DE INSUFICIENCIA RENAL CRONICA	N189	31 A 35	F	NOT REPORTED	1583.63
MIDWEST	DF	2013	03 – Clinical procedures	0305020056	TRATAMENTO DE INSUFICIENCIA RENAL CRONICA	N189	31 A 35	M	NOT REPORTED	3974.95
MIDWEST	DF	2013	03 – Clinical procedures	0305020056	TRATAMENTO DE INSUFICIENCIA RENAL CRONICA	N189	36 A 40	F	NOT REPORTED	5261.19
MIDWEST	DF	2013	03 – Clinical procedures	0305020056	TRATAMENTO DE INSUFICIENCIA RENAL CRONICA	N189	36 A 40	M	BROWN (PARDO)	3897.66
MIDWEST	DF	2013	03 – Clinical procedures	0305020056	TRATAMENTO DE INSUFICIENCIA RENAL CRONICA	N189	36 A 40	M	NOT REPORTED	4317.14
MIDWEST	DF	2013	03 – Clinical procedures	0305020056	TRATAMENTO DE INSUFICIENCIA RENAL CRONICA	N189	41 A 45	F	BROWN (PARDO)	674.47
MIDWEST	DF	2013	03 – Clinical procedures	0305020056	TRATAMENTO DE INSUFICIENCIA RENAL CRONICA	N189	41 A 45	F	NOT REPORTED	2171.64
MIDWEST	DF	2013	03 – Clinical procedures	0305020056	TRATAMENTO DE INSUFICIENCIA RENAL CRONICA	N189	41 A 45	M	NOT REPORTED	10301.4
MIDWEST	DF	2013	03 – Clinical procedures	0305020056	TRATAMENTO DE INSUFICIENCIA RENAL CRONICA	N189	46 A 50	F	NOT REPORTED	2400.86
MIDWEST	DF	2013	03 – Clinical procedures	0305020056	TRATAMENTO DE INSUFICIENCIA RENAL CRONICA	N189	46 A 50	M	NOT REPORTED	7991.65
MIDWEST	DF	2013	03 – Clinical procedures	0305020056	TRATAMENTO DE INSUFICIENCIA RENAL CRONICA	N189	51 A 55	F	BLACK	674.47
MIDWEST	DF	2013	03 – Clinical procedures	0305020056	TRATAMENTO DE INSUFICIENCIA RENAL CRONICA	N189	51 A 55	F	NOT REPORTED	5068.02
MIDWEST	DF	2013	03 – Clinical procedures	0305020056	TRATAMENTO DE INSUFICIENCIA RENAL CRONICA	N189	51 A 55	M	NOT REPORTED	8066.03
MIDWEST	DF	2013	03 – Clinical procedures	0305020056	TRATAMENTO DE INSUFICIENCIA RENAL CRONICA	N189	56 A 60	F	NOT REPORTED	20172.3
MIDWEST	DF	2013	03 – Clinical procedures	0305020056	TRATAMENTO DE INSUFICIENCIA RENAL CRONICA	N189	56 A 60	M	BROWN (PARDO)	674.47
MIDWEST	DF	2013	03 – Clinical procedures	0305020056	TRATAMENTO DE INSUFICIENCIA RENAL CRONICA	N189	56 A 60	M	NOT REPORTED	9910.86
MIDWEST	DF	2013	03 – Clinical procedures	0305020056	TRATAMENTO DE INSUFICIENCIA RENAL CRONICA	N189	61 A 65	F	WHITE	1572.83
MIDWEST	DF	2013	03 – Clinical procedures	0305020056	TRATAMENTO DE INSUFICIENCIA RENAL CRONICA	N189	61 A 65	F	NOT REPORTED	8510.24
MIDWEST	DF	2013	03 – Clinical procedures	0305020056	TRATAMENTO DE INSUFICIENCIA RENAL CRONICA	N189	61 A 65	M	NOT REPORTED	12374.5
MIDWEST	DF	2013	03 – Clinical procedures	0305020056	TRATAMENTO DE INSUFICIENCIA RENAL CRONICA	N189	66 A 70	F	NOT REPORTED	11084.2
MIDWEST	DF	2013	03 – Clinical procedures	0305020056	TRATAMENTO DE INSUFICIENCIA RENAL CRONICA	N189	66 A 70	M	NOT REPORTED	9773.44
MIDWEST	DF	2013	03 – Clinical procedures	0305020056	TRATAMENTO DE INSUFICIENCIA RENAL CRONICA	N189	71 A 75	F	NOT REPORTED	3734.25
MIDWEST	DF	2013	03 – Clinical procedures	0305020056	TRATAMENTO DE INSUFICIENCIA RENAL CRONICA	N189	71 A 75	M	NOT REPORTED	3630.89
MIDWEST	DF	2013	03 – Clinical procedures	0305020056	TRATAMENTO DE INSUFICIENCIA RENAL CRONICA	N189	76 A 80	F	NOT REPORTED	1860.37
MIDWEST	DF	2013	03 – Clinical procedures	0305020056	TRATAMENTO DE INSUFICIENCIA RENAL CRONICA	N189	76 A 80	M	NOT REPORTED	3187.73
MIDWEST	DF	2013	03 – Clinical procedures	0305020056	TRATAMENTO DE INSUFICIENCIA RENAL CRONICA	N189	81 A 85	F	NOT REPORTED	781.87
MIDWEST	DF	2013	03 – Clinical procedures	0305020056	TRATAMENTO DE INSUFICIENCIA RENAL CRONICA	N189	81 A 85	M	NOT REPORTED	3979.09
MIDWEST	DF	2013	03 – Clinical procedures	0305020056	TRATAMENTO DE INSUFICIENCIA RENAL CRONICA	N189	86 A 90	M	NOT REPORTED	5940.58
MIDWEST	DF	2013	03 – Clinical procedures	0305020056	TRATAMENTO DE INSUFICIENCIA RENAL CRONICA	N189	91 A 95	F	NOT REPORTED	6387.71
MIDWEST	DF	2013	03 – Clinical procedures	0305020056	TRATAMENTO DE INSUFICIENCIA RENAL CRONICA	N189	91 A 95	M	NOT REPORTED	1537.1
MIDWEST	DF	2013	04 – Surgical procedures	0407040161	LAPAROTOMIA EXPLORADORA	N180	56 A 60	M	NOT REPORTED	2238.16
MIDWEST	DF	2013	05 – Transplantation	0505020092	TRANSPLANTE DE RIM (ORGAO DE DOADOR FALECIDO)	N180	31 A 35	F	NOT REPORTED	74354.5
MIDWEST	DF	2013	05 – Transplantation	0505020092	TRANSPLANTE DE RIM (ORGAO DE DOADOR FALECIDO)	N180	36 A 40	F	NOT REPORTED	112042
MIDWEST	DF	2013	05 – Transplantation	0505020092	TRANSPLANTE DE RIM (ORGAO DE DOADOR FALECIDO)	N180	36 A 40	M	NOT REPORTED	37763.3
MIDWEST	DF	2013	05 – Transplantation	0505020092	TRANSPLANTE DE RIM (ORGAO DE DOADOR FALECIDO)	N180	41 A 45	F	NOT REPORTED	35909.5
MIDWEST	DF	2013	05 – Transplantation	0505020092	TRANSPLANTE DE RIM (ORGAO DE DOADOR FALECIDO)	N180	41 A 45	M	NOT REPORTED	73057.2
MIDWEST	DF	2013	05 – Transplantation	0505020092	TRANSPLANTE DE RIM (ORGAO DE DOADOR FALECIDO)	N180	46 A 50	F	BROWN (PARDO)	36471.5
MIDWEST	DF	2013	05 – Transplantation	0505020092	TRANSPLANTE DE RIM (ORGAO DE DOADOR FALECIDO)	N180	46 A 50	F	NOT REPORTED	36120.5
MIDWEST	DF	2013	05 – Transplantation	0505020092	TRANSPLANTE DE RIM (ORGAO DE DOADOR FALECIDO)	N180	46 A 50	M	NOT REPORTED	37522.5
MIDWEST	DF	2013	05 – Transplantation	0505020092	TRANSPLANTE DE RIM (ORGAO DE DOADOR FALECIDO)	N180	56 A 60	M	NOT REPORTED	73688.5
MIDWEST	DF	2013	05 – Transplantation	0505020092	TRANSPLANTE DE RIM (ORGAO DE DOADOR FALECIDO)	N188	26 A 30	M	NOT REPORTED	36144.2
MIDWEST	DF	2013	05 – Transplantation	0505020092	TRANSPLANTE DE RIM (ORGAO DE DOADOR FALECIDO)	N188	51 A 55	F	NOT REPORTED	36819.2
MIDWEST	DF	2013	05 – Transplantation	0505020092	TRANSPLANTE DE RIM (ORGAO DE DOADOR FALECIDO)	N188	51 A 55	M	NOT REPORTED	36295.5
MIDWEST	DF	2013	05 – Transplantation	0505020092	TRANSPLANTE DE RIM (ORGAO DE DOADOR FALECIDO)	N189	21 A 25	F	NOT REPORTED	73809.6
MIDWEST	DF	2013	05 – Transplantation	0505020092	TRANSPLANTE DE RIM (ORGAO DE DOADOR FALECIDO)	N189	21 A 25	M	NOT REPORTED	36837.8
MIDWEST	DF	2013	05 – Transplantation	0505020092	TRANSPLANTE DE RIM (ORGAO DE DOADOR FALECIDO)	N189	26 A 30	F	BLACK	36935.4
MIDWEST	DF	2013	05 – Transplantation	0505020092	TRANSPLANTE DE RIM (ORGAO DE DOADOR FALECIDO)	N189	26 A 30	F	NOT REPORTED	71914.1
MIDWEST	DF	2013	05 – Transplantation	0505020092	TRANSPLANTE DE RIM (ORGAO DE DOADOR FALECIDO)	N189	26 A 30	M	NOT REPORTED	36224.2
MIDWEST	DF	2013	05 – Transplantation	0505020092	TRANSPLANTE DE RIM (ORGAO DE DOADOR FALECIDO)	N189	31 A 35	F	NOT REPORTED	37579.5
MIDWEST	DF	2013	05 – Transplantation	0505020092	TRANSPLANTE DE RIM (ORGAO DE DOADOR FALECIDO)	N189	31 A 35	M	NOT REPORTED	73893.2
MIDWEST	DF	2013	05 – Transplantation	0505020092	TRANSPLANTE DE RIM (ORGAO DE DOADOR FALECIDO)	N189	36 A 40	F	BLACK	36643.6
MIDWEST	DF	2013	05 – Transplantation	0505020092	TRANSPLANTE DE RIM (ORGAO DE DOADOR FALECIDO)	N189	36 A 40	F	NOT REPORTED	36351.2
MIDWEST	DF	2013	05 – Transplantation	0505020092	TRANSPLANTE DE RIM (ORGAO DE DOADOR FALECIDO)	N189	36 A 40	M	NOT REPORTED	183005
MIDWEST	DF	2013	05 – Transplantation	0505020092	TRANSPLANTE DE RIM (ORGAO DE DOADOR FALECIDO)	N189	41 A 45	F	NOT REPORTED	109951
MIDWEST	DF	2013	05 – Transplantation	0505020092	TRANSPLANTE DE RIM (ORGAO DE DOADOR FALECIDO)	N189	41 A 45	M	NOT REPORTED	37049.7
MIDWEST	DF	2013	05 – Transplantation	0505020092	TRANSPLANTE DE RIM (ORGAO DE DOADOR FALECIDO)	N189	46 A 50	F	NOT REPORTED	36948.6
MIDWEST	DF	2013	05 – Transplantation	0505020092	TRANSPLANTE DE RIM (ORGAO DE DOADOR FALECIDO)	N189	46 A 50	M	NOT REPORTED	108919
MIDWEST	DF	2013	05 – Transplantation	0505020092	TRANSPLANTE DE RIM (ORGAO DE DOADOR FALECIDO)	N189	51 A 55	F	NOT REPORTED	35988.2
MIDWEST	DF	2013	05 – Transplantation	0505020092	TRANSPLANTE DE RIM (ORGAO DE DOADOR FALECIDO)	N189	51 A 55	M	NOT REPORTED	148008
MIDWEST	DF	2013	05 – Transplantation	0505020092	TRANSPLANTE DE RIM (ORGAO DE DOADOR FALECIDO)	N189	56 A 60	F	NOT REPORTED	36470.4
MIDWEST	DF	2013	05 – Transplantation	0505020092	TRANSPLANTE DE RIM (ORGAO DE DOADOR FALECIDO)	N189	56 A 60	M	NOT REPORTED	72945.5
MIDWEST	DF	2013	05 – Transplantation	0505020092	TRANSPLANTE DE RIM (ORGAO DE DOADOR FALECIDO)	N189	61 A 65	M	WHITE	36777.4
MIDWEST	DF	2013	05 – Transplantation	0505020092	TRANSPLANTE DE RIM (ORGAO DE DOADOR FALECIDO)	N189	61 A 65	M	NOT REPORTED	41962.5
MIDWEST	DF	2013	05 – Transplantation	0505020106	TRANSPLANTE DE RIM (ORGAO DE DOADOR VIVO)	N180	36 A 40	F	NOT REPORTED	41241
MIDWEST	DF	2013	05 – Transplantation	0505020106	TRANSPLANTE DE RIM (ORGAO DE DOADOR VIVO)	N189	26 A 30	M	NOT REPORTED	27610.5
MIDWEST	DF	2013	05 – Transplantation	0505020106	TRANSPLANTE DE RIM (ORGAO DE DOADOR VIVO)	N189	36 A 40	M	WHITE	28416.6
MIDWEST	DF	2013	05 – Transplantation	0505020106	TRANSPLANTE DE RIM (ORGAO DE DOADOR VIVO)	N189	46 A 50	F	NOT REPORTED	28118.4
MIDWEST	DF	2013	05 – Transplantation	0505020106	TRANSPLANTE DE RIM (ORGAO DE DOADOR VIVO)	N189	46 A 50	M	NOT REPORTED	27828.2
MIDWEST	DF	2013	05 – Transplantation	0506020045	TRATAMENTO DE INTERCORRÊNCIA PÓS-TRANSPLANTE DE ÓRGÃOS / CÉLULAS-TRONCO HEMATOPOÉTICAS	N188	46 A 50	M	NOT REPORTED	430.41
MIDWEST	DF	2013	05 – Transplantation	0506020045	TRATAMENTO DE INTERCORRÊNCIA PÓS-TRANSPLANTE DE ÓRGÃOS / CÉLULAS-TRONCO HEMATOPOÉTICAS	N188	26 A 30	M	NOT REPORTED	929.78
MIDWEST	DF	2013	05 – Transplantation	0506020045	TRATAMENTO DE INTERCORRÊNCIA PÓS-TRANSPLANTE DE ÓRGÃOS / CÉLULAS-TRONCO HEMATOPOÉTICAS	N188	46 A 50	F	NOT REPORTED	224.51
MIDWEST	DF	2013	05 – Transplantation	0506020045	TRATAMENTO DE INTERCORRÊNCIA PÓS-TRANSPLANTE DE ÓRGÃOS / CÉLULAS-TRONCO HEMATOPOÉTICAS	N188	26 A 30	F	NOT REPORTED	489.57
MIDWEST	DF	2013	05 – Transplantation	0506020045	TRATAMENTO DE INTERCORRÊNCIA PÓS-TRANSPLANTE DE ÓRGÃOS / CÉLULAS-TRONCO HEMATOPOÉTICAS	N188	51 A 55	M	BROWN (PARDO)	203.46
MIDWEST	DF	2013	05 – Transplantation	0506020045	TRATAMENTO DE INTERCORRÊNCIA PÓS-TRANSPLANTE DE ÓRGÃOS / CÉLULAS-TRONCO HEMATOPOÉTICAS	N188	51 A 55	F	NOT REPORTED	576.87
MIDWEST	DF	2013	05 – Transplantation	0506020045	TRATAMENTO DE INTERCORRÊNCIA PÓS-TRANSPLANTE DE ÓRGÃOS / CÉLULAS-TRONCO HEMATOPOÉTICAS	N188	18 A 20	M	NOT REPORTED	135
MIDWEST	DF	2013	05 – Transplantation	0506020045	TRATAMENTO DE INTERCORRÊNCIA PÓS-TRANSPLANTE DE ÓRGÃOS / CÉLULAS-TRONCO HEMATOPOÉTICAS	N188	36 A 40	F	NOT REPORTED	649.64
MIDWEST	DF	2013	05 – Transplantation	0506020045	TRATAMENTO DE INTERCORRÊNCIA PÓS-TRANSPLANTE DE ÓRGÃOS / CÉLULAS-TRONCO HEMATOPOÉTICAS	N188	36 A 40	M	NOT REPORTED	135
MIDWEST	DF	2013	05 – Transplantation	0506020045	TRATAMENTO DE INTERCORRÊNCIA PÓS-TRANSPLANTE DE ÓRGÃOS / CÉLULAS-TRONCO HEMATOPOÉTICAS	N188	66 A 70	M	NOT REPORTED	188.99
MIDWEST	DF	2013	05 – Transplantation	0506020045	TRATAMENTO DE INTERCORRÊNCIA PÓS-TRANSPLANTE DE ÓRGÃOS / CÉLULAS-TRONCO HEMATOPOÉTICAS	N188	31 A 35	M	NOT REPORTED	883.65
MIDWEST	DF	2013	05 – Transplantation	0506020045	TRATAMENTO DE INTERCORRÊNCIA PÓS-TRANSPLANTE DE ÓRGÃOS / CÉLULAS-TRONCO HEMATOPOÉTICAS	N188	31 A 35	F	NOT REPORTED	181.19
MIDWEST	DF	2013	05 – Transplantation	0506020045	TRATAMENTO DE INTERCORRÊNCIA PÓS-TRANSPLANTE DE ÓRGÃOS / CÉLULAS-TRONCO HEMATOPOÉTICAS	N188	46 A 50	F	BROWN (PARDO)	159.2
MIDWEST	DF	2013	05 – Transplantation	0506020045	TRATAMENTO DE INTERCORRÊNCIA PÓS-TRANSPLANTE DE ÓRGÃOS / CÉLULAS-TRONCO HEMATOPOÉTICAS	N188	21 A 25	F	NOT REPORTED	181.19
MIDWEST	DF	2014	03 – Clinical procedures	0301060070	DIAGNOSTICO E/OU ATENDIMENTO DE URGENCIA EM CLINICA CIRURGICA	N189	56 A 60	F	BROWN (PARDO)	40.38
MIDWEST	DF	2014	03 – Clinical procedures	0301060070	DIAGNOSTICO E/OU ATENDIMENTO DE URGENCIA EM CLINICA CIRURGICA	N189	61 A 65	M	NOT REPORTED	48.38
MIDWEST	DF	2014	03 – Clinical procedures	0301060070	DIAGNOSTICO E/OU ATENDIMENTO DE URGENCIA EM CLINICA CIRURGICA	N189	66 A 70	M	NOT REPORTED	44.38
MIDWEST	DF	2014	03 – Clinical procedures	0301060088	DIAGNOSTICO E/OU ATENDIMENTO DE URGENCIA EM CLINICA MEDICA	N180	36 A 40	F	NOT REPORTED	44.22
MIDWEST	DF	2014	03 – Clinical procedures	0301060088	DIAGNOSTICO E/OU ATENDIMENTO DE URGENCIA EM CLINICA MEDICA	N180	46 A 50	F	NOT REPORTED	44.22
MIDWEST	DF	2014	03 – Clinical procedures	0301060088	DIAGNOSTICO E/OU ATENDIMENTO DE URGENCIA EM CLINICA MEDICA	N180	46 A 50	M	NOT REPORTED	44.22
MIDWEST	DF	2014	03 – Clinical procedures	0301060088	DIAGNOSTICO E/OU ATENDIMENTO DE URGENCIA EM CLINICA MEDICA	N180	51 A 55	F	BROWN (PARDO)	44.22
MIDWEST	DF	2014	03 – Clinical procedures	0301060088	DIAGNOSTICO E/OU ATENDIMENTO DE URGENCIA EM CLINICA MEDICA	N180	61 A 65	M	NOT REPORTED	160.88
MIDWEST	DF	2014	03 – Clinical procedures	0301060088	DIAGNOSTICO E/OU ATENDIMENTO DE URGENCIA EM CLINICA MEDICA	N180	66 A 70	F	NOT REPORTED	52.22
MIDWEST	DF	2014	03 – Clinical procedures	0301060088	DIAGNOSTICO E/OU ATENDIMENTO DE URGENCIA EM CLINICA MEDICA	N189	26 A 30	M	BROWN (PARDO)	44.22
MIDWEST	DF	2014	03 – Clinical procedures	0301060088	DIAGNOSTICO E/OU ATENDIMENTO DE URGENCIA EM CLINICA MEDICA	N189	31 A 35	F	NOT REPORTED	44.22
MIDWEST	DF	2014	03 – Clinical procedures	0301060088	DIAGNOSTICO E/OU ATENDIMENTO DE URGENCIA EM CLINICA MEDICA	N189	31 A 35	M	NOT REPORTED	44.22
MIDWEST	DF	2014	03 – Clinical procedures	0301060088	DIAGNOSTICO E/OU ATENDIMENTO DE URGENCIA EM CLINICA MEDICA	N189	46 A 50	M	NOT REPORTED	44.22
MIDWEST	DF	2014	03 – Clinical procedures	0301060088	DIAGNOSTICO E/OU ATENDIMENTO DE URGENCIA EM CLINICA MEDICA	N189	51 A 55	M	NOT REPORTED	44.22
MIDWEST	DF	2014	03 – Clinical procedures	0301060088	DIAGNOSTICO E/OU ATENDIMENTO DE URGENCIA EM CLINICA MEDICA	N189	76 A 80	M	NOT REPORTED	48.22
MIDWEST	DF	2014	03 – Clinical procedures	0305010174	TRATAMENTO DE INTERCORRENCIA EM PACIENTE RENAL CRONICO SOB TRATAMENTO DIALITICO ( POR DIA)	N180	36 A 40	F	WHITE	80.77
MIDWEST	DF	2014	03 – Clinical procedures	0305010174	TRATAMENTO DE INTERCORRENCIA EM PACIENTE RENAL CRONICO SOB TRATAMENTO DIALITICO ( POR DIA)	N180	46 A 50	F	NOT REPORTED	121.15
MIDWEST	DF	2014	03 – Clinical procedures	0305010174	TRATAMENTO DE INTERCORRENCIA EM PACIENTE RENAL CRONICO SOB TRATAMENTO DIALITICO ( POR DIA)	N180	56 A 60	F	NOT REPORTED	1375.4
MIDWEST	DF	2014	03 – Clinical procedures	0305010174	TRATAMENTO DE INTERCORRENCIA EM PACIENTE RENAL CRONICO SOB TRATAMENTO DIALITICO ( POR DIA)	N180	56 A 60	M	NOT REPORTED	177.77
MIDWEST	DF	2014	03 – Clinical procedures	0305010174	TRATAMENTO DE INTERCORRENCIA EM PACIENTE RENAL CRONICO SOB TRATAMENTO DIALITICO ( POR DIA)	N180	61 A 65	F	BROWN (PARDO)	206.94
MIDWEST	DF	2014	03 – Clinical procedures	0305010174	TRATAMENTO DE INTERCORRENCIA EM PACIENTE RENAL CRONICO SOB TRATAMENTO DIALITICO ( POR DIA)	N180	61 A 65	F	NOT REPORTED	535.25
MIDWEST	DF	2014	03 – Clinical procedures	0305010174	TRATAMENTO DE INTERCORRENCIA EM PACIENTE RENAL CRONICO SOB TRATAMENTO DIALITICO ( POR DIA)	N180	71 A 75	M	NOT REPORTED	643.25
MIDWEST	DF	2014	03 – Clinical procedures	0305010174	TRATAMENTO DE INTERCORRENCIA EM PACIENTE RENAL CRONICO SOB TRATAMENTO DIALITICO ( POR DIA)	N189	21 A 25	F	NOT REPORTED	219.4
MIDWEST	DF	2014	03 – Clinical procedures	0305010174	TRATAMENTO DE INTERCORRENCIA EM PACIENTE RENAL CRONICO SOB TRATAMENTO DIALITICO ( POR DIA)	N189	46 A 50	M	NOT REPORTED	622.54
MIDWEST	DF	2014	03 – Clinical procedures	0305010174	TRATAMENTO DE INTERCORRENCIA EM PACIENTE RENAL CRONICO SOB TRATAMENTO DIALITICO ( POR DIA)	N189	56 A 60	F	NOT REPORTED	121.15
MIDWEST	DF	2014	03 – Clinical procedures	0305010174	TRATAMENTO DE INTERCORRENCIA EM PACIENTE RENAL CRONICO SOB TRATAMENTO DIALITICO ( POR DIA)	N189	66 A 70	M	NOT REPORTED	88.77
MIDWEST	DF	2014	03 – Clinical procedures	0305020056	TRATAMENTO DE INSUFICIENCIA RENAL CRONICA	N180	21 A 25	M	NOT REPORTED	2790.05
MIDWEST	DF	2014	03 – Clinical procedures	0305020056	TRATAMENTO DE INSUFICIENCIA RENAL CRONICA	N180	26 A 30	F	NOT REPORTED	2071.49
MIDWEST	DF	2014	03 – Clinical procedures	0305020056	TRATAMENTO DE INSUFICIENCIA RENAL CRONICA	N180	31 A 35	F	NOT REPORTED	1763.9
MIDWEST	DF	2014	03 – Clinical procedures	0305020056	TRATAMENTO DE INSUFICIENCIA RENAL CRONICA	N180	31 A 35	M	NOT REPORTED	625.21
MIDWEST	DF	2014	03 – Clinical procedures	0305020056	TRATAMENTO DE INSUFICIENCIA RENAL CRONICA	N180	36 A 40	F	BROWN (PARDO)	841.6
MIDWEST	DF	2014	03 – Clinical procedures	0305020056	TRATAMENTO DE INSUFICIENCIA RENAL CRONICA	N180	36 A 40	F	NOT REPORTED	820.63
MIDWEST	DF	2014	03 – Clinical procedures	0305020056	TRATAMENTO DE INSUFICIENCIA RENAL CRONICA	N180	36 A 40	M	BROWN (PARDO)	1010.72
MIDWEST	DF	2014	03 – Clinical procedures	0305020056	TRATAMENTO DE INSUFICIENCIA RENAL CRONICA	N180	36 A 40	M	NOT REPORTED	1770.35
MIDWEST	DF	2014	03 – Clinical procedures	0305020056	TRATAMENTO DE INSUFICIENCIA RENAL CRONICA	N180	41 A 45	F	NOT REPORTED	674.47
MIDWEST	DF	2014	03 – Clinical procedures	0305020056	TRATAMENTO DE INSUFICIENCIA RENAL CRONICA	N180	41 A 45	M	NOT REPORTED	674.47
MIDWEST	DF	2014	03 – Clinical procedures	0305020056	TRATAMENTO DE INSUFICIENCIA RENAL CRONICA	N180	46 A 50	F	NOT REPORTED	2196.69
MIDWEST	DF	2014	03 – Clinical procedures	0305020056	TRATAMENTO DE INSUFICIENCIA RENAL CRONICA	N180	46 A 50	M	NOT REPORTED	6453.49
MIDWEST	DF	2014	03 – Clinical procedures	0305020056	TRATAMENTO DE INSUFICIENCIA RENAL CRONICA	N180	51 A 55	F	BROWN (PARDO)	449.65
MIDWEST	DF	2014	03 – Clinical procedures	0305020056	TRATAMENTO DE INSUFICIENCIA RENAL CRONICA	N180	51 A 55	F	NOT REPORTED	5939.18
MIDWEST	DF	2014	03 – Clinical procedures	0305020056	TRATAMENTO DE INSUFICIENCIA RENAL CRONICA	N180	51 A 55	M	NOT REPORTED	449.65
MIDWEST	DF	2014	03 – Clinical procedures	0305020056	TRATAMENTO DE INSUFICIENCIA RENAL CRONICA	N180	56 A 60	F	BROWN (PARDO)	674.47
MIDWEST	DF	2014	03 – Clinical procedures	0305020056	TRATAMENTO DE INSUFICIENCIA RENAL CRONICA	N180	56 A 60	F	NOT REPORTED	3586.67
MIDWEST	DF	2014	03 – Clinical procedures	0305020056	TRATAMENTO DE INSUFICIENCIA RENAL CRONICA	N180	56 A 60	M	BROWN (PARDO)	692.47
MIDWEST	DF	2014	03 – Clinical procedures	0305020056	TRATAMENTO DE INSUFICIENCIA RENAL CRONICA	N180	56 A 60	M	NOT REPORTED	4256.69
MIDWEST	DF	2014	03 – Clinical procedures	0305020056	TRATAMENTO DE INSUFICIENCIA RENAL CRONICA	N180	61 A 65	F	NOT REPORTED	1444.94
MIDWEST	DF	2014	03 – Clinical procedures	0305020056	TRATAMENTO DE INSUFICIENCIA RENAL CRONICA	N180	61 A 65	M	NOT REPORTED	7205.91
MIDWEST	DF	2014	03 – Clinical procedures	0305020056	TRATAMENTO DE INSUFICIENCIA RENAL CRONICA	N180	66 A 70	F	NOT REPORTED	2090.51
MIDWEST	DF	2014	03 – Clinical procedures	0305020056	TRATAMENTO DE INSUFICIENCIA RENAL CRONICA	N180	66 A 70	M	NOT REPORTED	501.77
MIDWEST	DF	2014	03 – Clinical procedures	0305020056	TRATAMENTO DE INSUFICIENCIA RENAL CRONICA	N180	71 A 75	F	NOT REPORTED	5977.46
MIDWEST	DF	2014	03 – Clinical procedures	0305020056	TRATAMENTO DE INSUFICIENCIA RENAL CRONICA	N180	71 A 75	M	NOT REPORTED	4898.79
MIDWEST	DF	2014	03 – Clinical procedures	0305020056	TRATAMENTO DE INSUFICIENCIA RENAL CRONICA	N180	76 A 80	F	NOT REPORTED	692.47
MIDWEST	DF	2014	03 – Clinical procedures	0305020056	TRATAMENTO DE INSUFICIENCIA RENAL CRONICA	N180	76 A 80	M	NOT REPORTED	936
MIDWEST	DF	2014	03 – Clinical procedures	0305020056	TRATAMENTO DE INSUFICIENCIA RENAL CRONICA	N180	81 A 85	F	NOT REPORTED	680.47
MIDWEST	DF	2014	03 – Clinical procedures	0305020056	TRATAMENTO DE INSUFICIENCIA RENAL CRONICA	N180	81 A 85	M	NOT REPORTED	674.47
MIDWEST	DF	2014	03 – Clinical procedures	0305020056	TRATAMENTO DE INSUFICIENCIA RENAL CRONICA	N188	21 A 25	M	BROWN (PARDO)	674.47
MIDWEST	DF	2014	03 – Clinical procedures	0305020056	TRATAMENTO DE INSUFICIENCIA RENAL CRONICA	N188	26 A 30	M	NOT REPORTED	743.75
MIDWEST	DF	2014	03 – Clinical procedures	0305020056	TRATAMENTO DE INSUFICIENCIA RENAL CRONICA	N188	36 A 40	M	NOT REPORTED	449.65
MIDWEST	DF	2014	03 – Clinical procedures	0305020056	TRATAMENTO DE INSUFICIENCIA RENAL CRONICA	N188	41 A 45	M	NOT REPORTED	449.65
MIDWEST	DF	2014	03 – Clinical procedures	0305020056	TRATAMENTO DE INSUFICIENCIA RENAL CRONICA	N188	46 A 50	F	NOT REPORTED	674.47
MIDWEST	DF	2014	03 – Clinical procedures	0305020056	TRATAMENTO DE INSUFICIENCIA RENAL CRONICA	N188	46 A 50	M	NOT REPORTED	959.48
MIDWEST	DF	2014	03 – Clinical procedures	0305020056	TRATAMENTO DE INSUFICIENCIA RENAL CRONICA	N188	61 A 65	M	NOT REPORTED	5761.93
MIDWEST	DF	2014	03 – Clinical procedures	0305020056	TRATAMENTO DE INSUFICIENCIA RENAL CRONICA	N189	21 A 25	F	NOT REPORTED	1348.94
MIDWEST	DF	2014	03 – Clinical procedures	0305020056	TRATAMENTO DE INSUFICIENCIA RENAL CRONICA	N189	21 A 25	M	BROWN (PARDO)	3214.23
MIDWEST	DF	2014	03 – Clinical procedures	0305020056	TRATAMENTO DE INSUFICIENCIA RENAL CRONICA	N189	21 A 25	M	NOT REPORTED	1109.81
MIDWEST	DF	2014	03 – Clinical procedures	0305020056	TRATAMENTO DE INSUFICIENCIA RENAL CRONICA	N189	26 A 30	F	NOT REPORTED	3867.46
MIDWEST	DF	2014	03 – Clinical procedures	0305020056	TRATAMENTO DE INSUFICIENCIA RENAL CRONICA	N189	26 A 30	M	NOT REPORTED	7657.22
MIDWEST	DF	2014	03 – Clinical procedures	0305020056	TRATAMENTO DE INSUFICIENCIA RENAL CRONICA	N189	31 A 35	F	NOT REPORTED	2524.8
MIDWEST	DF	2014	03 – Clinical procedures	0305020056	TRATAMENTO DE INSUFICIENCIA RENAL CRONICA	N189	31 A 35	M	NOT REPORTED	7325.41
MIDWEST	DF	2014	03 – Clinical procedures	0305020056	TRATAMENTO DE INSUFICIENCIA RENAL CRONICA	N189	36 A 40	F	NOT REPORTED	2879.16
MIDWEST	DF	2014	03 – Clinical procedures	0305020056	TRATAMENTO DE INSUFICIENCIA RENAL CRONICA	N189	36 A 40	M	NOT REPORTED	6200.14
MIDWEST	DF	2014	03 – Clinical procedures	0305020056	TRATAMENTO DE INSUFICIENCIA RENAL CRONICA	N189	41 A 45	F	NOT REPORTED	3560.71
MIDWEST	DF	2014	03 – Clinical procedures	0305020056	TRATAMENTO DE INSUFICIENCIA RENAL CRONICA	N189	46 A 50	F	NOT REPORTED	2853
MIDWEST	DF	2014	03 – Clinical procedures	0305020056	TRATAMENTO DE INSUFICIENCIA RENAL CRONICA	N189	46 A 50	M	NOT REPORTED	747.07
MIDWEST	DF	2014	03 – Clinical procedures	0305020056	TRATAMENTO DE INSUFICIENCIA RENAL CRONICA	N189	51 A 55	F	BROWN (PARDO)	1072.58
MIDWEST	DF	2014	03 – Clinical procedures	0305020056	TRATAMENTO DE INSUFICIENCIA RENAL CRONICA	N189	51 A 55	F	NOT REPORTED	1446.9
MIDWEST	DF	2014	03 – Clinical procedures	0305020056	TRATAMENTO DE INSUFICIENCIA RENAL CRONICA	N189	51 A 55	M	NOT REPORTED	1521.22
MIDWEST	DF	2014	03 – Clinical procedures	0305020056	TRATAMENTO DE INSUFICIENCIA RENAL CRONICA	N189	56 A 60	F	BROWN (PARDO)	674.47
MIDWEST	DF	2014	03 – Clinical procedures	0305020056	TRATAMENTO DE INSUFICIENCIA RENAL CRONICA	N189	56 A 60	F	NOT REPORTED	2384.49
MIDWEST	DF	2014	03 – Clinical procedures	0305020056	TRATAMENTO DE INSUFICIENCIA RENAL CRONICA	N189	56 A 60	M	NOT REPORTED	10186.9
MIDWEST	DF	2014	03 – Clinical procedures	0305020056	TRATAMENTO DE INSUFICIENCIA RENAL CRONICA	N189	61 A 65	F	BROWN (PARDO)	4756.39
MIDWEST	DF	2014	03 – Clinical procedures	0305020056	TRATAMENTO DE INSUFICIENCIA RENAL CRONICA	N189	61 A 65	F	NOT REPORTED	6231
MIDWEST	DF	2014	03 – Clinical procedures	0305020056	TRATAMENTO DE INSUFICIENCIA RENAL CRONICA	N189	61 A 65	M	NOT REPORTED	11792.1
MIDWEST	DF	2014	03 – Clinical procedures	0305020056	TRATAMENTO DE INSUFICIENCIA RENAL CRONICA	N189	66 A 70	F	NOT REPORTED	12982.6
MIDWEST	DF	2014	03 – Clinical procedures	0305020056	TRATAMENTO DE INSUFICIENCIA RENAL CRONICA	N189	66 A 70	M	NOT REPORTED	15562.9
MIDWEST	DF	2014	03 – Clinical procedures	0305020056	TRATAMENTO DE INSUFICIENCIA RENAL CRONICA	N189	71 A 75	F	NOT REPORTED	995.93
MIDWEST	DF	2014	03 – Clinical procedures	0305020056	TRATAMENTO DE INSUFICIENCIA RENAL CRONICA	N189	71 A 75	M	NOT REPORTED	8562.9
MIDWEST	DF	2014	03 – Clinical procedures	0305020056	TRATAMENTO DE INSUFICIENCIA RENAL CRONICA	N189	76 A 80	F	NOT REPORTED	2259.21
MIDWEST	DF	2014	03 – Clinical procedures	0305020056	TRATAMENTO DE INSUFICIENCIA RENAL CRONICA	N189	81 A 85	F	NOT REPORTED	497.59
MIDWEST	DF	2014	03 – Clinical procedures	0305020056	TRATAMENTO DE INSUFICIENCIA RENAL CRONICA	N189	81 A 85	M	NOT REPORTED	2966.83
MIDWEST	DF	2014	03 – Clinical procedures	0305020056	TRATAMENTO DE INSUFICIENCIA RENAL CRONICA	N189	86 A 90	M	NOT REPORTED	14054.2
MIDWEST	DF	2014	03 – Clinical procedures	0305020056	TRATAMENTO DE INSUFICIENCIA RENAL CRONICA	N189	91 A 95	F	NOT REPORTED	812.68
MIDWEST	DF	2014	05 – Transplantation	0505020092	TRANSPLANTE DE RIM (ORGAO DE DOADOR FALECIDO)	N180	36 A 40	M	NOT REPORTED	38845.2
MIDWEST	DF	2014	05 – Transplantation	0505020092	TRANSPLANTE DE RIM (ORGAO DE DOADOR FALECIDO)	N180	41 A 45	F	NOT REPORTED	37611.3
MIDWEST	DF	2014	05 – Transplantation	0505020092	TRANSPLANTE DE RIM (ORGAO DE DOADOR FALECIDO)	N180	46 A 50	F	NOT REPORTED	37176.4
MIDWEST	DF	2014	05 – Transplantation	0505020092	TRANSPLANTE DE RIM (ORGAO DE DOADOR FALECIDO)	N180	46 A 50	M	NOT REPORTED	81333.6
MIDWEST	DF	2014	05 – Transplantation	0505020092	TRANSPLANTE DE RIM (ORGAO DE DOADOR FALECIDO)	N180	51 A 55	M	BLACK	36144.3
MIDWEST	DF	2014	05 – Transplantation	0505020092	TRANSPLANTE DE RIM (ORGAO DE DOADOR FALECIDO)	N180	56 A 60	F	BROWN (PARDO)	36954.1
MIDWEST	DF	2014	05 – Transplantation	0505020092	TRANSPLANTE DE RIM (ORGAO DE DOADOR FALECIDO)	N188	26 A 30	M	NOT REPORTED	36181.1
MIDWEST	DF	2014	05 – Transplantation	0505020092	TRANSPLANTE DE RIM (ORGAO DE DOADOR FALECIDO)	N188	36 A 40	F	NOT REPORTED	35993.5
MIDWEST	DF	2014	05 – Transplantation	0505020092	TRANSPLANTE DE RIM (ORGAO DE DOADOR FALECIDO)	N188	36 A 40	M	NOT REPORTED	36699.7
MIDWEST	DF	2014	05 – Transplantation	0505020092	TRANSPLANTE DE RIM (ORGAO DE DOADOR FALECIDO)	N188	51 A 55	F	NOT REPORTED	72780.6
MIDWEST	DF	2014	05 – Transplantation	0505020092	TRANSPLANTE DE RIM (ORGAO DE DOADOR FALECIDO)	N189	21 A 25	M	NOT REPORTED	72580.1
MIDWEST	DF	2014	05 – Transplantation	0505020092	TRANSPLANTE DE RIM (ORGAO DE DOADOR FALECIDO)	N189	26 A 30	M	NOT REPORTED	37914.1
MIDWEST	DF	2014	05 – Transplantation	0505020092	TRANSPLANTE DE RIM (ORGAO DE DOADOR FALECIDO)	N189	31 A 35	F	NOT REPORTED	36048.1
MIDWEST	DF	2014	05 – Transplantation	0505020092	TRANSPLANTE DE RIM (ORGAO DE DOADOR FALECIDO)	N189	31 A 35	M	NOT REPORTED	37328.3
MIDWEST	DF	2014	05 – Transplantation	0505020092	TRANSPLANTE DE RIM (ORGAO DE DOADOR FALECIDO)	N189	36 A 40	F	NOT REPORTED	36236.7
MIDWEST	DF	2014	05 – Transplantation	0505020092	TRANSPLANTE DE RIM (ORGAO DE DOADOR FALECIDO)	N189	36 A 40	M	NOT REPORTED	116170
MIDWEST	DF	2014	05 – Transplantation	0505020092	TRANSPLANTE DE RIM (ORGAO DE DOADOR FALECIDO)	N189	41 A 45	M	BROWN (PARDO)	36048.1
MIDWEST	DF	2014	05 – Transplantation	0505020092	TRANSPLANTE DE RIM (ORGAO DE DOADOR FALECIDO)	N189	46 A 50	F	NOT REPORTED	36528.8
MIDWEST	DF	2014	05 – Transplantation	0505020092	TRANSPLANTE DE RIM (ORGAO DE DOADOR FALECIDO)	N189	46 A 50	M	NOT REPORTED	36346.5
MIDWEST	DF	2014	05 – Transplantation	0505020092	TRANSPLANTE DE RIM (ORGAO DE DOADOR FALECIDO)	N189	51 A 55	M	BROWN (PARDO)	36169.7
MIDWEST	DF	2014	05 – Transplantation	0505020092	TRANSPLANTE DE RIM (ORGAO DE DOADOR FALECIDO)	N189	51 A 55	M	NOT REPORTED	110095
MIDWEST	DF	2014	05 – Transplantation	0505020092	TRANSPLANTE DE RIM (ORGAO DE DOADOR FALECIDO)	N189	56 A 60	M	NOT REPORTED	73781.4
MIDWEST	DF	2014	05 – Transplantation	0505020092	TRANSPLANTE DE RIM (ORGAO DE DOADOR FALECIDO)	N189	61 A 65	M	NOT REPORTED	38293.8
MIDWEST	DF	2014	05 – Transplantation	0505020106	TRANSPLANTE DE RIM (ORGAO DE DOADOR VIVO)	N189	26 A 30	M	NOT REPORTED	27610.5
MIDWEST	DF	2014	05 – Transplantation	0505020106	TRANSPLANTE DE RIM (ORGAO DE DOADOR VIVO)	N189	31 A 35	F	NOT REPORTED	29504.6
MIDWEST	DF	2014	05 – Transplantation	0505020106	TRANSPLANTE DE RIM (ORGAO DE DOADOR VIVO)	N189	41 A 45	M	NOT REPORTED	27840.9
MIDWEST	DF	2014	05 – Transplantation	0506020045	TRATAMENTO DE INTERCORRÊNCIA PÓS-TRANSPLANTE DE ÓRGÃOS / CÉLULAS-TRONCO HEMATOPOÉTICAS	N180	21 A 25	F	NOT REPORTED	135
MIDWEST	DF	2014	05 – Transplantation	0506020045	TRATAMENTO DE INTERCORRÊNCIA PÓS-TRANSPLANTE DE ÓRGÃOS / CÉLULAS-TRONCO HEMATOPOÉTICAS	N188	46 A 50	M	NOT REPORTED	344.55
MIDWEST	DF	2014	05 – Transplantation	0506020045	TRATAMENTO DE INTERCORRÊNCIA PÓS-TRANSPLANTE DE ÓRGÃOS / CÉLULAS-TRONCO HEMATOPOÉTICAS	N188	26 A 30	M	NOT REPORTED	1006.51
MIDWEST	DF	2014	05 – Transplantation	0506020045	TRATAMENTO DE INTERCORRÊNCIA PÓS-TRANSPLANTE DE ÓRGÃOS / CÉLULAS-TRONCO HEMATOPOÉTICAS	N188	46 A 50	F	NOT REPORTED	297.83
MIDWEST	DF	2014	05 – Transplantation	0506020045	TRATAMENTO DE INTERCORRÊNCIA PÓS-TRANSPLANTE DE ÓRGÃOS / CÉLULAS-TRONCO HEMATOPOÉTICAS	N188	26 A 30	F	NOT REPORTED	156.66
MIDWEST	DF	2014	05 – Transplantation	0506020045	TRATAMENTO DE INTERCORRÊNCIA PÓS-TRANSPLANTE DE ÓRGÃOS / CÉLULAS-TRONCO HEMATOPOÉTICAS	N180	18 A 20	F	BROWN (PARDO)	335.16
MIDWEST	DF	2014	05 – Transplantation	0506020045	TRATAMENTO DE INTERCORRÊNCIA PÓS-TRANSPLANTE DE ÓRGÃOS / CÉLULAS-TRONCO HEMATOPOÉTICAS	N180	36 A 40	M	WHITE	321.3
MIDWEST	DF	2014	05 – Transplantation	0506020045	TRATAMENTO DE INTERCORRÊNCIA PÓS-TRANSPLANTE DE ÓRGÃOS / CÉLULAS-TRONCO HEMATOPOÉTICAS	N188	61 A 65	F	NOT REPORTED	269.7
MIDWEST	DF	2014	05 – Transplantation	0506020045	TRATAMENTO DE INTERCORRÊNCIA PÓS-TRANSPLANTE DE ÓRGÃOS / CÉLULAS-TRONCO HEMATOPOÉTICAS	N188	51 A 55	F	NOT REPORTED	667.78
MIDWEST	DF	2014	05 – Transplantation	0506020045	TRATAMENTO DE INTERCORRÊNCIA PÓS-TRANSPLANTE DE ÓRGÃOS / CÉLULAS-TRONCO HEMATOPOÉTICAS	N188	36 A 40	M	NOT REPORTED	263.38
MIDWEST	DF	2014	05 – Transplantation	0506020045	TRATAMENTO DE INTERCORRÊNCIA PÓS-TRANSPLANTE DE ÓRGÃOS / CÉLULAS-TRONCO HEMATOPOÉTICAS	N180	26 A 30	F	BLACK	236.08
MIDWEST	DF	2014	05 – Transplantation	0506020045	TRATAMENTO DE INTERCORRÊNCIA PÓS-TRANSPLANTE DE ÓRGÃOS / CÉLULAS-TRONCO HEMATOPOÉTICAS	N188	66 A 70	M	NOT REPORTED	930.15
MIDWEST	DF	2014	05 – Transplantation	0506020045	TRATAMENTO DE INTERCORRÊNCIA PÓS-TRANSPLANTE DE ÓRGÃOS / CÉLULAS-TRONCO HEMATOPOÉTICAS	N188	41 A 45	F	NOT REPORTED	568.01
MIDWEST	DF	2014	05 – Transplantation	0506020045	TRATAMENTO DE INTERCORRÊNCIA PÓS-TRANSPLANTE DE ÓRGÃOS / CÉLULAS-TRONCO HEMATOPOÉTICAS	N188	31 A 35	M	NOT REPORTED	232.44
MIDWEST	DF	2014	05 – Transplantation	0506020045	TRATAMENTO DE INTERCORRÊNCIA PÓS-TRANSPLANTE DE ÓRGÃOS / CÉLULAS-TRONCO HEMATOPOÉTICAS	N188	26 A 30	F	BLACK	221.64
MIDWEST	DF	2014	05 – Transplantation	0506020045	TRATAMENTO DE INTERCORRÊNCIA PÓS-TRANSPLANTE DE ÓRGÃOS / CÉLULAS-TRONCO HEMATOPOÉTICAS	N188	31 A 35	F	NOT REPORTED	328.94
MIDWEST	DF	2014	05 – Transplantation	0506020045	TRATAMENTO DE INTERCORRÊNCIA PÓS-TRANSPLANTE DE ÓRGÃOS / CÉLULAS-TRONCO HEMATOPOÉTICAS	N180	46 A 50	M	NOT REPORTED	356.13
MIDWEST	DF	2015	03 – Clinical procedures	0301060010	DIAGNOSTICO E/OU ATENDIMENTO DE URGENCIA EM CLINICA PEDIATRICA	N188	26 A 30	F	NOT REPORTED	47.27
MIDWEST	DF	2015	03 – Clinical procedures	0301060070	DIAGNOSTICO E/OU ATENDIMENTO DE URGENCIA EM CLINICA CIRURGICA	N180	21 A 25	F	NOT REPORTED	40.38
MIDWEST	DF	2015	03 – Clinical procedures	0301060070	DIAGNOSTICO E/OU ATENDIMENTO DE URGENCIA EM CLINICA CIRURGICA	N180	36 A 40	M	NOT REPORTED	80.76
MIDWEST	DF	2015	03 – Clinical procedures	0301060070	DIAGNOSTICO E/OU ATENDIMENTO DE URGENCIA EM CLINICA CIRURGICA	N180	61 A 65	M	NOT REPORTED	40.38
MIDWEST	DF	2015	03 – Clinical procedures	0301060070	DIAGNOSTICO E/OU ATENDIMENTO DE URGENCIA EM CLINICA CIRURGICA	N188	31 A 35	M	NOT REPORTED	86.57
MIDWEST	DF	2015	03 – Clinical procedures	0301060070	DIAGNOSTICO E/OU ATENDIMENTO DE URGENCIA EM CLINICA CIRURGICA	N188	56 A 60	M	NOT REPORTED	40.38
MIDWEST	DF	2015	03 – Clinical procedures	0301060070	DIAGNOSTICO E/OU ATENDIMENTO DE URGENCIA EM CLINICA CIRURGICA	N189	56 A 60	F	NOT REPORTED	40.38
MIDWEST	DF	2015	03 – Clinical procedures	0301060088	DIAGNOSTICO E/OU ATENDIMENTO DE URGENCIA EM CLINICA MEDICA	N180	26 A 30	M	NOT REPORTED	44.22
MIDWEST	DF	2015	03 – Clinical procedures	0301060088	DIAGNOSTICO E/OU ATENDIMENTO DE URGENCIA EM CLINICA MEDICA	N180	31 A 35	F	NOT REPORTED	44.22
MIDWEST	DF	2015	03 – Clinical procedures	0301060088	DIAGNOSTICO E/OU ATENDIMENTO DE URGENCIA EM CLINICA MEDICA	N189	26 A 30	F	NOT REPORTED	44.22
MIDWEST	DF	2015	03 – Clinical procedures	0301060088	DIAGNOSTICO E/OU ATENDIMENTO DE URGENCIA EM CLINICA MEDICA	N189	26 A 30	M	NOT REPORTED	44.22
MIDWEST	DF	2015	03 – Clinical procedures	0301060088	DIAGNOSTICO E/OU ATENDIMENTO DE URGENCIA EM CLINICA MEDICA	N189	41 A 45	M	NOT REPORTED	44.22
MIDWEST	DF	2015	03 – Clinical procedures	0301060088	DIAGNOSTICO E/OU ATENDIMENTO DE URGENCIA EM CLINICA MEDICA	N189	51 A 55	M	NOT REPORTED	44.22
MIDWEST	DF	2015	03 – Clinical procedures	0301060088	DIAGNOSTICO E/OU ATENDIMENTO DE URGENCIA EM CLINICA MEDICA	N189	56 A 60	F	NOT REPORTED	44.22
MIDWEST	DF	2015	03 – Clinical procedures	0301060088	DIAGNOSTICO E/OU ATENDIMENTO DE URGENCIA EM CLINICA MEDICA	N189	61 A 65	M	NOT REPORTED	44.22
MIDWEST	DF	2015	03 – Clinical procedures	0301060088	DIAGNOSTICO E/OU ATENDIMENTO DE URGENCIA EM CLINICA MEDICA	N189	66 A 70	F	NOT REPORTED	44.22
MIDWEST	DF	2015	03 – Clinical procedures	0301060088	DIAGNOSTICO E/OU ATENDIMENTO DE URGENCIA EM CLINICA MEDICA	N189	71 A 75	F	NOT REPORTED	48.22
MIDWEST	DF	2015	03 – Clinical procedures	0301060088	DIAGNOSTICO E/OU ATENDIMENTO DE URGENCIA EM CLINICA MEDICA	N189	76 A 80	M	NOT REPORTED	48.22
MIDWEST	DF	2015	03 – Clinical procedures	0303170158	TRATAMENTO CLÍNICO PARA AVALIAÇÃO DIAGNÓSTICA E ADEQUAÇÃO TERAPÊUTICA, INCLUINDO NECESSIDADES DE SAÚDE DECORRENTES DO USO DE ÁLCOOL E OUTRAS DROGAS	N189	26 A 30	F	NOT REPORTED	57
MIDWEST	DF	2015	03 – Clinical procedures	0305010174	TRATAMENTO DE INTERCORRENCIA EM PACIENTE RENAL CRONICO SOB TRATAMENTO DIALITICO ( POR DIA)	N180	18 A 20	F	NOT REPORTED	537.04
MIDWEST	DF	2015	03 – Clinical procedures	0305010174	TRATAMENTO DE INTERCORRENCIA EM PACIENTE RENAL CRONICO SOB TRATAMENTO DIALITICO ( POR DIA)	N180	21 A 25	M	NOT REPORTED	121.15
MIDWEST	DF	2015	03 – Clinical procedures	0305010174	TRATAMENTO DE INTERCORRENCIA EM PACIENTE RENAL CRONICO SOB TRATAMENTO DIALITICO ( POR DIA)	N180	31 A 35	F	NOT REPORTED	2792.52
MIDWEST	DF	2015	03 – Clinical procedures	0305010174	TRATAMENTO DE INTERCORRENCIA EM PACIENTE RENAL CRONICO SOB TRATAMENTO DIALITICO ( POR DIA)	N180	36 A 40	F	NOT REPORTED	165.84
MIDWEST	DF	2015	03 – Clinical procedures	0305010174	TRATAMENTO DE INTERCORRENCIA EM PACIENTE RENAL CRONICO SOB TRATAMENTO DIALITICO ( POR DIA)	N180	36 A 40	M	NOT REPORTED	399.58
MIDWEST	DF	2015	03 – Clinical procedures	0305010174	TRATAMENTO DE INTERCORRENCIA EM PACIENTE RENAL CRONICO SOB TRATAMENTO DIALITICO ( POR DIA)	N180	41 A 45	M	NOT REPORTED	226.43
MIDWEST	DF	2015	03 – Clinical procedures	0305010174	TRATAMENTO DE INTERCORRENCIA EM PACIENTE RENAL CRONICO SOB TRATAMENTO DIALITICO ( POR DIA)	N180	46 A 50	F	NOT REPORTED	121.15
MIDWEST	DF	2015	03 – Clinical procedures	0305010174	TRATAMENTO DE INTERCORRENCIA EM PACIENTE RENAL CRONICO SOB TRATAMENTO DIALITICO ( POR DIA)	N180	46 A 50	M	NOT REPORTED	1216.74
MIDWEST	DF	2015	03 – Clinical procedures	0305010174	TRATAMENTO DE INTERCORRENCIA EM PACIENTE RENAL CRONICO SOB TRATAMENTO DIALITICO ( POR DIA)	N180	51 A 55	F	NOT REPORTED	4976.33
MIDWEST	DF	2015	03 – Clinical procedures	0305010174	TRATAMENTO DE INTERCORRENCIA EM PACIENTE RENAL CRONICO SOB TRATAMENTO DIALITICO ( POR DIA)	N180	51 A 55	M	NOT REPORTED	4527.21
MIDWEST	DF	2015	03 – Clinical procedures	0305010174	TRATAMENTO DE INTERCORRENCIA EM PACIENTE RENAL CRONICO SOB TRATAMENTO DIALITICO ( POR DIA)	N180	56 A 60	F	NOT REPORTED	4121.09
MIDWEST	DF	2015	03 – Clinical procedures	0305010174	TRATAMENTO DE INTERCORRENCIA EM PACIENTE RENAL CRONICO SOB TRATAMENTO DIALITICO ( POR DIA)	N180	56 A 60	M	NOT REPORTED	121.15
MIDWEST	DF	2015	03 – Clinical procedures	0305010174	TRATAMENTO DE INTERCORRENCIA EM PACIENTE RENAL CRONICO SOB TRATAMENTO DIALITICO ( POR DIA)	N180	61 A 65	M	WHITE	1607.73
MIDWEST	DF	2015	03 – Clinical procedures	0305010174	TRATAMENTO DE INTERCORRENCIA EM PACIENTE RENAL CRONICO SOB TRATAMENTO DIALITICO ( POR DIA)	N180	66 A 70	F	NOT REPORTED	266.3
MIDWEST	DF	2015	03 – Clinical procedures	0305010174	TRATAMENTO DE INTERCORRENCIA EM PACIENTE RENAL CRONICO SOB TRATAMENTO DIALITICO ( POR DIA)	N180	66 A 70	M	NOT REPORTED	954.06
MIDWEST	DF	2015	03 – Clinical procedures	0305010174	TRATAMENTO DE INTERCORRENCIA EM PACIENTE RENAL CRONICO SOB TRATAMENTO DIALITICO ( POR DIA)	N180	71 A 75	F	NOT REPORTED	1208.69
MIDWEST	DF	2015	03 – Clinical procedures	0305010174	TRATAMENTO DE INTERCORRENCIA EM PACIENTE RENAL CRONICO SOB TRATAMENTO DIALITICO ( POR DIA)	N180	71 A 75	M	NOT REPORTED	890.63
MIDWEST	DF	2015	03 – Clinical procedures	0305010174	TRATAMENTO DE INTERCORRENCIA EM PACIENTE RENAL CRONICO SOB TRATAMENTO DIALITICO ( POR DIA)	N188	31 A 35	M	NOT REPORTED	121.15
MIDWEST	DF	2015	03 – Clinical procedures	0305010174	TRATAMENTO DE INTERCORRENCIA EM PACIENTE RENAL CRONICO SOB TRATAMENTO DIALITICO ( POR DIA)	N188	46 A 50	F	NOT REPORTED	1769.64
MIDWEST	DF	2015	03 – Clinical procedures	0305010174	TRATAMENTO DE INTERCORRENCIA EM PACIENTE RENAL CRONICO SOB TRATAMENTO DIALITICO ( POR DIA)	N188	51 A 55	M	NOT REPORTED	80.77
MIDWEST	DF	2015	03 – Clinical procedures	0305010174	TRATAMENTO DE INTERCORRENCIA EM PACIENTE RENAL CRONICO SOB TRATAMENTO DIALITICO ( POR DIA)	N188	56 A 60	F	NOT REPORTED	346.18
MIDWEST	DF	2015	03 – Clinical procedures	0305010174	TRATAMENTO DE INTERCORRENCIA EM PACIENTE RENAL CRONICO SOB TRATAMENTO DIALITICO ( POR DIA)	N188	66 A 70	M	NOT REPORTED	96.77
MIDWEST	DF	2015	03 – Clinical procedures	0305010174	TRATAMENTO DE INTERCORRENCIA EM PACIENTE RENAL CRONICO SOB TRATAMENTO DIALITICO ( POR DIA)	N189	18 A 20	F	NOT REPORTED	1939.32
MIDWEST	DF	2015	03 – Clinical procedures	0305010174	TRATAMENTO DE INTERCORRENCIA EM PACIENTE RENAL CRONICO SOB TRATAMENTO DIALITICO ( POR DIA)	N189	26 A 30	F	NOT REPORTED	121.15
MIDWEST	DF	2015	03 – Clinical procedures	0305010174	TRATAMENTO DE INTERCORRENCIA EM PACIENTE RENAL CRONICO SOB TRATAMENTO DIALITICO ( POR DIA)	N189	31 A 35	M	NOT REPORTED	121.15
MIDWEST	DF	2015	03 – Clinical procedures	0305010174	TRATAMENTO DE INTERCORRENCIA EM PACIENTE RENAL CRONICO SOB TRATAMENTO DIALITICO ( POR DIA)	N189	36 A 40	F	NOT REPORTED	121.15
MIDWEST	DF	2015	03 – Clinical procedures	0305010174	TRATAMENTO DE INTERCORRENCIA EM PACIENTE RENAL CRONICO SOB TRATAMENTO DIALITICO ( POR DIA)	N189	36 A 40	M	NOT REPORTED	1778.04
MIDWEST	DF	2015	03 – Clinical procedures	0305010174	TRATAMENTO DE INTERCORRENCIA EM PACIENTE RENAL CRONICO SOB TRATAMENTO DIALITICO ( POR DIA)	N189	41 A 45	F	NOT REPORTED	288.28
MIDWEST	DF	2015	03 – Clinical procedures	0305010174	TRATAMENTO DE INTERCORRENCIA EM PACIENTE RENAL CRONICO SOB TRATAMENTO DIALITICO ( POR DIA)	N189	41 A 45	M	NOT REPORTED	1664.38
MIDWEST	DF	2015	03 – Clinical procedures	0305010174	TRATAMENTO DE INTERCORRENCIA EM PACIENTE RENAL CRONICO SOB TRATAMENTO DIALITICO ( POR DIA)	N189	46 A 50	F	NOT REPORTED	1108.36
MIDWEST	DF	2015	03 – Clinical procedures	0305010174	TRATAMENTO DE INTERCORRENCIA EM PACIENTE RENAL CRONICO SOB TRATAMENTO DIALITICO ( POR DIA)	N189	51 A 55	F	NOT REPORTED	519.26
MIDWEST	DF	2015	03 – Clinical procedures	0305010174	TRATAMENTO DE INTERCORRENCIA EM PACIENTE RENAL CRONICO SOB TRATAMENTO DIALITICO ( POR DIA)	N189	51 A 55	M	NOT REPORTED	1832.21
MIDWEST	DF	2015	03 – Clinical procedures	0305010174	TRATAMENTO DE INTERCORRENCIA EM PACIENTE RENAL CRONICO SOB TRATAMENTO DIALITICO ( POR DIA)	N189	56 A 60	F	NOT REPORTED	2771.48
MIDWEST	DF	2015	03 – Clinical procedures	0305010174	TRATAMENTO DE INTERCORRENCIA EM PACIENTE RENAL CRONICO SOB TRATAMENTO DIALITICO ( POR DIA)	N189	56 A 60	M	NOT REPORTED	3135.14
MIDWEST	DF	2015	03 – Clinical procedures	0305010174	TRATAMENTO DE INTERCORRENCIA EM PACIENTE RENAL CRONICO SOB TRATAMENTO DIALITICO ( POR DIA)	N189	61 A 65	F	NOT REPORTED	80.77
MIDWEST	DF	2015	03 – Clinical procedures	0305010174	TRATAMENTO DE INTERCORRENCIA EM PACIENTE RENAL CRONICO SOB TRATAMENTO DIALITICO ( POR DIA)	N189	61 A 65	M	NOT REPORTED	127.15
MIDWEST	DF	2015	03 – Clinical procedures	0305010174	TRATAMENTO DE INTERCORRENCIA EM PACIENTE RENAL CRONICO SOB TRATAMENTO DIALITICO ( POR DIA)	N189	66 A 70	M	NOT REPORTED	139.15
MIDWEST	DF	2015	03 – Clinical procedures	0305010174	TRATAMENTO DE INTERCORRENCIA EM PACIENTE RENAL CRONICO SOB TRATAMENTO DIALITICO ( POR DIA)	N189	71 A 75	F	NOT REPORTED	2420.86
MIDWEST	DF	2015	03 – Clinical procedures	0305010174	TRATAMENTO DE INTERCORRENCIA EM PACIENTE RENAL CRONICO SOB TRATAMENTO DIALITICO ( POR DIA)	N189	71 A 75	M	NOT REPORTED	1807.42
MIDWEST	DF	2015	03 – Clinical procedures	0305010174	TRATAMENTO DE INTERCORRENCIA EM PACIENTE RENAL CRONICO SOB TRATAMENTO DIALITICO ( POR DIA)	N189	76 A 80	M	NOT REPORTED	361.76
MIDWEST	DF	2015	03 – Clinical procedures	0305010174	TRATAMENTO DE INTERCORRENCIA EM PACIENTE RENAL CRONICO SOB TRATAMENTO DIALITICO ( POR DIA)	N189	86 A 90	M	NOT REPORTED	2783.34
MIDWEST	DF	2015	03 – Clinical procedures	0305020056	TRATAMENTO DE INSUFICIENCIA RENAL CRONICA	N180	18 A 20	F	NOT REPORTED	674.47
MIDWEST	DF	2015	03 – Clinical procedures	0305020056	TRATAMENTO DE INSUFICIENCIA RENAL CRONICA	N180	21 A 25	M	NOT REPORTED	674.47
MIDWEST	DF	2015	03 – Clinical procedures	0305020056	TRATAMENTO DE INSUFICIENCIA RENAL CRONICA	N180	26 A 30	F	NOT REPORTED	1072.58
MIDWEST	DF	2015	03 – Clinical procedures	0305020056	TRATAMENTO DE INSUFICIENCIA RENAL CRONICA	N180	26 A 30	M	NOT REPORTED	1428.27
MIDWEST	DF	2015	03 – Clinical procedures	0305020056	TRATAMENTO DE INSUFICIENCIA RENAL CRONICA	N180	31 A 35	F	NOT REPORTED	4797.16
MIDWEST	DF	2015	03 – Clinical procedures	0305020056	TRATAMENTO DE INSUFICIENCIA RENAL CRONICA	N180	36 A 40	F	NOT REPORTED	674.47
MIDWEST	DF	2015	03 – Clinical procedures	0305020056	TRATAMENTO DE INSUFICIENCIA RENAL CRONICA	N180	41 A 45	F	NOT REPORTED	495.84
MIDWEST	DF	2015	03 – Clinical procedures	0305020056	TRATAMENTO DE INSUFICIENCIA RENAL CRONICA	N180	41 A 45	M	NOT REPORTED	2974.43
MIDWEST	DF	2015	03 – Clinical procedures	0305020056	TRATAMENTO DE INSUFICIENCIA RENAL CRONICA	N180	46 A 50	F	NOT REPORTED	6278.87
MIDWEST	DF	2015	03 – Clinical procedures	0305020056	TRATAMENTO DE INSUFICIENCIA RENAL CRONICA	N180	46 A 50	M	NOT REPORTED	4521.43
MIDWEST	DF	2015	03 – Clinical procedures	0305020056	TRATAMENTO DE INSUFICIENCIA RENAL CRONICA	N180	51 A 55	F	NOT REPORTED	8864.77
MIDWEST	DF	2015	03 – Clinical procedures	0305020056	TRATAMENTO DE INSUFICIENCIA RENAL CRONICA	N180	51 A 55	M	NOT REPORTED	4632.81
MIDWEST	DF	2015	03 – Clinical procedures	0305020056	TRATAMENTO DE INSUFICIENCIA RENAL CRONICA	N180	56 A 60	F	NOT REPORTED	5580.99
MIDWEST	DF	2015	03 – Clinical procedures	0305020056	TRATAMENTO DE INSUFICIENCIA RENAL CRONICA	N180	56 A 60	M	NOT REPORTED	18675.2
MIDWEST	DF	2015	03 – Clinical procedures	0305020056	TRATAMENTO DE INSUFICIENCIA RENAL CRONICA	N180	61 A 65	F	NOT REPORTED	1414.94
MIDWEST	DF	2015	03 – Clinical procedures	0305020056	TRATAMENTO DE INSUFICIENCIA RENAL CRONICA	N180	61 A 65	M	NOT REPORTED	3829.8
MIDWEST	DF	2015	03 – Clinical procedures	0305020056	TRATAMENTO DE INSUFICIENCIA RENAL CRONICA	N180	66 A 70	F	BLACK	1007.5
MIDWEST	DF	2015	03 – Clinical procedures	0305020056	TRATAMENTO DE INSUFICIENCIA RENAL CRONICA	N180	66 A 70	M	NOT REPORTED	5480.86
MIDWEST	DF	2015	03 – Clinical procedures	0305020056	TRATAMENTO DE INSUFICIENCIA RENAL CRONICA	N180	71 A 75	F	NOT REPORTED	2250.74
MIDWEST	DF	2015	03 – Clinical procedures	0305020056	TRATAMENTO DE INSUFICIENCIA RENAL CRONICA	N180	71 A 75	M	NOT REPORTED	1459.96
MIDWEST	DF	2015	03 – Clinical procedures	0305020056	TRATAMENTO DE INSUFICIENCIA RENAL CRONICA	N180	76 A 80	F	NOT REPORTED	708.36
MIDWEST	DF	2015	03 – Clinical procedures	0305020056	TRATAMENTO DE INSUFICIENCIA RENAL CRONICA	N180	76 A 80	M	NOT REPORTED	2395.79
MIDWEST	DF	2015	03 – Clinical procedures	0305020056	TRATAMENTO DE INSUFICIENCIA RENAL CRONICA	N180	91 A 95	M	NOT REPORTED	674.47
MIDWEST	DF	2015	03 – Clinical procedures	0305020056	TRATAMENTO DE INSUFICIENCIA RENAL CRONICA	N188	26 A 30	M	NOT REPORTED	767.75
MIDWEST	DF	2015	03 – Clinical procedures	0305020056	TRATAMENTO DE INSUFICIENCIA RENAL CRONICA	N188	31 A 35	M	NOT REPORTED	449.65
MIDWEST	DF	2015	03 – Clinical procedures	0305020056	TRATAMENTO DE INSUFICIENCIA RENAL CRONICA	N188	41 A 45	F	NOT REPORTED	507.93
MIDWEST	DF	2015	03 – Clinical procedures	0305020056	TRATAMENTO DE INSUFICIENCIA RENAL CRONICA	N188	41 A 45	M	NOT REPORTED	1643.1
MIDWEST	DF	2015	03 – Clinical procedures	0305020056	TRATAMENTO DE INSUFICIENCIA RENAL CRONICA	N188	51 A 55	F	NOT REPORTED	674.47
MIDWEST	DF	2015	03 – Clinical procedures	0305020056	TRATAMENTO DE INSUFICIENCIA RENAL CRONICA	N188	56 A 60	M	NOT REPORTED	1124.12
MIDWEST	DF	2015	03 – Clinical procedures	0305020056	TRATAMENTO DE INSUFICIENCIA RENAL CRONICA	N188	61 A 65	M	NOT REPORTED	1763.11
MIDWEST	DF	2015	03 – Clinical procedures	0305020056	TRATAMENTO DE INSUFICIENCIA RENAL CRONICA	N188	66 A 70	M	NOT REPORTED	680.47
MIDWEST	DF	2015	03 – Clinical procedures	0305020056	TRATAMENTO DE INSUFICIENCIA RENAL CRONICA	N188	71 A 75	M	NOT REPORTED	698.47
MIDWEST	DF	2015	03 – Clinical procedures	0305020056	TRATAMENTO DE INSUFICIENCIA RENAL CRONICA	N188	81 A 85	F	NOT REPORTED	1786.4
MIDWEST	DF	2015	03 – Clinical procedures	0305020056	TRATAMENTO DE INSUFICIENCIA RENAL CRONICA	N189	18 A 20	M	NOT REPORTED	17496.6
MIDWEST	DF	2015	03 – Clinical procedures	0305020056	TRATAMENTO DE INSUFICIENCIA RENAL CRONICA	N189	26 A 30	F	NOT REPORTED	1222.02
MIDWEST	DF	2015	03 – Clinical procedures	0305020056	TRATAMENTO DE INSUFICIENCIA RENAL CRONICA	N189	26 A 30	M	NOT REPORTED	4013.93
MIDWEST	DF	2015	03 – Clinical procedures	0305020056	TRATAMENTO DE INSUFICIENCIA RENAL CRONICA	N189	31 A 35	F	NOT REPORTED	9409.2
MIDWEST	DF	2015	03 – Clinical procedures	0305020056	TRATAMENTO DE INSUFICIENCIA RENAL CRONICA	N189	31 A 35	M	NOT REPORTED	674.47
MIDWEST	DF	2015	03 – Clinical procedures	0305020056	TRATAMENTO DE INSUFICIENCIA RENAL CRONICA	N189	36 A 40	F	NOT REPORTED	1348.94
MIDWEST	DF	2015	03 – Clinical procedures	0305020056	TRATAMENTO DE INSUFICIENCIA RENAL CRONICA	N189	36 A 40	M	BROWN (PARDO)	725.59
MIDWEST	DF	2015	03 – Clinical procedures	0305020056	TRATAMENTO DE INSUFICIENCIA RENAL CRONICA	N189	41 A 45	F	NOT REPORTED	3193.02
MIDWEST	DF	2015	03 – Clinical procedures	0305020056	TRATAMENTO DE INSUFICIENCIA RENAL CRONICA	N189	41 A 45	M	NOT REPORTED	743.75
MIDWEST	DF	2015	03 – Clinical procedures	0305020056	TRATAMENTO DE INSUFICIENCIA RENAL CRONICA	N189	46 A 50	F	NOT REPORTED	674.47
MIDWEST	DF	2015	03 – Clinical procedures	0305020056	TRATAMENTO DE INSUFICIENCIA RENAL CRONICA	N189	46 A 50	M	NOT REPORTED	5962.35
MIDWEST	DF	2015	03 – Clinical procedures	0305020056	TRATAMENTO DE INSUFICIENCIA RENAL CRONICA	N189	51 A 55	F	NOT REPORTED	3615.87
MIDWEST	DF	2015	03 – Clinical procedures	0305020056	TRATAMENTO DE INSUFICIENCIA RENAL CRONICA	N189	51 A 55	M	NOT REPORTED	10108.4
MIDWEST	DF	2015	03 – Clinical procedures	0305020056	TRATAMENTO DE INSUFICIENCIA RENAL CRONICA	N189	56 A 60	F	NOT REPORTED	5000.09
MIDWEST	DF	2015	03 – Clinical procedures	0305020056	TRATAMENTO DE INSUFICIENCIA RENAL CRONICA	N189	56 A 60	M	NOT REPORTED	2445.82
MIDWEST	DF	2015	03 – Clinical procedures	0305020056	TRATAMENTO DE INSUFICIENCIA RENAL CRONICA	N189	61 A 65	F	NOT REPORTED	3077.14
MIDWEST	DF	2015	03 – Clinical procedures	0305020056	TRATAMENTO DE INSUFICIENCIA RENAL CRONICA	N189	61 A 65	M	NOT REPORTED	44249.5
MIDWEST	DF	2015	03 – Clinical procedures	0305020056	TRATAMENTO DE INSUFICIENCIA RENAL CRONICA	N189	66 A 70	F	NOT REPORTED	842.53
MIDWEST	DF	2015	03 – Clinical procedures	0305020056	TRATAMENTO DE INSUFICIENCIA RENAL CRONICA	N189	66 A 70	M	NOT REPORTED	11331.9
MIDWEST	DF	2015	03 – Clinical procedures	0305020056	TRATAMENTO DE INSUFICIENCIA RENAL CRONICA	N189	71 A 75	F	NOT REPORTED	9290.48
MIDWEST	DF	2015	03 – Clinical procedures	0305020056	TRATAMENTO DE INSUFICIENCIA RENAL CRONICA	N189	71 A 75	M	NOT REPORTED	12853.8
MIDWEST	DF	2015	03 – Clinical procedures	0305020056	TRATAMENTO DE INSUFICIENCIA RENAL CRONICA	N189	76 A 80	F	NOT REPORTED	984.71
MIDWEST	DF	2015	03 – Clinical procedures	0305020056	TRATAMENTO DE INSUFICIENCIA RENAL CRONICA	N189	76 A 80	M	NOT REPORTED	1930.68
MIDWEST	DF	2015	03 – Clinical procedures	0305020056	TRATAMENTO DE INSUFICIENCIA RENAL CRONICA	N189	81 A 85	M	NOT REPORTED	9080.54
MIDWEST	DF	2015	03 – Clinical procedures	0305020056	TRATAMENTO DE INSUFICIENCIA RENAL CRONICA	N189	91 A 95	M	NOT REPORTED	806.53
MIDWEST	DF	2015	04 – Surgical procedures	0406020590	TROMBECTOMIA DO SISTEMA VENOSO	N189	36 A 40	F	NOT REPORTED	853.5
MIDWEST	DF	2015	05 – Transplantation	0505020092	TRANSPLANTE DE RIM (ORGAO DE DOADOR FALECIDO)	N180	51 A 55	F	NOT REPORTED	28237.1
MIDWEST	DF	2015	05 – Transplantation	0505020092	TRANSPLANTE DE RIM (ORGAO DE DOADOR FALECIDO)	N180	56 A 60	M	WHITE	31401.5
MIDWEST	DF	2015	05 – Transplantation	0505020092	TRANSPLANTE DE RIM (ORGAO DE DOADOR FALECIDO)	N189	61 A 65	F	NOT REPORTED	38391.5
MIDWEST	DF	2015	05 – Transplantation	0506020045	TRATAMENTO DE INTERCORRÊNCIA PÓS-TRANSPLANTE DE ÓRGÃOS / CÉLULAS-TRONCO HEMATOPOÉTICAS	N188	56 A 60	F	NOT REPORTED	228.4
MIDWEST	DF	2015	05 – Transplantation	0506020045	TRATAMENTO DE INTERCORRÊNCIA PÓS-TRANSPLANTE DE ÓRGÃOS / CÉLULAS-TRONCO HEMATOPOÉTICAS	N188	46 A 50	M	NOT REPORTED	643.4
MIDWEST	DF	2015	05 – Transplantation	0506020045	TRATAMENTO DE INTERCORRÊNCIA PÓS-TRANSPLANTE DE ÓRGÃOS / CÉLULAS-TRONCO HEMATOPOÉTICAS	N188	26 A 30	M	NOT REPORTED	405
MIDWEST	DF	2015	05 – Transplantation	0506020045	TRATAMENTO DE INTERCORRÊNCIA PÓS-TRANSPLANTE DE ÓRGÃOS / CÉLULAS-TRONCO HEMATOPOÉTICAS	N188	46 A 50	F	NOT REPORTED	187.33
MIDWEST	DF	2015	05 – Transplantation	0506020045	TRATAMENTO DE INTERCORRÊNCIA PÓS-TRANSPLANTE DE ÓRGÃOS / CÉLULAS-TRONCO HEMATOPOÉTICAS	N188	56 A 60	M	NOT REPORTED	271.41
MIDWEST	DF	2015	05 – Transplantation	0506020045	TRATAMENTO DE INTERCORRÊNCIA PÓS-TRANSPLANTE DE ÓRGÃOS / CÉLULAS-TRONCO HEMATOPOÉTICAS	N180	31 A 35	F	NOT REPORTED	181.19
MIDWEST	DF	2015	05 – Transplantation	0506020045	TRATAMENTO DE INTERCORRÊNCIA PÓS-TRANSPLANTE DE ÓRGÃOS / CÉLULAS-TRONCO HEMATOPOÉTICAS	N180	31 A 35	M	NOT REPORTED	736.52
MIDWEST	DF	2015	05 – Transplantation	0506020045	TRATAMENTO DE INTERCORRÊNCIA PÓS-TRANSPLANTE DE ÓRGÃOS / CÉLULAS-TRONCO HEMATOPOÉTICAS	N180	41 A 45	F	NOT REPORTED	271.41
MIDWEST	DF	2015	05 – Transplantation	0506020045	TRATAMENTO DE INTERCORRÊNCIA PÓS-TRANSPLANTE DE ÓRGÃOS / CÉLULAS-TRONCO HEMATOPOÉTICAS	N188	61 A 65	M	NOT REPORTED	351.58
MIDWEST	DF	2015	05 – Transplantation	0506020045	TRATAMENTO DE INTERCORRÊNCIA PÓS-TRANSPLANTE DE ÓRGÃOS / CÉLULAS-TRONCO HEMATOPOÉTICAS	N180	36 A 40	F	NOT REPORTED	181.19
MIDWEST	DF	2015	05 – Transplantation	0506020045	TRATAMENTO DE INTERCORRÊNCIA PÓS-TRANSPLANTE DE ÓRGÃOS / CÉLULAS-TRONCO HEMATOPOÉTICAS	N188	36 A 40	M	NOT REPORTED	221.75
MIDWEST	DF	2015	05 – Transplantation	0506020045	TRATAMENTO DE INTERCORRÊNCIA PÓS-TRANSPLANTE DE ÓRGÃOS / CÉLULAS-TRONCO HEMATOPOÉTICAS	N180	51 A 55	F	NOT REPORTED	174.6
MIDWEST	DF	2015	05 – Transplantation	0506020045	TRATAMENTO DE INTERCORRÊNCIA PÓS-TRANSPLANTE DE ÓRGÃOS / CÉLULAS-TRONCO HEMATOPOÉTICAS	N188	66 A 70	M	NOT REPORTED	255.73
MIDWEST	DF	2015	05 – Transplantation	0506020045	TRATAMENTO DE INTERCORRÊNCIA PÓS-TRANSPLANTE DE ÓRGÃOS / CÉLULAS-TRONCO HEMATOPOÉTICAS	N188	41 A 45	M	NOT REPORTED	340.19
MIDWEST	DF	2015	05 – Transplantation	0506020045	TRATAMENTO DE INTERCORRÊNCIA PÓS-TRANSPLANTE DE ÓRGÃOS / CÉLULAS-TRONCO HEMATOPOÉTICAS	N188	31 A 35	F	NOT REPORTED	2563.29
MIDWEST	DF	2015	05 – Transplantation	0506020045	TRATAMENTO DE INTERCORRÊNCIA PÓS-TRANSPLANTE DE ÓRGÃOS / CÉLULAS-TRONCO HEMATOPOÉTICAS	N180	46 A 50	F	NOT REPORTED	135
MIDWEST	DF	2015	05 – Transplantation	0506020045	TRATAMENTO DE INTERCORRÊNCIA PÓS-TRANSPLANTE DE ÓRGÃOS / CÉLULAS-TRONCO HEMATOPOÉTICAS	N180	56 A 60	F	NOT REPORTED	1365.25
MIDWEST	DF	2016	03 – Clinical procedures	0301060070	DIAGNOSTICO E/OU ATENDIMENTO DE URGENCIA EM CLINICA CIRURGICA	N180	41 A 45	M	NOT REPORTED	40.38
MIDWEST	DF	2016	03 – Clinical procedures	0301060070	DIAGNOSTICO E/OU ATENDIMENTO DE URGENCIA EM CLINICA CIRURGICA	N180	46 A 50	F	NOT REPORTED	40.38
MIDWEST	DF	2016	03 – Clinical procedures	0301060070	DIAGNOSTICO E/OU ATENDIMENTO DE URGENCIA EM CLINICA CIRURGICA	N180	51 A 55	M	NOT REPORTED	40.38
MIDWEST	DF	2016	03 – Clinical procedures	0301060070	DIAGNOSTICO E/OU ATENDIMENTO DE URGENCIA EM CLINICA CIRURGICA	N180	56 A 60	F	NOT REPORTED	40.38
MIDWEST	DF	2016	03 – Clinical procedures	0301060070	DIAGNOSTICO E/OU ATENDIMENTO DE URGENCIA EM CLINICA CIRURGICA	N180	61 A 65	F	NOT REPORTED	40.38
MIDWEST	DF	2016	03 – Clinical procedures	0301060070	DIAGNOSTICO E/OU ATENDIMENTO DE URGENCIA EM CLINICA CIRURGICA	N180	61 A 65	M	NOT REPORTED	88.76
MIDWEST	DF	2016	03 – Clinical procedures	0301060070	DIAGNOSTICO E/OU ATENDIMENTO DE URGENCIA EM CLINICA CIRURGICA	N180	86 A 90	M	NOT REPORTED	40.38
MIDWEST	DF	2016	03 – Clinical procedures	0301060070	DIAGNOSTICO E/OU ATENDIMENTO DE URGENCIA EM CLINICA CIRURGICA	N188	26 A 30	F	BROWN (PARDO)	40.38
MIDWEST	DF	2016	03 – Clinical procedures	0301060070	DIAGNOSTICO E/OU ATENDIMENTO DE URGENCIA EM CLINICA CIRURGICA	N188	26 A 30	F	NOT REPORTED	40.38
MIDWEST	DF	2016	03 – Clinical procedures	0301060070	DIAGNOSTICO E/OU ATENDIMENTO DE URGENCIA EM CLINICA CIRURGICA	N189	26 A 30	F	BLACK	40.38
MIDWEST	DF	2016	03 – Clinical procedures	0301060070	DIAGNOSTICO E/OU ATENDIMENTO DE URGENCIA EM CLINICA CIRURGICA	N189	31 A 35	F	NOT REPORTED	40.38
MIDWEST	DF	2016	03 – Clinical procedures	0301060070	DIAGNOSTICO E/OU ATENDIMENTO DE URGENCIA EM CLINICA CIRURGICA	N189	36 A 40	M	BROWN (PARDO)	40.38
MIDWEST	DF	2016	03 – Clinical procedures	0301060070	DIAGNOSTICO E/OU ATENDIMENTO DE URGENCIA EM CLINICA CIRURGICA	N189	46 A 50	F	NOT REPORTED	40.38
MIDWEST	DF	2016	03 – Clinical procedures	0301060070	DIAGNOSTICO E/OU ATENDIMENTO DE URGENCIA EM CLINICA CIRURGICA	N189	51 A 55	F	NOT REPORTED	80.76
MIDWEST	DF	2016	03 – Clinical procedures	0301060070	DIAGNOSTICO E/OU ATENDIMENTO DE URGENCIA EM CLINICA CIRURGICA	N189	51 A 55	M	NOT REPORTED	80.76
MIDWEST	DF	2016	03 – Clinical procedures	0301060070	DIAGNOSTICO E/OU ATENDIMENTO DE URGENCIA EM CLINICA CIRURGICA	N189	56 A 60	F	NOT REPORTED	40.38
MIDWEST	DF	2016	03 – Clinical procedures	0301060070	DIAGNOSTICO E/OU ATENDIMENTO DE URGENCIA EM CLINICA CIRURGICA	N189	56 A 60	M	NOT REPORTED	40.38
MIDWEST	DF	2016	03 – Clinical procedures	0301060070	DIAGNOSTICO E/OU ATENDIMENTO DE URGENCIA EM CLINICA CIRURGICA	N189	61 A 65	F	NOT REPORTED	40.38
MIDWEST	DF	2016	03 – Clinical procedures	0301060070	DIAGNOSTICO E/OU ATENDIMENTO DE URGENCIA EM CLINICA CIRURGICA	N189	66 A 70	F	NOT REPORTED	48.38
MIDWEST	DF	2016	03 – Clinical procedures	0301060070	DIAGNOSTICO E/OU ATENDIMENTO DE URGENCIA EM CLINICA CIRURGICA	N189	71 A 75	M	NOT REPORTED	40.38
MIDWEST	DF	2016	03 – Clinical procedures	0301060070	DIAGNOSTICO E/OU ATENDIMENTO DE URGENCIA EM CLINICA CIRURGICA	N189	76 A 80	M	NOT REPORTED	48.38
MIDWEST	DF	2016	03 – Clinical procedures	0301060070	DIAGNOSTICO E/OU ATENDIMENTO DE URGENCIA EM CLINICA CIRURGICA	N189	81 A 85	M	NOT REPORTED	44.38
MIDWEST	DF	2016	03 – Clinical procedures	0301060088	DIAGNOSTICO E/OU ATENDIMENTO DE URGENCIA EM CLINICA MEDICA	N180	18 A 20	F	NOT REPORTED	88.44
MIDWEST	DF	2016	03 – Clinical procedures	0301060088	DIAGNOSTICO E/OU ATENDIMENTO DE URGENCIA EM CLINICA MEDICA	N180	26 A 30	F	BLACK	52.22
MIDWEST	DF	2016	03 – Clinical procedures	0301060088	DIAGNOSTICO E/OU ATENDIMENTO DE URGENCIA EM CLINICA MEDICA	N180	26 A 30	M	NOT REPORTED	44.22
MIDWEST	DF	2016	03 – Clinical procedures	0301060088	DIAGNOSTICO E/OU ATENDIMENTO DE URGENCIA EM CLINICA MEDICA	N180	31 A 35	F	NOT REPORTED	44.22
MIDWEST	DF	2016	03 – Clinical procedures	0301060088	DIAGNOSTICO E/OU ATENDIMENTO DE URGENCIA EM CLINICA MEDICA	N180	31 A 35	M	BROWN (PARDO)	52.22
MIDWEST	DF	2016	03 – Clinical procedures	0301060088	DIAGNOSTICO E/OU ATENDIMENTO DE URGENCIA EM CLINICA MEDICA	N180	31 A 35	M	NOT REPORTED	44.22
MIDWEST	DF	2016	03 – Clinical procedures	0301060088	DIAGNOSTICO E/OU ATENDIMENTO DE URGENCIA EM CLINICA MEDICA	N180	36 A 40	M	NOT REPORTED	44.22
MIDWEST	DF	2016	03 – Clinical procedures	0301060088	DIAGNOSTICO E/OU ATENDIMENTO DE URGENCIA EM CLINICA MEDICA	N180	41 A 45	M	BROWN (PARDO)	44.22
MIDWEST	DF	2016	03 – Clinical procedures	0301060088	DIAGNOSTICO E/OU ATENDIMENTO DE URGENCIA EM CLINICA MEDICA	N180	46 A 50	F	BROWN (PARDO)	46.22
MIDWEST	DF	2016	03 – Clinical procedures	0301060088	DIAGNOSTICO E/OU ATENDIMENTO DE URGENCIA EM CLINICA MEDICA	N180	46 A 50	M	NOT REPORTED	44.22
MIDWEST	DF	2016	03 – Clinical procedures	0301060088	DIAGNOSTICO E/OU ATENDIMENTO DE URGENCIA EM CLINICA MEDICA	N180	51 A 55	F	NOT REPORTED	44.22
MIDWEST	DF	2016	03 – Clinical procedures	0301060088	DIAGNOSTICO E/OU ATENDIMENTO DE URGENCIA EM CLINICA MEDICA	N180	51 A 55	M	NOT REPORTED	44.22
MIDWEST	DF	2016	03 – Clinical procedures	0301060088	DIAGNOSTICO E/OU ATENDIMENTO DE URGENCIA EM CLINICA MEDICA	N180	56 A 60	F	NOT REPORTED	232.85
MIDWEST	DF	2016	03 – Clinical procedures	0301060088	DIAGNOSTICO E/OU ATENDIMENTO DE URGENCIA EM CLINICA MEDICA	N180	56 A 60	M	NOT REPORTED	44.22
MIDWEST	DF	2016	03 – Clinical procedures	0301060088	DIAGNOSTICO E/OU ATENDIMENTO DE URGENCIA EM CLINICA MEDICA	N180	61 A 65	F	NOT REPORTED	512.96
MIDWEST	DF	2016	03 – Clinical procedures	0301060088	DIAGNOSTICO E/OU ATENDIMENTO DE URGENCIA EM CLINICA MEDICA	N180	61 A 65	M	NOT REPORTED	44.22
MIDWEST	DF	2016	03 – Clinical procedures	0301060088	DIAGNOSTICO E/OU ATENDIMENTO DE URGENCIA EM CLINICA MEDICA	N180	66 A 70	F	NOT REPORTED	96.44
MIDWEST	DF	2016	03 – Clinical procedures	0301060088	DIAGNOSTICO E/OU ATENDIMENTO DE URGENCIA EM CLINICA MEDICA	N180	66 A 70	M	NOT REPORTED	112.44
MIDWEST	DF	2016	03 – Clinical procedures	0301060088	DIAGNOSTICO E/OU ATENDIMENTO DE URGENCIA EM CLINICA MEDICA	N180	71 A 75	F	NOT REPORTED	88.44
MIDWEST	DF	2016	03 – Clinical procedures	0301060088	DIAGNOSTICO E/OU ATENDIMENTO DE URGENCIA EM CLINICA MEDICA	N180	71 A 75	M	NOT REPORTED	44.22
MIDWEST	DF	2016	03 – Clinical procedures	0301060088	DIAGNOSTICO E/OU ATENDIMENTO DE URGENCIA EM CLINICA MEDICA	N180	76 A 80	M	NOT REPORTED	635.26
MIDWEST	DF	2016	03 – Clinical procedures	0301060088	DIAGNOSTICO E/OU ATENDIMENTO DE URGENCIA EM CLINICA MEDICA	N180	81 A 85	M	NOT REPORTED	44.22
MIDWEST	DF	2016	03 – Clinical procedures	0301060088	DIAGNOSTICO E/OU ATENDIMENTO DE URGENCIA EM CLINICA MEDICA	N188	21 A 25	F	NOT REPORTED	317.63
MIDWEST	DF	2016	03 – Clinical procedures	0301060088	DIAGNOSTICO E/OU ATENDIMENTO DE URGENCIA EM CLINICA MEDICA	N188	61 A 65	M	WHITE	90.41
MIDWEST	DF	2016	03 – Clinical procedures	0301060088	DIAGNOSTICO E/OU ATENDIMENTO DE URGENCIA EM CLINICA MEDICA	N189	21 A 25	M	NOT REPORTED	44.22
MIDWEST	DF	2016	03 – Clinical procedures	0301060088	DIAGNOSTICO E/OU ATENDIMENTO DE URGENCIA EM CLINICA MEDICA	N189	26 A 30	M	NOT REPORTED	533.31
MIDWEST	DF	2016	03 – Clinical procedures	0301060088	DIAGNOSTICO E/OU ATENDIMENTO DE URGENCIA EM CLINICA MEDICA	N189	36 A 40	M	NOT REPORTED	44.22
MIDWEST	DF	2016	03 – Clinical procedures	0305010174	TRATAMENTO DE INTERCORRENCIA EM PACIENTE RENAL CRONICO SOB TRATAMENTO DIALITICO ( POR DIA)	N180	26 A 30	F	WHITE	121.15
MIDWEST	DF	2016	03 – Clinical procedures	0305010174	TRATAMENTO DE INTERCORRENCIA EM PACIENTE RENAL CRONICO SOB TRATAMENTO DIALITICO ( POR DIA)	N180	26 A 30	F	BLACK	737.23
MIDWEST	DF	2016	03 – Clinical procedures	0305010174	TRATAMENTO DE INTERCORRENCIA EM PACIENTE RENAL CRONICO SOB TRATAMENTO DIALITICO ( POR DIA)	N180	31 A 35	F	NOT REPORTED	80.77
MIDWEST	DF	2016	03 – Clinical procedures	0305010174	TRATAMENTO DE INTERCORRENCIA EM PACIENTE RENAL CRONICO SOB TRATAMENTO DIALITICO ( POR DIA)	N180	36 A 40	F	NOT REPORTED	1213.57
MIDWEST	DF	2016	03 – Clinical procedures	0305010174	TRATAMENTO DE INTERCORRENCIA EM PACIENTE RENAL CRONICO SOB TRATAMENTO DIALITICO ( POR DIA)	N180	36 A 40	M	BROWN (PARDO)	1331.3
MIDWEST	DF	2016	03 – Clinical procedures	0305010174	TRATAMENTO DE INTERCORRENCIA EM PACIENTE RENAL CRONICO SOB TRATAMENTO DIALITICO ( POR DIA)	N180	41 A 45	F	NOT REPORTED	121.15
MIDWEST	DF	2016	03 – Clinical procedures	0305010174	TRATAMENTO DE INTERCORRENCIA EM PACIENTE RENAL CRONICO SOB TRATAMENTO DIALITICO ( POR DIA)	N180	41 A 45	M	BROWN (PARDO)	1548.91
MIDWEST	DF	2016	03 – Clinical procedures	0305010174	TRATAMENTO DE INTERCORRENCIA EM PACIENTE RENAL CRONICO SOB TRATAMENTO DIALITICO ( POR DIA)	N180	46 A 50	M	NOT REPORTED	1557.26
MIDWEST	DF	2016	03 – Clinical procedures	0305010174	TRATAMENTO DE INTERCORRENCIA EM PACIENTE RENAL CRONICO SOB TRATAMENTO DIALITICO ( POR DIA)	N180	51 A 55	F	NOT REPORTED	3086.38
MIDWEST	DF	2016	03 – Clinical procedures	0305010174	TRATAMENTO DE INTERCORRENCIA EM PACIENTE RENAL CRONICO SOB TRATAMENTO DIALITICO ( POR DIA)	N180	51 A 55	M	BLACK	80.77
MIDWEST	DF	2016	03 – Clinical procedures	0305010174	TRATAMENTO DE INTERCORRENCIA EM PACIENTE RENAL CRONICO SOB TRATAMENTO DIALITICO ( POR DIA)	N180	51 A 55	M	NOT REPORTED	495.96
MIDWEST	DF	2016	03 – Clinical procedures	0305010174	TRATAMENTO DE INTERCORRENCIA EM PACIENTE RENAL CRONICO SOB TRATAMENTO DIALITICO ( POR DIA)	N180	56 A 60	F	NOT REPORTED	5601.36
MIDWEST	DF	2016	03 – Clinical procedures	0305010174	TRATAMENTO DE INTERCORRENCIA EM PACIENTE RENAL CRONICO SOB TRATAMENTO DIALITICO ( POR DIA)	N180	56 A 60	M	NOT REPORTED	739.77
MIDWEST	DF	2016	03 – Clinical procedures	0305010174	TRATAMENTO DE INTERCORRENCIA EM PACIENTE RENAL CRONICO SOB TRATAMENTO DIALITICO ( POR DIA)	N180	61 A 65	F	NOT REPORTED	1079.35
MIDWEST	DF	2016	03 – Clinical procedures	0305010174	TRATAMENTO DE INTERCORRENCIA EM PACIENTE RENAL CRONICO SOB TRATAMENTO DIALITICO ( POR DIA)	N180	61 A 65	M	NOT REPORTED	1729.44
MIDWEST	DF	2016	03 – Clinical procedures	0305010174	TRATAMENTO DE INTERCORRENCIA EM PACIENTE RENAL CRONICO SOB TRATAMENTO DIALITICO ( POR DIA)	N180	66 A 70	F	NOT REPORTED	127.15
MIDWEST	DF	2016	03 – Clinical procedures	0305010174	TRATAMENTO DE INTERCORRENCIA EM PACIENTE RENAL CRONICO SOB TRATAMENTO DIALITICO ( POR DIA)	N180	66 A 70	M	NOT REPORTED	121.15
[truncated: 249,564+ more rows]
